# Supplementary material for: Spontaneous episodic inflammation in the intestines of mice lacking HNF4A is driven by microbiota and associated with early life microbiota alterations
Source: mBio. 2023 Aug 1;14(4):e01504-23. doi: 10.1128/mbio.01504-23 (PMC10470520; doi:10.1128/mbio.01504-23)
Supplement: Table S2 — Fifty-two-week 16S rRNA gene sequencing DEseq2 analysis and ASV table. [file mbio.01504-23-s0003.xlsx]

## Sheet: DEseq2
Table S2: DEseq2 results comparing control vs Hnf4aΔIEC mouse endpoint 16S rRNA gene sequencing datasets
Negative log2FoldChange is enriched in Hnf4aΔIEC, and positive is depleted in Hnf4aΔIEC, NA=not assigned
asv_id	baseMean	log2FoldChange	lfcSE	stat	pvalue	padj	Kingdom	Phylum	Class	Order	Family	Genus	Species
seq_120	64.7803	25.1173	1.64069	15.309	6.66e-53	1.95e-50	Bacteria	Firmicutes	Clostridia	Clostridiales	Lachnospiraceae	NA	NA
seq_40	266.781	-28.9333	2.18663	-13.2319	5.74e-40	8.41e-38	Bacteria	Firmicutes	Clostridia	Clostridiales	Clostridiaceae_1	Clostridium_sensu_stricto_1	NA
seq_215	22.4991	23.6496	1.84015	12.852	8.38e-38	8.19e-36	Bacteria	Firmicutes	Clostridia	Clostridiales	Lachnospiraceae	NA	NA
seq_79	82.5557	-27.2841	2.29474	-11.8899	1.34e-32	9.79e-31	Bacteria	Tenericutes	Mollicutes	Mollicutes_RF9	NA	NA	NA
seq_104	95.7036	-27.5363	2.5078	-10.9803	4.76e-28	2.79e-26	Bacteria	Firmicutes	Clostridia	Clostridiales	Clostridiaceae_1	Clostridium_sensu_stricto_1	NA
seq_226	16.341	23.2027	2.22536	10.4265	1.88e-25	9.17e-24	Bacteria	Firmicutes	Clostridia	Clostridiales	Lachnospiraceae	NA	NA
seq_193	32.7069	23.7283	2.48996	9.52957	1.58e-21	6.61e-20	Bacteria	Firmicutes	Erysipelotrichia	Erysipelotrichales	Erysipelotrichaceae	Erysipelatoclostridium	NA
seq_212	17.7624	23.3123	2.60679	8.94293	3.79e-19	1.39e-17	Bacteria	Firmicutes	Clostridia	Clostridiales	Lachnospiraceae	Marvinbryantia	NA
seq_90	43.3892	-26.3705	2.96315	-8.89947	5.61e-19	1.62e-17	Bacteria	Firmicutes	Clostridia	Clostridiales	Clostridiaceae_1	Clostridium_sensu_stricto_1	NA
seq_250	12.6861	22.8504	2.5701	8.89085	6.06e-19	1.62e-17	Bacteria	Bacteroidetes	Bacteroidia	Bacteroidales	Bacteroidales_S24-7_group	NA	NA
seq_238	14.1245	22.9972	2.5825	8.905	5.34e-19	1.62e-17	Bacteria	Bacteroidetes	Bacteroidia	Bacteroidales	Bacteroidales_S24-7_group	NA	NA
seq_240	11.8844	22.7646	2.56528	8.87409	7.05e-19	1.72e-17	Bacteria	Firmicutes	Clostridia	Clostridiales	Lachnospiraceae	Incertae_Sedis	NA
seq_293	8.90535	22.1907	2.52506	8.78818	1.52e-18	3.43e-17	Bacteria	Bacteroidetes	Bacteroidia	Bacteroidales	Bacteroidales_S24-7_group	NA	NA
seq_160	38.9685	23.6429	2.70117	8.75283	2.08e-18	4.35e-17	Bacteria	Bacteroidetes	Bacteroidia	Bacteroidales	Bacteroidales_S24-7_group	NA	NA
seq_39	82.9718	25.4708	2.97384	8.56497	1.08e-17	2.11e-16	Bacteria	Proteobacteria	Deltaproteobacteria	Desulfovibrionales	Desulfovibrionaceae	Desulfovibrio	NA
seq_182	28.5298	22.1402	2.66547	8.30629	9.87e-17	1.81e-15	Bacteria	Bacteroidetes	Bacteroidia	Bacteroidales	Bacteroidales_S24-7_group	NA	NA
seq_91	16.4302	-24.3864	2.96343	-8.22913	1.89e-16	3.25e-15	Bacteria	Firmicutes	Clostridia	Clostridiales	Ruminococcaceae	Ruminococcaceae_UCG-014	NA
seq_142	7.81082	-24.1135	2.96392	-8.13566	4.1e-16	6.67e-15	Bacteria	Firmicutes	Clostridia	Clostridiales	Lachnospiraceae	Roseburia	NA
seq_294	10.3634	22.5697	2.78362	8.10803	5.14e-16	7.93e-15	Bacteria	Bacteroidetes	Bacteroidia	Bacteroidales	Bacteroidales_S24-7_group	NA	NA
seq_295	8.37664	21.5583	2.75341	7.82969	4.89e-15	7.17e-14	Bacteria	Bacteroidetes	Bacteroidia	Bacteroidales	Bacteroidales_S24-7_group	NA	NA
seq_258	13.1925	21.5639	2.81331	7.66496	1.79e-14	2.5e-13	Bacteria	Firmicutes	Clostridia	Clostridiales	Ruminococcaceae	Ruminiclostridium_6	NA
seq_274	10.4404	22.5824	2.97441	7.59223	3.14e-14	4.19e-13	Bacteria	Bacteroidetes	Bacteroidia	Bacteroidales	Bacteroidales_S24-7_group	NA	NA
seq_20	828.86	-12.8855	2.19732	-5.86417	4.51e-09	5.75e-08	Bacteria	Firmicutes	Clostridia	Clostridiales	Clostridiaceae_1	Clostridium_sensu_stricto_1	NA
seq_179	27.5808	9.76201	1.69267	5.76721	8.06e-09	9.84e-08	Bacteria	Firmicutes	Clostridia	Clostridiales	Lachnospiraceae	Roseburia	NA
seq_89	99.1665	7.42322	1.53776	4.82729	1.38e-06	1.62e-05	Bacteria	Firmicutes	Clostridia	Clostridiales	Lachnospiraceae	NA	NA
seq_129	63.686	3.8289	0.878926	4.35634	1.32e-05	0.000149038	Bacteria	Firmicutes	Clostridia	Clostridiales	Lachnospiraceae	NA	NA
seq_135	55.2647	-5.22289	1.27187	-4.10647	4.02e-05	0.000435971	Bacteria	Bacteroidetes	Bacteroidia	Bacteroidales	Bacteroidales_S24-7_group	NA	NA
seq_41	200.992	2.10958	0.59396	3.55173	0.000382714	0.00400483	Bacteria	Firmicutes	Clostridia	Clostridiales	Lachnospiraceae	NA	NA
seq_112	72.3953	3.45673	1.01433	3.40789	0.000654679	0.00661452	Bacteria	Firmicutes	Clostridia	Clostridiales	Lachnospiraceae	NA	NA
seq_5	3616.62	0.741078	0.235362	3.14867	0.00164016	0.0160189	Bacteria	Bacteroidetes	Bacteroidia	Bacteroidales	Bacteroidales_S24-7_group	NA	NA
seq_118	71.2002	2.54006	0.853645	2.97554	0.0029247	0.0276431	Bacteria	Firmicutes	Clostridia	Clostridiales	Lachnospiraceae	Lachnoclostridium	NA
seq_78	114.767	-4.47132	1.6341	-2.73626	0.00621418	0.0568986	Bacteria	Firmicutes	Clostridia	Clostridiales	Ruminococcaceae	Ruminococcaceae_UCG-014	NA
seq_102	82.4751	3.11265	1.1607	2.6817	0.00732486	0.0650359	Bacteria	Firmicutes	Clostridia	Clostridiales	Lachnospiraceae	NA	NA
seq_23	803.025	-4.36014	1.65125	-2.6405	0.00827832	0.0713396	Bacteria	Firmicutes	Erysipelotrichia	Erysipelotrichales	Erysipelotrichaceae	Allobaculum	NA
seq_320	3.8375	-5.72425	2.23375	-2.56262	0.0103885	0.0869666	Bacteria	Firmicutes	Clostridia	Clostridiales	Ruminococcaceae	[Eubacterium]_coprostanoligenes_group	NA
seq_4	3407.65	-4.55722	1.78815	-2.54857	0.0108167	0.088036	Bacteria	Verrucomicrobia	Verrucomicrobiae	Verrucomicrobiales	Verrucomicrobiaceae	Akkermansia	muciniphila
seq_170	29.9555	-3.59449	1.43984	-2.49645	0.0125445	0.0978549	Bacteria	Firmicutes	Clostridia	Clostridiales	Lachnospiraceae	Lachnospiraceae_UCG-001	NA
seq_81	97.3346	-2.70642	1.08678	-2.49031	0.012763	0.0978549	Bacteria	Cyanobacteria	Melainabacteria	Gastranaerophilales	NA	NA	NA
seq_82	111.748	2.00482	0.810337	2.47405	0.013359	0.0978549	Bacteria	Firmicutes	Clostridia	Clostridiales	Ruminococcaceae	NA	NA
seq_327	3.89627	5.10504	2.05739	2.48132	0.0130896	0.0978549	Bacteria	Firmicutes	Clostridia	Clostridiales	Lachnospiraceae	Lachnospiraceae_UCG-010	NA
seq_100	81.2797	-1.59107	0.653414	-2.43501	0.0148913	0.106418	Bacteria	Firmicutes	Clostridia	Clostridiales	Ruminococcaceae	Ruminiclostridium_5	NA
seq_144	39.5464	-4.59752	1.93118	-2.38067	0.017281	0.120556	Bacteria	Firmicutes	Clostridia	Clostridiales	Ruminococcaceae	Ruminococcaceae_UCG-014	NA
seq_92	113.899	3.33171	1.45271	2.29344	0.0218225	0.148698	Bacteria	Firmicutes	Clostridia	Clostridiales	Lachnospiraceae	Lachnospiraceae_UCG-006	NA
seq_332	3.28888	-5.50194	2.45748	-2.23885	0.0251656	0.163382	Bacteria	Firmicutes	Clostridia	Clostridiales	Lachnospiraceae	Roseburia	NA
seq_21	792.269	-0.664557	0.297812	-2.23146	0.0256505	0.163382	Bacteria	Proteobacteria	Betaproteobacteria	Burkholderiales	Alcaligenaceae	Parasutterella	excrementihominis
seq_96	100.455	1.3214	0.591754	2.23303	0.0255472	0.163382	Bacteria	Firmicutes	Clostridia	Clostridiales	Lachnospiraceae	NA	NA
seq_37	308.076	-2.28068	1.02763	-2.21936	0.0264622	0.164966	Bacteria	Bacteroidetes	Bacteroidia	Bacteroidales	Bacteroidales_S24-7_group	NA	NA
seq_148	46.0992	0.938433	0.433921	2.16268	0.0305658	0.186579	Bacteria	Firmicutes	Clostridia	Clostridiales	Ruminococcaceae	Ruminiclostridium_5	NA
seq_22	630.33	-0.786108	0.372587	-2.10986	0.03487	0.208509	Bacteria	Firmicutes	Clostridia	Clostridiales	Lachnospiraceae	Lachnospiraceae_NK4A136_group	NA
seq_306	3.94994	-5.76529	2.76085	-2.08823	0.0367773	0.215515	Bacteria	Actinobacteria	Coriobacteriia	Coriobacteriales	Coriobacteriaceae	Parvibacter	NA
seq_53	155.107	-1.2415	0.597656	-2.07729	0.0377752	0.217022	Bacteria	Firmicutes	Clostridia	Clostridiales	Ruminococcaceae	Oscillibacter	NA
seq_136	48.1498	-4.52248	2.19787	-2.05767	0.0396221	0.223256	Bacteria	Firmicutes	Clostridia	Clostridiales	Lachnospiraceae	Incertae_Sedis	NA
seq_194	4.58898	-5.98053	2.96458	-2.01733	0.0436611	0.241372	Bacteria	Bacteroidetes	Bacteroidia	Bacteroidales	Bacteroidales_S24-7_group	NA	NA
seq_187	4.42882	-5.92858	2.96464	-1.99977	0.0455256	0.242527	Bacteria	Firmicutes	Clostridia	Clostridiales	Ruminococcaceae	NA	NA
seq_130	35.1046	-4.84913	2.42356	-2.00083	0.0454106	0.242527	Bacteria	Firmicutes	Clostridia	Clostridiales	Ruminococcaceae	Anaerofilum	NA
seq_76	132.207	-1.36136	0.684475	-1.98891	0.046711	0.244399	Bacteria	Firmicutes	Clostridia	Clostridiales	Lachnospiraceae	Lachnospiraceae_UCG-006	NA
seq_222	15.1648	-1.90462	0.965905	-1.97185	0.0486265	0.249957	Bacteria	Tenericutes	Mollicutes	Mollicutes_RF9	NA	NA	NA
seq_149	42.4077	-1.39632	0.714371	-1.95462	0.0506277	0.255757	Bacteria	Firmicutes	Clostridia	Clostridiales	Christensenellaceae	NA	NA
seq_56	171.45	-1.83091	0.967589	-1.89224	0.0584586	0.285473	Bacteria	Firmicutes	Clostridia	Clostridiales	Lachnospiraceae	Lachnospiraceae_NK4A136_group	NA
seq_83	109.261	2.42372	1.27645	1.8988	0.0575906	0.285473	Bacteria	Firmicutes	Clostridia	Clostridiales	Lachnospiraceae	Roseburia	NA
seq_288	3.24936	-5.48374	2.96523	-1.84934	0.0644083	0.304417	Bacteria	Firmicutes	Clostridia	Clostridiales	Ruminococcaceae	Ruminiclostridium_6	NA
seq_366	2.00777	-4.14903	2.25229	-1.84214	0.0654542	0.304417	Bacteria	Firmicutes	Clostridia	Clostridiales	Ruminococcaceae	Ruminococcaceae_UCG-005	NA
seq_284	6.46325	-3.97486	2.15774	-1.84214	0.0654549	0.304417	Bacteria	Tenericutes	Mollicutes	Mollicutes_RF9	NA	NA	NA
seq_65	135.446	1.10866	0.611703	1.81241	0.0699225	0.320114	Bacteria	Firmicutes	Clostridia	Clostridiales	Lachnospiraceae	NA	NA
seq_353	4.53843	5.3227	2.9596	1.79845	0.0721053	0.320443	Bacteria	Firmicutes	Clostridia	Clostridiales	Ruminococcaceae	NA	NA
seq_184	4.6197	5.34938	2.97523	1.79797	0.0721818	0.320443	Bacteria	Bacteroidetes	Bacteroidia	Bacteroidales	Prevotellaceae	Prevotellaceae_UCG-001	NA
seq_347	4.37203	5.26963	2.9513	1.78553	0.0741759	0.324381	Bacteria	Bacteroidetes	Bacteroidia	Bacteroidales	Bacteroidales_S24-7_group	NA	NA
seq_27	348.514	-1.07137	0.60424	-1.77309	0.0762131	0.328389	Bacteria	Firmicutes	Clostridia	Clostridiales	Ruminococcaceae	Ruminiclostridium_5	NA
seq_121	60.9716	1.83106	1.05005	1.74379	0.0811964	0.344791	Bacteria	Firmicutes	Clostridia	Clostridiales	Lachnospiraceae	NA	NA
seq_119	56.0765	-1.66059	0.963124	-1.72417	0.084677	0.349442	Bacteria	Firmicutes	Clostridia	Clostridiales	Ruminococcaceae	Ruminococcaceae_UCG-013	NA
seq_114	68.6205	1.85379	1.0712	1.73058	0.083527	0.349442	Bacteria	Actinobacteria	Coriobacteriia	Coriobacteriales	Coriobacteriaceae	Senegalimassilia	NA
seq_381	1.79336	-4.62693	2.70542	-1.71025	0.0872202	0.354938	Bacteria	Firmicutes	Clostridia	Clostridiales	Ruminococcaceae	Ruminiclostridium_5	NA
seq_177	30.7316	-2.3284	1.36835	-1.70161	0.0888285	0.356531	Bacteria	Firmicutes	Clostridia	Clostridiales	Ruminococcaceae	Ruminococcaceae_UCG-014	NA
seq_101	82.0693	1.67643	1.00433	1.6692	0.0950773	0.371435	Bacteria	Firmicutes	Clostridia	Clostridiales	Lachnospiraceae	NA	NA
seq_58	158.589	2.13136	1.27338	1.67378	0.0941729	0.371435	Bacteria	Firmicutes	Erysipelotrichia	Erysipelotrichales	Erysipelotrichaceae	NA	NA
seq_337	1.62502	-4.48518	2.70243	-1.65968	0.0969781	0.372555	Bacteria	Firmicutes	Clostridia	Clostridiales	Ruminococcaceae	Ruminococcaceae_UCG-014	NA
seq_373	1.57715	-4.44269	2.69442	-1.64885	0.0991784	0.372555	Bacteria	Firmicutes	Clostridia	Clostridiales	Lachnospiraceae	NA	NA
seq_367	3.19767	4.81863	2.91299	1.65419	0.0980892	0.372555	Bacteria	Bacteroidetes	Bacteroidia	Bacteroidales	Bacteroidales_S24-7_group	NA	NA
seq_105	72.8137	0.94151	0.580204	1.62272	0.104649	0.383276	Bacteria	Firmicutes	Clostridia	Clostridiales	Lachnospiraceae	NA	NA
seq_164	44.2883	1.81676	1.11939	1.62299	0.104591	0.383276	Bacteria	Bacteroidetes	Bacteroidia	Bacteroidales	Bacteroidales_S24-7_group	NA	NA
seq_301	1.94329	-4.7412	2.96675	-1.59811	0.110017	0.397965	Bacteria	Firmicutes	Clostridia	Clostridiales	Lachnospiraceae	Lachnospiraceae_UCG-001	NA
seq_116	66.5786	1.54397	0.971329	1.58954	0.111938	0.399972	Bacteria	Firmicutes	Clostridia	Clostridiales	Lachnospiraceae	Lachnoclostridium	NA
seq_147	43.6053	-3.36393	2.15393	-1.56177	0.118343	0.41279	Bacteria	Firmicutes	Clostridia	Clostridiales	Lachnospiraceae	NA	NA
seq_2	8649.73	-0.8702	0.555597	-1.56624	0.117292	0.41279	Bacteria	Firmicutes	Erysipelotrichia	Erysipelotrichales	Erysipelotrichaceae	Allobaculum	NA
seq_45	198.922	-0.614953	0.399214	-1.54041	0.123461	0.425577	Bacteria	Firmicutes	Clostridia	Clostridiales	Ruminococcaceae	Ruminococcaceae_UCG-014	NA
seq_243	13.2006	-3.5494	2.33619	-1.51931	0.128684	0.434531	Bacteria	Firmicutes	Clostridia	Clostridiales	Ruminococcaceae	Ruminococcaceae_UCG-014	NA
seq_77	120.568	0.982907	0.648525	1.5156	0.12962	0.434531	Bacteria	Firmicutes	Clostridia	Clostridiales	Lachnospiraceae	NA	NA
seq_379	2.30844	4.34904	2.87615	1.5121	0.130507	0.434531	Bacteria	Firmicutes	Clostridia	Clostridiales	Lachnospiraceae	NA	NA
seq_348	1.5816	-4.44615	2.9676	-1.49823	0.134073	0.436483	Bacteria	Firmicutes	Clostridia	Clostridiales	Lachnospiraceae	Blautia	NA
seq_265	2.50943	4.47017	2.97648	1.50183	0.133141	0.436483	Bacteria	Firmicutes	Clostridia	Clostridiales	Lachnospiraceae	Lachnospiraceae_NK4A136_group	NA
seq_103	87.6853	-1.11263	0.746185	-1.49109	0.135937	0.437689	Bacteria	Firmicutes	Clostridia	Clostridiales	Lachnospiraceae	Coprococcus_1	NA
seq_278	1.79717	-4.08148	2.76858	-1.47421	0.140424	0.44722	Bacteria	Tenericutes	Mollicutes	Mollicutes_RF9	NA	NA	NA
seq_280	9.13611	2.81335	1.92787	1.4593	0.144482	0.450354	Bacteria	Firmicutes	Clostridia	Clostridiales	Lachnospiraceae	NA	NA
seq_117	62.8588	3.06425	2.09286	1.46414	0.143155	0.450354	Bacteria	Firmicutes	Clostridia	Clostridiales	Lachnospiraceae	NA	NA
seq_189	29.9478	2.91236	2.00469	1.45277	0.146287	0.451179	Bacteria	Firmicutes	Clostridia	Clostridiales	Lachnospiraceae	Roseburia	NA
seq_247	4.62894	-4.22514	2.96069	-1.42708	0.153557	0.45264	Bacteria	Firmicutes	Clostridia	Clostridiales	Ruminococcaceae	Ruminococcaceae_UCG-014	NA
seq_169	30.1894	-2.33922	1.64608	-1.42109	0.15529	0.45264	Bacteria	Firmicutes	Clostridia	Clostridiales	Ruminococcaceae	NA	NA
seq_10	1374.75	0.376732	0.264864	1.42236	0.154921	0.45264	Bacteria	Bacteroidetes	Bacteroidia	Bacteroidales	Bacteroidales_S24-7_group	NA	NA
seq_6	3470.53	0.459168	0.320728	1.43164	0.152246	0.45264	Bacteria	Bacteroidetes	Bacteroidia	Bacteroidales	Bacteroidales_S24-7_group	NA	NA
seq_158	51.6169	2.71397	1.9132	1.41855	0.15603	0.45264	Bacteria	Firmicutes	Erysipelotrichia	Erysipelotrichales	Erysipelotrichaceae	Erysipelatoclostridium	NA
seq_346	1.44936	3.67764	2.55309	1.44047	0.149735	0.45264	Bacteria	Firmicutes	Clostridia	Clostridiales	Clostridiales_vadinBB60_group	NA	NA
seq_239	14.264	3.12804	2.24773	1.39164	0.16403	0.471184	Bacteria	Bacteroidetes	Bacteroidia	Bacteroidales	Bacteroidales_S24-7_group	NA	NA
seq_364	1.25274	-4.11055	2.96881	-1.38458	0.166182	0.472731	Bacteria	Firmicutes	Clostridia	Clostridiales	Family_XIII	Family_XIII_UCG-001	NA
seq_52	212.005	0.480403	0.353096	1.36055	0.173657	0.489244	Bacteria	Bacteroidetes	Bacteroidia	Bacteroidales	Bacteroidales_S24-7_group	NA	NA
seq_42	202.398	-0.924057	0.687835	-1.34343	0.179134	0.495153	Bacteria	Firmicutes	Clostridia	Clostridiales	Ruminococcaceae	Oscillibacter	NA
seq_151	1.82494	4.01191	2.97749	1.34741	0.177848	0.495153	Bacteria	Bacteroidetes	Bacteroidia	Bacteroidales	Bacteroidales_S24-7_group	NA	NA
seq_46	220.475	-1.32099	0.996914	-1.32508	0.185145	0.500787	Bacteria	Firmicutes	Clostridia	Clostridiales	Ruminococcaceae	[Eubacterium]_coprostanoligenes_group	NA
seq_18	872.546	-0.580835	0.439492	-1.32161	0.186299	0.500787	Bacteria	Bacteroidetes	Bacteroidia	Bacteroidales	Bacteroidales_S24-7_group	NA	NA
seq_257	13.1367	2.79525	2.10767	1.32623	0.184765	0.500787	Bacteria	Bacteroidetes	Bacteroidia	Bacteroidales	Bacteroidales_S24-7_group	NA	NA
seq_106	69.7491	0.610078	0.466718	1.30717	0.191157	0.508972	Bacteria	Firmicutes	Erysipelotrichia	Erysipelotrichales	Erysipelotrichaceae	Candidatus_Stoquefichus	NA
seq_68	144.051	0.897834	0.689446	1.30225	0.192829	0.508972	Bacteria	Firmicutes	Erysipelotrichia	Erysipelotrichales	Erysipelotrichaceae	NA	NA
seq_281	8.44461	2.82452	2.17737	1.29722	0.194556	0.508972	Bacteria	Firmicutes	Clostridia	Clostridiales	Lachnospiraceae	NA	NA
seq_261	9.17939	-2.78722	2.16712	-1.28614	0.198393	0.514417	Bacteria	Firmicutes	Clostridia	Clostridiales	Lachnospiraceae	Acetatifactor	NA
seq_310	5.49225	-2.8249	2.21467	-1.27554	0.202118	0.518367	Bacteria	Firmicutes	Clostridia	Clostridiales	Lachnospiraceae	Tyzzerella	NA
seq_50	235.446	-2.63112	2.06886	-1.27177	0.203454	0.518367	Bacteria	Firmicutes	Clostridia	Clostridiales	Lachnospiraceae	Incertae_Sedis	NA
seq_84	110.194	1.32734	1.05594	1.25703	0.208744	0.527258	Bacteria	Firmicutes	Clostridia	Clostridiales	Lachnospiraceae	NA	NA
seq_109	69.1254	1.13673	0.921296	1.23384	0.217262	0.544084	Bacteria	Firmicutes	Clostridia	Clostridiales	Lachnospiraceae	NA	NA
seq_205	24.3002	1.81208	1.50221	1.20628	0.227709	0.551395	Bacteria	Firmicutes	Clostridia	Clostridiales	Lachnospiraceae	NA	NA
seq_271	8.5587	2.4934	2.05006	1.21626	0.223886	0.551395	Bacteria	Firmicutes	Clostridia	Clostridiales	Lachnospiraceae	NA	NA
seq_217	19.39	2.64522	2.17826	1.21438	0.224604	0.551395	Bacteria	Bacteroidetes	Bacteroidia	Bacteroidales	Bacteroidales_S24-7_group	NA	NA
seq_330	1.37839	3.59863	2.97873	1.20811	0.227006	0.551395	Bacteria	Firmicutes	Clostridia	Clostridiales	Lachnospiraceae	Marvinbryantia	NA
seq_66	133.702	0.775411	0.653344	1.18683	0.235293	0.560495	Bacteria	Firmicutes	Clostridia	Clostridiales	Lachnospiraceae	Coprococcus_1	NA
seq_181	28.5574	0.955174	0.802736	1.1899	0.234087	0.560495	Bacteria	Firmicutes	Clostridia	Clostridiales	Lachnospiraceae	NA	NA
seq_400	1.4043	-3.25874	2.79458	-1.16609	0.243576	0.571854	Bacteria	Firmicutes	Clostridia	Clostridiales	Lachnospiraceae	NA	NA
seq_263	10.9142	-1.67221	1.43618	-1.16435	0.244284	0.571854	Bacteria	Firmicutes	Clostridia	Clostridiales	Family_XIII	Family_XIII_AD3011_group	NA
seq_220	20.4736	1.34331	1.1577	1.16032	0.245917	0.571854	Bacteria	Firmicutes	Clostridia	Clostridiales	Ruminococcaceae	Ruminococcaceae_UCG-014	NA
seq_1	12538.6	0.375254	0.328861	1.14107	0.25384	0.585632	Bacteria	Firmicutes	Bacilli	Lactobacillales	Lactobacillaceae	Lactobacillus	NA
seq_165	35.5565	1.82435	1.60968	1.13336	0.257062	0.585727	Bacteria	Firmicutes	Clostridia	Clostridiales	Lachnospiraceae	Lachnoclostridium	NA
seq_266	10.2995	2.11606	1.87027	1.13142	0.25788	0.585727	Bacteria	Firmicutes	Clostridia	Clostridiales	Lachnospiraceae	Lachnoclostridium	NA
seq_197	23.9308	-1.66163	1.48928	-1.11572	0.264541	0.596234	Bacteria	Firmicutes	Clostridia	Clostridiales	Lachnospiraceae	Lachnospiraceae_UCG-006	NA
seq_124	59.802	1.42937	1.31871	1.08392	0.278402	0.622685	Bacteria	Firmicutes	Clostridia	Clostridiales	Lachnospiraceae	Lachnospiraceae_NK4A136_group	NA
seq_172	7.00244	-2.07177	1.93176	-1.07248	0.283504	0.629292	Bacteria	Firmicutes	Clostridia	Clostridiales	Lachnospiraceae	NA	NA
seq_268	10.6712	-1.96023	1.86031	-1.05371	0.292015	0.643311	Bacteria	Firmicutes	Clostridia	Clostridiales	Lachnospiraceae	Coprococcus_1	NA
seq_241	12.7234	-1.33569	1.29621	-1.03045	0.302797	0.662085	Bacteria	Firmicutes	Clostridia	Clostridiales	Ruminococcaceae	Ruminococcaceae_NK4A214_group	NA
seq_132	54.2168	2.17341	2.12298	1.02375	0.305951	0.664028	Bacteria	Firmicutes	Clostridia	Clostridiales	Clostridiales_vadinBB60_group	NA	NA
seq_277	6.41246	-2.45886	2.45261	-1.00255	0.316078	0.665741	Bacteria	Tenericutes	Mollicutes	Mollicutes_RF9	NA	NA	NA
seq_206	7.80717	-1.83228	1.86131	-0.984402	0.324918	0.665741	Bacteria	Firmicutes	Clostridia	Clostridiales	Lachnospiraceae	NA	NA
seq_32	303.43	-1.16096	1.16477	-0.996724	0.318899	0.665741	Bacteria	Firmicutes	Clostridia	Clostridiales	Lachnospiraceae	Lachnospiraceae_NK4A136_group	NA
seq_51	168.709	0.665937	0.674931	0.986675	0.323802	0.665741	Bacteria	Firmicutes	Clostridia	Clostridiales	Lachnospiraceae	Lachnospiraceae_NK4A136_group	NA
seq_134	49.3117	0.849868	0.859962	0.988262	0.323024	0.665741	Bacteria	Firmicutes	Clostridia	Clostridiales	Lachnospiraceae	NA	NA
seq_11	1176.06	0.861966	0.869966	0.990804	0.321781	0.665741	Bacteria	Firmicutes	Clostridia	Clostridiales	Lachnospiraceae	Lachnospiraceae_NK4A136_group	NA
seq_352	3.91775	1.95915	1.934	1.013	0.311059	0.665741	Bacteria	Firmicutes	Erysipelotrichia	Erysipelotrichales	Erysipelotrichaceae	NA	NA
seq_201	19.1949	2.08792	2.10544	0.99168	0.321354	0.665741	Bacteria	Firmicutes	Clostridia	Clostridiales	Clostridiaceae_1	Candidatus_Arthromitus	NA
seq_67	138.813	0.562131	0.576729	0.974689	0.329715	0.670877	Bacteria	Firmicutes	Clostridia	Clostridiales	Lachnospiraceae	NA	NA
seq_150	47.5045	1.36343	1.4099	0.967037	0.333525	0.673951	Bacteria	Actinobacteria	Coriobacteriia	Coriobacteriales	Coriobacteriaceae	Senegalimassilia	NA
seq_287	8.08695	-1.82353	1.93721	-0.941315	0.346543	0.681999	Bacteria	Firmicutes	Clostridia	Clostridiales	Ruminococcaceae	Anaerotruncus	NA
seq_38	249.733	-1.16754	1.23866	-0.942585	0.345893	0.681999	Bacteria	Firmicutes	Clostridia	Clostridiales	Lachnospiraceae	Lachnospiraceae_NK4A136_group	NA
seq_88	102.134	-0.949973	1.01958	-0.931734	0.351474	0.681999	Bacteria	Firmicutes	Clostridia	Clostridiales	Ruminococcaceae	Ruminococcaceae_UCG-014	NA
seq_111	64.2838	-0.833731	0.88927	-0.937546	0.348478	0.681999	Bacteria	Firmicutes	Clostridia	Clostridiales	Ruminococcaceae	Ruminiclostridium_9	NA
seq_155	36.2858	-0.759901	0.80802	-0.940448	0.346988	0.681999	Bacteria	Firmicutes	Clostridia	Clostridiales	Lachnospiraceae	Lachnospiraceae_FCS020_group	NA
seq_70	123.937	0.627294	0.670254	0.935906	0.349322	0.681999	Bacteria	Firmicutes	Clostridia	Clostridiales	Ruminococcaceae	Oscillibacter	NA
seq_321	3.112	-2.58749	2.95434	-0.875827	0.381124	0.698366	Bacteria	Bacteroidetes	Bacteroidia	Bacteroidales	Rikenellaceae	Alistipes	NA
seq_80	109.436	-1.87218	2.13925	-0.875154	0.38149	0.698366	Bacteria	Firmicutes	Clostridia	Clostridiales	Lachnospiraceae	NA	NA
seq_210	17.6103	-1.38747	1.60899	-0.862322	0.388511	0.698366	Bacteria	Firmicutes	Clostridia	Clostridiales	Clostridiales_vadinBB60_group	NA	NA
seq_110	67.3035	-0.638612	0.740463	-0.86245	0.38844	0.698366	Bacteria	Firmicutes	Clostridia	Clostridiales	Clostridiales_vadinBB60_group	NA	NA
seq_12	1100.86	0.189655	0.213506	0.888291	0.374384	0.698366	Bacteria	Bacteroidetes	Bacteroidia	Bacteroidales	Bacteroidales_S24-7_group	NA	NA
seq_107	75.697	0.43522	0.503304	0.864727	0.387189	0.698366	Bacteria	Firmicutes	Clostridia	Clostridiales	Lachnospiraceae	NA	NA
seq_13	1091.27	0.466206	0.524902	0.888177	0.374446	0.698366	Bacteria	Bacteroidetes	Bacteroidia	Bacteroidales	Bacteroidales_S24-7_group	NA	NA
seq_175	28.9279	1.2484	1.38833	0.899206	0.368543	0.698366	Bacteria	Firmicutes	Clostridia	Clostridiales	Lachnospiraceae	Coprococcus_1	NA
seq_253	10.6983	1.33028	1.52545	0.872056	0.383178	0.698366	Bacteria	Firmicutes	Clostridia	Clostridiales	Lachnospiraceae	NA	NA
seq_154	33.7073	1.70372	1.87935	0.906549	0.364645	0.698366	Bacteria	Firmicutes	Erysipelotrichia	Erysipelotrichales	Erysipelotrichaceae	NA	NA
seq_232	13.2384	1.82537	2.01882	0.904179	0.3659	0.698366	Bacteria	Firmicutes	Clostridia	Clostridiales	Ruminococcaceae	Ruminiclostridium_5	NA
seq_285	9.0805	1.84509	2.08296	0.885803	0.375724	0.698366	Bacteria	Bacteroidetes	Bacteroidia	Bacteroidales	Bacteroidales_S24-7_group	NA	NA
seq_256	13.7144	-1.79239	2.15309	-0.832473	0.405142	0.706587	Bacteria	Actinobacteria	Coriobacteriia	Coriobacteriales	Coriobacteriaceae	Senegalimassilia	NA
seq_316	4.76517	-1.30276	1.55466	-0.837967	0.402049	0.706587	Bacteria	Firmicutes	Clostridia	Clostridiales	NA	NA	NA
seq_44	219.797	-0.495245	0.590946	-0.838055	0.402	0.706587	Bacteria	Firmicutes	Clostridia	Clostridiales	Lachnospiraceae	Lachnospiraceae_UCG-006	NA
seq_190	25.2036	1.01625	1.21816	0.834244	0.404143	0.706587	Bacteria	Firmicutes	Clostridia	Clostridiales	Family_XIII	Family_XIII_UCG-001	NA
seq_180	24.1501	1.06571	1.27587	0.835284	0.403558	0.706587	Bacteria	Firmicutes	Clostridia	Clostridiales	Lachnospiraceae	NA	NA
seq_143	41.8098	1.01852	1.23815	0.822617	0.410726	0.707898	Bacteria	Firmicutes	Clostridia	Clostridiales	Ruminococcaceae	Ruminiclostridium_5	NA
seq_224	18.2691	1.81637	2.20516	0.823691	0.410115	0.707898	Bacteria	Bacteroidetes	Bacteroidia	Bacteroidales	Bacteroidales_S24-7_group	NA	NA
seq_202	17.3465	-1.59853	1.95434	-0.817939	0.413392	0.708326	Bacteria	Firmicutes	Clostridia	Clostridiales	Lachnospiraceae	Lachnospiraceae_UCG-005	NA
seq_127	10.2398	-2.3732	2.94421	-0.806059	0.420209	0.709604	Bacteria	Firmicutes	Clostridia	Clostridiales	Ruminococcaceae	Ruminiclostridium_9	NA
seq_108	69.5604	-1.09467	1.38886	-0.788179	0.430592	0.709604	Bacteria	Firmicutes	Clostridia	Clostridiales	Lachnospiraceae	Lachnospiraceae_NK4A136_group	NA
seq_163	35.9346	-0.617864	0.782665	-0.789437	0.429857	0.709604	Bacteria	Firmicutes	Clostridia	Clostridiales	Ruminococcaceae	Anaerotruncus	NA
seq_145	56.0144	0.674749	0.857013	0.787327	0.431091	0.709604	Bacteria	Bacteroidetes	Bacteroidia	Bacteroidales	Bacteroidales_S24-7_group	NA	NA
seq_273	9.16182	1.15558	1.43161	0.80719	0.419557	0.709604	Bacteria	Firmicutes	Clostridia	Clostridiales	Lachnospiraceae	NA	NA
seq_199	25.6776	1.25244	1.58627	0.789552	0.42979	0.709604	Bacteria	Actinobacteria	Coriobacteriia	Coriobacteriales	Coriobacteriaceae	Enterorhabdus	NA
seq_255	10.265	1.68853	2.12756	0.793649	0.4274	0.709604	Bacteria	Firmicutes	Clostridia	Clostridiales	Lachnospiraceae	NA	NA
seq_309	6.73643	1.69272	2.17713	0.777502	0.436863	0.715088	Bacteria	Firmicutes	Clostridia	Clostridiales	Ruminococcaceae	Ruminiclostridium_9	NA
seq_8	2622.76	-1.10496	1.438	-0.768406	0.442246	0.719878	Bacteria	Actinobacteria	Actinobacteria	Bifidobacteriales	Bifidobacteriaceae	Bifidobacterium	NA
seq_225	14.5073	-1.03706	1.37587	-0.753748	0.451001	0.725212	Bacteria	Firmicutes	Clostridia	Clostridiales	Ruminococcaceae	Ruminococcaceae_UCG-009	NA
seq_9	1347.2	0.646216	0.861037	0.750509	0.452948	0.725212	Bacteria	Firmicutes	Clostridia	Clostridiales	Lachnospiraceae	Lachnospiraceae_NK4A136_group	bacterium
seq_204	19.9458	0.657314	0.867929	0.757337	0.448848	0.725212	Bacteria	Firmicutes	Clostridia	Clostridiales	Peptococcaceae	NA	NA
seq_296	6.77533	-1.41325	1.91043	-0.739753	0.45945	0.731624	Bacteria	Firmicutes	Clostridia	Clostridiales	Ruminococcaceae	Anaerotruncus	NA
seq_235	16.7144	1.07734	1.46561	0.735078	0.462292	0.73217	Bacteria	Firmicutes	Clostridia	Clostridiales	Lachnospiraceae	Lachnospiraceae_NK4A136_group	NA
seq_275	10.0966	0.621615	0.854475	0.727482	0.466931	0.735541	Bacteria	Firmicutes	Clostridia	Clostridiales	Eubacteriaceae	Anaerofustis	NA
seq_227	14.1782	-1.1699	1.73842	-0.672968	0.500968	0.7685	Bacteria	Firmicutes	Clostridia	Clostridiales	Ruminococcaceae	NA	NA
seq_47	189.697	-0.897322	1.30975	-0.685111	0.493274	0.7685	Bacteria	Firmicutes	Clostridia	Clostridiales	Lachnospiraceae	NA	NA
seq_24	585.494	0.146371	0.215494	0.679236	0.496988	0.7685	Bacteria	Bacteroidetes	Bacteroidia	Bacteroidales	Rikenellaceae	Alistipes	NA
seq_340	3.88381	1.18329	1.71613	0.689509	0.490503	0.7685	Bacteria	Firmicutes	Clostridia	Clostridiales	Peptococcaceae	NA	NA
seq_237	18.3507	1.20339	1.78473	0.674267	0.500142	0.7685	Bacteria	Bacteroidetes	Bacteroidia	Bacteroidales	Bacteroidales_S24-7_group	NA	NA
seq_174	27.0897	-1.15887	1.75203	-0.661446	0.508326	0.775727	Bacteria	Firmicutes	Clostridia	Clostridiales	Lachnospiraceae	NA	NA
seq_171	35.3453	0.709612	1.07994	0.657083	0.511128	0.775961	Bacteria	Actinobacteria	Coriobacteriia	Coriobacteriales	Coriobacteriaceae	Enterorhabdus	NA
seq_168	35.6422	1.22291	1.89018	0.64698	0.517645	0.781804	Bacteria	Firmicutes	Clostridia	Clostridiales	Lachnospiraceae	Lachnospiraceae_FCS020_group	NA
seq_115	6.75449	-1.39387	2.18315	-0.638468	0.523169	0.782084	Bacteria	Firmicutes	Erysipelotrichia	Erysipelotrichales	Erysipelotrichaceae	Erysipelatoclostridium	NA
seq_19	820.305	-0.270255	0.423098	-0.638753	0.522984	0.782084	Bacteria	Bacteroidetes	Bacteroidia	Bacteroidales	Bacteroidaceae	Bacteroides	NA
seq_192	17.4777	1.82426	2.88926	0.631393	0.527784	0.784978	Bacteria	Firmicutes	Clostridia	Clostridiales	Lachnospiraceae	NA	NA
seq_272	2.36284	-1.80897	2.95453	-0.61227	0.540359	0.791132	Bacteria	Firmicutes	Clostridia	Clostridiales	Ruminococcaceae	Ruminiclostridium_9	NA
seq_264	8.95368	-1.07817	1.75937	-0.612819	0.539996	0.791132	Bacteria	Firmicutes	Clostridia	Clostridiales	Ruminococcaceae	Oscillibacter	NA
seq_7	3128	-0.32019	0.524052	-0.610989	0.541207	0.791132	Bacteria	Bacteroidetes	Bacteroidia	Bacteroidales	Rikenellaceae	Alistipes	NA
seq_73	122.251	0.789894	1.29767	0.608702	0.542722	0.791132	Bacteria	Firmicutes	Clostridia	Clostridiales	Lachnospiraceae	Lachnospiraceae_UCG-001	NA
seq_214	17.6117	-1.29641	2.20788	-0.587174	0.557087	0.795737	Bacteria	Firmicutes	Clostridia	Clostridiales	Ruminococcaceae	Ruminiclostridium_9	NA
seq_248	11.1303	-0.637734	1.09604	-0.581851	0.560667	0.795737	Bacteria	Firmicutes	Clostridia	Clostridiales	Ruminococcaceae	Anaerotruncus	NA
seq_157	43.6456	-0.526843	0.905806	-0.581629	0.560817	0.795737	Bacteria	Firmicutes	Clostridia	Clostridiales	Lachnospiraceae	Marvinbryantia	NA
seq_15	980.059	-0.227154	0.394644	-0.575591	0.564892	0.795737	Bacteria	Bacteroidetes	Bacteroidia	Bacteroidales	Bacteroidales_S24-7_group	NA	NA
seq_93	102.549	0.166432	0.280262	0.593846	0.552615	0.795737	Bacteria	Firmicutes	Clostridia	Clostridiales	Ruminococcaceae	Ruminiclostridium_9	NA
seq_29	416.735	0.407896	0.694916	0.586971	0.557223	0.795737	Bacteria	Bacteroidetes	Bacteroidia	Bacteroidales	Bacteroidales_S24-7_group	NA	NA
seq_122	60.7325	0.509885	0.880834	0.578866	0.562679	0.795737	Bacteria	Firmicutes	Clostridia	Clostridiales	Ruminococcaceae	Ruminococcaceae_UCG-013	NA
seq_85	95.3388	-0.927052	1.71252	-0.541338	0.588274	0.809222	Bacteria	Firmicutes	Clostridia	Clostridiales	Lachnospiraceae	Lachnoclostridium	NA
seq_245	15.9243	-0.756963	1.36994	-0.552551	0.580571	0.809222	Bacteria	Actinobacteria	Coriobacteriia	Coriobacteriales	Coriobacteriaceae	Olsenella	NA
seq_231	13.6158	0.778096	1.43598	0.541858	0.587916	0.809222	Bacteria	Firmicutes	Clostridia	Clostridiales	Lachnospiraceae	NA	NA
seq_60	157.618	1.37443	2.53565	0.542045	0.587788	0.809222	Bacteria	Firmicutes	Bacilli	Lactobacillales	Lactobacillaceae	Lactobacillus	NA
seq_279	8.04707	1.39798	2.55498	0.54716	0.584269	0.809222	Bacteria	Firmicutes	Clostridia	Clostridiales	Ruminococcaceae	Ruminococcaceae_UCG-014	NA
seq_153	41.9042	0.311765	0.580941	0.536654	0.591506	0.809866	Bacteria	Firmicutes	Clostridia	Clostridiales	Family_XIII	[Eubacterium]_nodatum_group	NA
seq_234	17.6558	0.876134	1.69915	0.51563	0.606113	0.822181	Bacteria	Bacteroidetes	Bacteroidia	Bacteroidales	Bacteroidales_S24-7_group	NA	NA
seq_252	13.8425	1.13297	2.18385	0.518795	0.603904	0.822181	Bacteria	Bacteroidetes	Bacteroidia	Bacteroidales	Bacteroidales_S24-7_group	NA	NA
seq_196	23.4338	0.753056	1.50666	0.499818	0.617203	0.829544	Bacteria	Firmicutes	Clostridia	Clostridiales	Lachnospiraceae	Lachnospiraceae_UCG-004	NA
seq_138	44.1593	0.839352	1.67143	0.502175	0.615545	0.829544	Bacteria	Firmicutes	Clostridia	Clostridiales	Lachnospiraceae	NA	NA
seq_314	4.76319	0.868418	1.76789	0.491217	0.623273	0.833877	Bacteria	Firmicutes	Clostridia	Clostridiales	Family_XIII	Family_XIII_AD3011_group	NA
seq_87	130.049	0.581474	1.20125	0.484056	0.628346	0.836843	Bacteria	Bacteroidetes	Bacteroidia	Bacteroidales	Bacteroidales_S24-7_group	NA	NA
seq_141	50.3562	-0.314069	0.692158	-0.453754	0.650006	0.861773	Bacteria	Firmicutes	Clostridia	Clostridiales	Defluviitaleaceae	Defluviitaleaceae_UCG-011	NA
seq_221	17.285	-0.738703	1.77474	-0.416231	0.677241	0.878016	Bacteria	Firmicutes	Clostridia	Clostridiales	Ruminococcaceae	NA	NA
seq_69	146.911	-0.603381	1.41241	-0.4272	0.669234	0.878016	Bacteria	Bacteroidetes	Bacteroidia	Bacteroidales	Bacteroidales_S24-7_group	NA	NA
seq_162	38.7651	0.576758	1.38353	0.416875	0.67677	0.878016	Bacteria	Firmicutes	Clostridia	Clostridiales	Lachnospiraceae	Lachnoclostridium	NA
seq_203	21.3795	0.636975	1.49617	0.425738	0.670299	0.878016	Bacteria	Firmicutes	Clostridia	Clostridiales	Ruminococcaceae	Anaerotruncus	NA
seq_228	15.4011	1.05634	2.49368	0.423606	0.671853	0.878016	Bacteria	Firmicutes	Clostridia	Clostridiales	Ruminococcaceae	Ruminiclostridium_9	NA
seq_97	85.3227	0.267812	0.675677	0.396361	0.691839	0.888917	Bacteria	Firmicutes	Clostridia	Clostridiales	Lachnospiraceae	NA	NA
seq_131	51.008	0.311217	0.776847	0.400616	0.688703	0.888917	Bacteria	Firmicutes	Clostridia	Clostridiales	Ruminococcaceae	Ruminococcaceae_UCG-008	NA
seq_74	132.068	0.370878	0.945116	0.392416	0.694751	0.888917	Bacteria	Firmicutes	Clostridia	Clostridiales	Lachnospiraceae	Lachnoclostridium	NA
seq_236	14.1532	-0.753959	2.32517	-0.32426	0.745741	0.890326	Bacteria	Firmicutes	Clostridia	Clostridiales	Lachnospiraceae	Lachnospiraceae_UCG-001	NA
seq_185	13.2715	-0.639528	2.06882	-0.309127	0.757225	0.890326	Bacteria	Firmicutes	Clostridia	Clostridiales	Lachnospiraceae	NA	NA
seq_317	4.82777	-0.596756	1.87571	-0.318149	0.750372	0.890326	Bacteria	Firmicutes	Clostridia	Clostridiales	Clostridiales_vadinBB60_group	NA	NA
seq_269	9.72347	-0.586054	1.60804	-0.364452	0.715521	0.890326	Bacteria	Firmicutes	Clostridia	Clostridiales	Ruminococcaceae	NA	NA
seq_267	12.2419	-0.417669	1.31935	-0.316573	0.751567	0.890326	Bacteria	Tenericutes	Mollicutes	Mollicutes_RF9	NA	NA	NA
seq_156	37.0302	-0.36354	1.00516	-0.361673	0.717596	0.890326	Bacteria	Firmicutes	Clostridia	Clostridiales	Lachnospiraceae	NA	NA
seq_98	92.7197	-0.324601	0.878908	-0.369323	0.711887	0.890326	Bacteria	Firmicutes	Clostridia	Clostridiales	Lachnospiraceae	NA	NA
seq_133	48.8878	-0.31088	0.845797	-0.367558	0.713203	0.890326	Bacteria	Firmicutes	Clostridia	Clostridiales	Ruminococcaceae	Anaerotruncus	NA
seq_126	60.808	0.237769	0.777218	0.305923	0.759664	0.890326	Bacteria	Firmicutes	Clostridia	Clostridiales	Lachnospiraceae	NA	NA
seq_137	47.1033	0.28888	0.929789	0.310695	0.756033	0.890326	Bacteria	Firmicutes	Clostridia	Clostridiales	Lachnospiraceae	NA	NA
seq_3	6142.56	0.307585	0.895469	0.34349	0.73123	0.890326	Bacteria	Firmicutes	Erysipelotrichia	Erysipelotrichales	Erysipelotrichaceae	Turicibacter	NA
seq_94	112.921	0.389433	1.16306	0.334835	0.73775	0.890326	Bacteria	Firmicutes	Clostridia	Clostridiales	Lachnospiraceae	Incertae_Sedis	NA
seq_176	34.2809	0.395168	1.0414	0.379456	0.704349	0.890326	Bacteria	Bacteroidetes	Bacteroidia	Bacteroidales	Bacteroidales_S24-7_group	NA	NA
seq_183	24.2461	0.578031	1.5196	0.380385	0.70366	0.890326	Bacteria	Firmicutes	Clostridia	Clostridiales	Lachnospiraceae	NA	NA
seq_244	12.8108	0.631116	1.93725	0.325779	0.744591	0.890326	Bacteria	Firmicutes	Clostridia	Clostridiales	Lachnospiraceae	NA	NA
seq_270	9.73948	0.634658	1.89488	0.334932	0.737676	0.890326	Bacteria	Firmicutes	Clostridia	Clostridiales	Lachnospiraceae	Lachnospiraceae_UCG-001	NA
seq_302	6.65146	0.665575	2.05671	0.323612	0.746232	0.890326	Bacteria	Firmicutes	Clostridia	Clostridiales	Lachnospiraceae	NA	NA
seq_335	3.50857	0.743935	2.40033	0.309931	0.756614	0.890326	Bacteria	Firmicutes	Clostridia	Clostridiales	Lachnospiraceae	Coprococcus_1	NA
seq_286	11.3078	0.80144	2.29457	0.349277	0.726881	0.890326	Bacteria	Bacteroidetes	Bacteroidia	Bacteroidales	Bacteroidales_S24-7_group	NA	NA
seq_251	9.13942	0.815905	2.58666	0.315428	0.752437	0.890326	Bacteria	Firmicutes	Clostridia	Clostridiales	Lachnospiraceae	NA	NA
seq_331	1.88471	0.834584	2.7211	0.306709	0.759065	0.890326	Bacteria	Firmicutes	Clostridia	Clostridiales	Lachnospiraceae	Lachnoclostridium	NA
seq_14	966.035	-0.250314	0.887474	-0.282053	0.777903	0.898677	Bacteria	Bacteroidetes	Bacteroidia	Bacteroidales	Rikenellaceae	Alistipes	NA
seq_125	57.6412	0.219789	0.758122	0.289912	0.771884	0.898677	Bacteria	Firmicutes	Clostridia	Clostridiales	Lachnospiraceae	Lachnospiraceae_UCG-006	NA
seq_211	20.0049	0.412183	1.43527	0.287182	0.773973	0.898677	Bacteria	Firmicutes	Clostridia	Clostridiales	Ruminococcaceae	Ruminococcaceae_UCG-010	NA
seq_173	16.5654	0.817382	2.91353	0.280547	0.779058	0.898677	Bacteria	Firmicutes	Clostridia	Clostridiales	Lachnospiraceae	NA	NA
seq_408	1.15764	-0.675608	2.6386	-0.256047	0.797914	0.907198	Bacteria	Firmicutes	Clostridia	Clostridiales	Ruminococcaceae	NA	NA
seq_303	6.30749	-0.551951	2.20027	-0.250856	0.801926	0.907198	Bacteria	Actinobacteria	Coriobacteriia	Coriobacteriales	Coriobacteriaceae	Senegalimassilia	NA
seq_152	36.0034	-0.236748	0.933873	-0.253512	0.799873	0.907198	Bacteria	Firmicutes	Clostridia	Clostridiales	Ruminococcaceae	Anaerotruncus	NA
seq_259	10.7978	0.507184	1.90549	0.26617	0.790108	0.907198	Bacteria	Firmicutes	Clostridia	Clostridiales	Lachnospiraceae	NA	NA
seq_276	2.95028	0.758757	2.95224	0.25701	0.797171	0.907198	Bacteria	Firmicutes	Clostridia	Clostridiales	Ruminococcaceae	Pseudoflavonifractor	NA
seq_262	10.8177	-0.622639	2.61848	-0.237786	0.812047	0.915114	Bacteria	Firmicutes	Clostridia	Clostridiales	Lachnospiraceae	Lachnoclostridium	NA
seq_71	135.061	0.159409	0.686076	0.232349	0.816267	0.916346	Bacteria	Firmicutes	Clostridia	Clostridiales	Ruminococcaceae	Ruminococcaceae_UCG-014	NA
seq_72	134.78	-0.244256	1.11469	-0.219124	0.826553	0.924351	Bacteria	Firmicutes	Clostridia	Clostridiales	Lachnospiraceae	Lachnospiraceae_NK4A136_group	bacterium
seq_75	126.62	-0.280622	1.35352	-0.207328	0.835754	0.931087	Bacteria	Firmicutes	Clostridia	Clostridiales	Ruminococcaceae	[Eubacterium]_coprostanoligenes_group	NA
seq_159	44.319	-0.267125	1.41255	-0.189109	0.850008	0.94338	Bacteria	Firmicutes	Clostridia	Clostridiales	Ruminococcaceae	NA	NA
seq_291	7.12181	-0.270975	1.48852	-0.182043	0.855549	0.945947	Bacteria	Firmicutes	Clostridia	Clostridiales	Family_XIII	Family_XIII_AD3011_group	NA
seq_43	201.885	0.191834	1.08926	0.176113	0.860205	0.946989	Bacteria	Firmicutes	Clostridia	Clostridiales	Lachnospiraceae	Lachnoclostridium	NA
seq_49	207.771	0.200483	1.16146	0.172613	0.862956	0.946989	Bacteria	Firmicutes	Clostridia	Clostridiales	Lachnospiraceae	Lachnospiraceae_NK4A136_group	NA
seq_207	11.264	-0.263578	1.56621	-0.16829	0.866355	0.947172	Bacteria	Firmicutes	Clostridia	Clostridiales	Lachnospiraceae	Lachnospiraceae_NK4A136_group	NA
seq_25	483.472	0.145701	0.977737	0.149019	0.881539	0.960189	Bacteria	Firmicutes	Clostridia	Clostridiales	Lachnospiraceae	Lachnoclostridium	NA
seq_230	14.6694	-0.300013	2.203	-0.136184	0.891676	0.967633	Bacteria	Firmicutes	Clostridia	Clostridiales	Ruminococcaceae	Ruminococcaceae_UCG-014	NA
seq_218	22.263	-0.159871	1.3318	-0.120041	0.90445	0.971438	Bacteria	Firmicutes	Clostridia	Clostridiales	Ruminococcaceae	Ruminococcaceae_UCG-010	NA
seq_213	18.363	-0.147801	1.19026	-0.124176	0.901176	0.971438	Bacteria	Firmicutes	Clostridia	Clostridiales	Ruminococcaceae	Intestinimonas	NA
seq_292	6.83629	0.232177	1.94803	0.119186	0.905128	0.971438	Bacteria	Firmicutes	Clostridia	Clostridiales	Ruminococcaceae	NA	NA
seq_123	37.6266	-0.283758	2.65637	-0.106822	0.91493	0.972369	Bacteria	Firmicutes	Clostridia	Clostridiales	Lachnospiraceae	Lachnoclostridium	NA
seq_260	14.9407	-0.214653	2.20897	-0.097173	0.922589	0.972369	Bacteria	Firmicutes	Clostridia	Clostridiales	Ruminococcaceae	Ruminococcaceae_UCG-014	NA
seq_62	175.479	-0.0753298	0.752471	-0.10011	0.920257	0.972369	Bacteria	Bacteroidetes	Bacteroidia	Bacteroidales	Bacteroidales_S24-7_group	NA	NA
seq_191	23.0431	0.135132	1.22644	0.110183	0.912265	0.972369	Bacteria	Firmicutes	Clostridia	Clostridiales	Ruminococcaceae	Ruminococcaceae_UCG-005	NA
seq_178	30.8486	0.188144	1.79077	0.105063	0.916326	0.972369	Bacteria	Firmicutes	Clostridia	Clostridiales	Ruminococcaceae	Ruminiclostridium_5	NA
seq_329	2.7674	-0.113029	2.0406	-0.05539	0.955828	0.990084	Bacteria	Firmicutes	Clostridia	Clostridiales	Clostridiales_vadinBB60_group	NA	NA
seq_188	24.4536	-0.0561345	1.28156	-0.0438017	0.965062	0.990084	Bacteria	Firmicutes	Clostridia	Clostridiales	Ruminococcaceae	Ruminococcaceae_UCG-005	NA
seq_31	344.194	-0.02217	0.526778	-0.042086	0.96643	0.990084	Bacteria	Firmicutes	Clostridia	Clostridiales	Ruminococcaceae	NA	NA
seq_216	14.0022	0.076072	1.25265	0.0607288	0.951575	0.990084	Bacteria	Firmicutes	Clostridia	Clostridiales	Lachnospiraceae	Tyzzerella_3	NA
seq_200	22.0249	0.105884	2.40791	0.0439732	0.964926	0.990084	Bacteria	Firmicutes	Clostridia	Clostridiales	Lachnospiraceae	NA	NA
seq_113	69.942	0.110906	1.8809	0.0589644	0.952981	0.990084	Bacteria	Firmicutes	Clostridia	Clostridiales	Lachnospiraceae	Lachnospiraceae_NK4A136_group	bacterium
seq_282	4.10548	0.152939	2.88515	0.0530091	0.957725	0.990084	Bacteria	Firmicutes	Clostridia	Clostridiales	Clostridiales_vadinBB60_group	NA	NA
seq_345	1.17341	0.204857	2.96645	0.069058	0.944943	0.990084	Bacteria	Actinobacteria	Coriobacteriia	Coriobacteriales	Coriobacteriaceae	Senegalimassilia	NA
seq_161	40.9326	-0.0797125	2.2429	-0.0355399	0.971649	0.99075	Bacteria	Firmicutes	Clostridia	Clostridiales	Lachnospiraceae	Lachnospiraceae_NK4A136_group	bacterium
seq_128	55.5827	-0.0588189	2.06026	-0.0285493	0.977224	0.99075	Bacteria	Firmicutes	Clostridia	Clostridiales	Lachnospiraceae	NA	NA
seq_233	13.8826	-0.0485568	1.58499	-0.0306355	0.97556	0.99075	Bacteria	Firmicutes	Clostridia	Clostridiales	Clostridiales_vadinBB60_group	NA	NA
seq_139	58.0917	-0.0367063	2.29783	-0.0159744	0.987255	0.997468	Bacteria	Firmicutes	Clostridia	Clostridiales	Lachnospiraceae	NA	NA
seq_166	36.3777	-0.000662184	0.640676	-0.00103357	0.999175	0.999175	Bacteria	Firmicutes	Clostridia	Clostridiales	Family_XIII	[Eubacterium]_brachy_group	NA
seq_219	19.2957	0.0040621	1.1172	0.00363598	0.997099	0.999175	Bacteria	Firmicutes	Clostridia	Clostridiales	Ruminococcaceae	Ruminococcaceae_NK4A214_group	NA
seq_63	147.458	0.00647185	1.23691	0.00523228	0.995825	0.999175	Bacteria	Firmicutes	Clostridia	Clostridiales	Lachnospiraceae	Roseburia	NA
seq_223	1.08437	-3.90045	2.96972	-1.31341	0.189046	NA	Bacteria	Tenericutes	Mollicutes	Anaeroplasmatales	Anaeroplasmataceae	Anaeroplasma	NA
seq_328	0.726412	-3.32808	2.97299	-1.11944	0.262954	NA	Bacteria	Firmicutes	Clostridia	Clostridiales	Ruminococcaceae	Ruminiclostridium_9	NA
seq_406	0.650341	-3.16728	2.97417	-1.06493	0.286908	NA	Bacteria	Firmicutes	Clostridia	Clostridiales	Lachnospiraceae	Lachnospiraceae_UCG-010	NA
seq_409	0.358554	-2.32211	2.9829	-0.778474	0.436289	NA	Bacteria	Actinobacteria	Coriobacteriia	Coriobacteriales	Coriobacteriaceae	NA	NA
seq_545	0.238416	-1.79275	2.98969	-0.599646	0.548742	NA	Bacteria	Firmicutes	Clostridia	Clostridiales	Ruminococcaceae	Ruminiclostridium_5	NA
seq_351	0.665268	-1.62377	2.97742	-0.54536	0.585506	NA	Bacteria	Firmicutes	Clostridia	Clostridiales	Clostridiales_vadinBB60_group	NA	NA
seq_391	0.190538	-1.57736	2.99198	-0.527196	0.598058	NA	Bacteria	Firmicutes	Clostridia	Clostridiales	Ruminococcaceae	Ruminococcaceae_UCG-014	NA
seq_561	0.164817	-1.42899	2.99348	-0.477367	0.633101	NA	Bacteria	Firmicutes	Clostridia	Clostridiales	NA	NA	NA
seq_522	0.15791	-1.39931	2.99378	-0.467407	0.640208	NA	Bacteria	Firmicutes	Clostridia	Clostridiales	Lachnospiraceae	NA	NA
seq_550	0.15613	-1.3852	2.99389	-0.462677	0.643596	NA	Bacteria	Firmicutes	Clostridia	NA	NA	NA	NA
seq_564	0.156588	-1.38456	2.9939	-0.462461	0.64375	NA	Bacteria	Firmicutes	Clostridia	Clostridiales	Lachnospiraceae	NA	NA
seq_552	0.151488	-1.36011	2.9941	-0.454264	0.649639	NA	Bacteria	Bacteroidetes	Bacteroidia	Bacteroidales	NA	NA	NA
seq_562	0.148193	-1.33897	2.99428	-0.447175	0.654749	NA	Bacteria	Firmicutes	Clostridia	Clostridiales	Family_XIII	[Eubacterium]_brachy_group	NA
seq_551	0.131592	-1.25064	2.99487	-0.417596	0.676243	NA	Bacteria	Bacteroidetes	NA	NA	NA	NA	NA
seq_577	0.146504	-1.24049	2.99492	-0.414197	0.67873	NA	Bacteria	Firmicutes	Clostridia	Clostridiales	Ruminococcaceae	Ruminococcaceae_UCG-014	NA
seq_578	0.140117	-1.24049	2.99492	-0.414197	0.67873	NA	Bacteria	Firmicutes	Clostridia	Clostridiales	Lachnospiraceae	Lachnospiraceae_UCG-001	NA
seq_585	0.146504	-1.24049	2.99492	-0.414197	0.67873	NA	Bacteria	NA	NA	NA	NA	NA	NA
seq_586	0.131727	-1.24049	2.99492	-0.414197	0.67873	NA	Bacteria	Firmicutes	Clostridia	Clostridiales	NA	NA	NA
seq_589	0.173394	-1.24049	2.99492	-0.414197	0.67873	NA	Bacteria	Firmicutes	Clostridia	Clostridiales	Lachnospiraceae	[Eubacterium]_oxidoreducens_group	NA
seq_590	0.192066	-1.24049	2.99492	-0.414197	0.67873	NA	Bacteria	Firmicutes	Clostridia	Clostridiales	Lachnospiraceae	Tyzzerella	NA
seq_574	0.124904	-1.20731	2.99511	-0.403094	0.686879	NA	Bacteria	Firmicutes	Erysipelotrichia	Erysipelotrichales	Erysipelotrichaceae	Candidatus_Stoquefichus	NA
seq_575	0.124904	-1.20731	2.99511	-0.403094	0.686879	NA	Bacteria	Firmicutes	Bacilli	NA	NA	NA	NA
seq_580	0.121191	-1.1857	2.99524	-0.395862	0.692207	NA	Bacteria	Firmicutes	Clostridia	Clostridiales	Lachnospiraceae	NA	NA
seq_581	0.121191	-1.1857	2.99524	-0.395862	0.692207	NA	Bacteria	Bacteroidetes	Bacteroidia	Bacteroidales	Bacteroidales_S24-7_group	NA	NA
seq_582	0.121191	-1.1857	2.99524	-0.395862	0.692207	NA	Bacteria	Firmicutes	Clostridia	Clostridiales	Ruminococcaceae	Ruminiclostridium_5	NA
seq_395	0.118433	-1.17227	2.99532	-0.391368	0.695525	NA	Bacteria	Firmicutes	Clostridia	Clostridiales	Ruminococcaceae	NA	NA
seq_563	0.111275	-1.13055	2.99549	-0.377419	0.705862	NA	Bacteria	Actinobacteria	Actinobacteria	Bifidobacteriales	Bifidobacteriaceae	NA	NA
seq_591	0.10162	-1.07112	2.99566	-0.357557	0.720675	NA	Bacteria	NA	NA	NA	NA	NA	NA
seq_592	0.10162	-1.07112	2.99566	-0.357557	0.720675	NA	Bacteria	Firmicutes	Clostridia	Clostridiales	Ruminococcaceae	NA	NA
seq_433	0.106042	-1.06733	2.99567	-0.35629	0.721624	NA	Bacteria	Firmicutes	Clostridia	Clostridiales	Clostridiales_vadinBB60_group	NA	NA
seq_444	0.158244	-1.06733	2.99567	-0.35629	0.721624	NA	Bacteria	Firmicutes	Clostridia	Clostridiales	Lachnospiraceae	Anaerostipes	caccae
seq_600	0.128191	-1.06733	2.99567	-0.35629	0.721624	NA	Bacteria	Bacteroidetes	Bacteroidia	Bacteroidales	NA	NA	NA
seq_601	0.128191	-1.06733	2.99567	-0.35629	0.721624	NA	Bacteria	Bacteroidetes	Bacteroidia	Bacteroidales	NA	NA	NA
seq_602	0.19787	-1.06733	2.99567	-0.35629	0.721624	NA	Bacteria	Firmicutes	Clostridia	Clostridiales	Lachnospiraceae	NA	NA
seq_603	0.19787	-1.06733	2.99567	-0.35629	0.721624	NA	Bacteria	Firmicutes	Clostridia	Clostridiales	Lachnospiraceae	NA	NA
seq_604	0.180292	-1.06733	2.99567	-0.35629	0.721624	NA	Bacteria	Firmicutes	Clostridia	Clostridiales	Lachnospiraceae	NA	NA
seq_606	0.179457	-1.06733	2.99567	-0.35629	0.721624	NA	Bacteria	Firmicutes	Clostridia	Clostridiales	Lachnospiraceae	Tyzzerella	NA
seq_607	0.179457	-1.06733	2.99567	-0.35629	0.721624	NA	Bacteria	Firmicutes	Clostridia	Clostridiales	NA	NA	NA
seq_608	0.108185	-1.06733	2.99567	-0.35629	0.721624	NA	Bacteria	Firmicutes	Clostridia	Clostridiales	Lachnospiraceae	NA	NA
seq_612	0.12179	-1.06733	2.99567	-0.35629	0.721624	NA	Bacteria	Firmicutes	Clostridia	Clostridiales	Lachnospiraceae	NA	NA
seq_587	0.0989113	-1.05447	2.99571	-0.351994	0.724843	NA	Bacteria	Firmicutes	Clostridia	Clostridiales	Lachnospiraceae	NA	NA
seq_613	0.0889178	-0.98757	2.99591	-0.32964	0.741672	NA	Bacteria	Cyanobacteria	Melainabacteria	Gastranaerophilales	NA	NA	NA
seq_624	0.109878	-0.908939	2.99613	-0.303371	0.761607	NA	Bacteria	NA	NA	NA	NA	NA	NA
seq_625	0.217353	-0.908939	2.99613	-0.303371	0.761607	NA	Bacteria	Firmicutes	Clostridia	Clostridiales	Lachnospiraceae	NA	NA
seq_627	0.0908929	-0.908939	2.99613	-0.303371	0.761607	NA	Bacteria	Firmicutes	Clostridia	Clostridiales	Lachnospiraceae	Lachnospiraceae_NK4A136_group	NA
seq_629	0.109878	-0.908939	2.99613	-0.303371	0.761607	NA	Bacteria	Firmicutes	Bacilli	Bacillales	Staphylococcaceae	Staphylococcus	NA
seq_630	0.109878	-0.908939	2.99613	-0.303371	0.761607	NA	Bacteria	Firmicutes	Clostridia	Clostridiales	Lachnospiraceae	NA	NA
seq_631	0.09273	-0.908939	2.99613	-0.303371	0.761607	NA	Bacteria	Firmicutes	Clostridia	Clostridiales	Lachnospiraceae	NA	NA
seq_636	0.104392	-0.908939	2.99613	-0.303371	0.761607	NA	Bacteria	Firmicutes	Clostridia	Clostridiales	NA	NA	NA
seq_637	0.104392	-0.908939	2.99613	-0.303371	0.761607	NA	Bacteria	Firmicutes	Bacilli	Lactobacillales	NA	NA	NA
seq_632	0.0741835	-0.882275	2.99619	-0.294466	0.768402	NA	Bacteria	Firmicutes	Clostridia	Clostridiales	Family_XIII	NA	NA
seq_315	1.1563	-0.774483	2.96463	-0.261241	0.793907	NA	Bacteria	Firmicutes	Clostridia	Clostridiales	Lachnospiraceae	NA	NA
seq_441	0.0635127	-0.766786	2.99624	-0.255916	0.798016	NA	Bacteria	Firmicutes	Clostridia	Clostridiales	Ruminococcaceae	Anaerotruncus	colihominis
seq_308	0.970902	-0.701957	2.96889	-0.236437	0.813093	NA	Bacteria	Firmicutes	Clostridia	Clostridiales	Lachnospiraceae	Lachnospiraceae_NK4A136_group	NA
seq_343	1.01572	-0.421453	2.96804	-0.141997	0.887082	NA	Bacteria	Firmicutes	Clostridia	Clostridiales	Lachnospiraceae	NA	NA
seq_480	0.271373	-0.292867	2.99549	-0.0977691	0.922116	NA	Bacteria	Firmicutes	Clostridia	Clostridiales	Clostridiales_vadinBB60_group	NA	NA
seq_446	0.239455	-0.0811116	2.99558	-0.0270771	0.978398	NA	Bacteria	Firmicutes	Clostridia	Clostridiales	Ruminococcaceae	Anaerotruncus	NA
seq_30	0	0	0	0	1	NA	Bacteria	Firmicutes	Bacilli	Lactobacillales	Lactobacillaceae	Lactobacillus	NA
seq_33	0	0	0	0	1	NA	Bacteria	Bacteroidetes	Bacteroidia	Bacteroidales	Bacteroidaceae	Bacteroides	acidifaciens
seq_99	0	0	0	0	1	NA	Bacteria	Firmicutes	Bacilli	Lactobacillales	Lactobacillaceae	Lactobacillus	NA
seq_140	0	0	0	0	1	NA	Bacteria	Firmicutes	Erysipelotrichia	Erysipelotrichales	Erysipelotrichaceae	Turicibacter	NA
seq_146	0	0	0	0	1	NA	Bacteria	Firmicutes	Clostridia	Clostridiales	Lachnospiraceae	Lachnospiraceae_NK4A136_group	NA
seq_167	0	0	0	0	1	NA	Bacteria	Tenericutes	Mollicutes	Anaeroplasmatales	Anaeroplasmataceae	Anaeroplasma	NA
seq_186	0	0	0	0	1	NA	Bacteria	Firmicutes	Bacilli	Lactobacillales	Lactobacillaceae	Lactobacillus	NA
seq_195	0	0	0	0	1	NA	Bacteria	Firmicutes	Clostridia	Clostridiales	Lachnospiraceae	Lachnospiraceae_UCG-006	NA
seq_198	0	0	0	0	1	NA	Bacteria	Firmicutes	Clostridia	Clostridiales	Lachnospiraceae	Lachnoclostridium	NA
seq_208	0	0	0	0	1	NA	Bacteria	Bacteroidetes	Bacteroidia	Bacteroidales	Bacteroidales_S24-7_group	NA	NA
seq_209	0	0	0	0	1	NA	Bacteria	Bacteroidetes	Bacteroidia	Bacteroidales	Bacteroidales_S24-7_group	NA	NA
seq_229	0	0	0	0	1	NA	Bacteria	Firmicutes	Clostridia	Clostridiales	Lachnospiraceae	Coprococcus_1	NA
seq_242	0	0	0	0	1	NA	Bacteria	Bacteroidetes	Bacteroidia	Bacteroidales	Bacteroidales_S24-7_group	NA	NA
seq_246	0	0	0	0	1	NA	Bacteria	Firmicutes	Clostridia	Clostridiales	Ruminococcaceae	Oscillibacter	NA
seq_249	0	0	0	0	1	NA	Bacteria	Firmicutes	Clostridia	Clostridiales	Clostridiales_vadinBB60_group	NA	NA
seq_283	0	0	0	0	1	NA	Bacteria	Bacteroidetes	Bacteroidia	Bacteroidales	Bacteroidales_S24-7_group	NA	NA
seq_290	0	0	0	0	1	NA	Bacteria	Firmicutes	Clostridia	Clostridiales	Lachnospiraceae	Lachnospiraceae_NK4A136_group	bacterium
seq_297	0	0	0	0	1	NA	Bacteria	Bacteroidetes	Bacteroidia	Bacteroidales	Bacteroidales_S24-7_group	NA	NA
seq_298	0	0	0	0	1	NA	Bacteria	Firmicutes	Clostridia	Clostridiales	Lachnospiraceae	Lachnospiraceae_NK4A136_group	NA
seq_300	0	0	0	0	1	NA	Bacteria	Bacteroidetes	Bacteroidia	Bacteroidales	Bacteroidales_S24-7_group	NA	NA
seq_304	0	0	0	0	1	NA	Bacteria	Firmicutes	Clostridia	Clostridiales	Lachnospiraceae	Lachnospiraceae_UCG-001	NA
seq_305	0	0	0	0	1	NA	Bacteria	Bacteroidetes	Bacteroidia	Bacteroidales	Bacteroidales_S24-7_group	NA	NA
seq_307	0	0	0	0	1	NA	Bacteria	Bacteroidetes	Bacteroidia	Bacteroidales	Bacteroidales_S24-7_group	NA	NA
seq_311	0	0	0	0	1	NA	Bacteria	Firmicutes	Clostridia	Clostridiales	Ruminococcaceae	Ruminiclostridium_5	NA
seq_312	0	0	0	0	1	NA	Bacteria	Firmicutes	Clostridia	Clostridiales	Ruminococcaceae	Oscillibacter	NA
seq_313	0	0	0	0	1	NA	Bacteria	Bacteroidetes	Bacteroidia	Bacteroidales	Bacteroidales_S24-7_group	NA	NA
seq_318	0	0	0	0	1	NA	Bacteria	Firmicutes	Clostridia	Clostridiales	Lachnospiraceae	Lachnospiraceae_NK4A136_group	NA
seq_322	0	0	0	0	1	NA	Bacteria	Firmicutes	Clostridia	Clostridiales	Clostridiales_vadinBB60_group	NA	NA
seq_323	0	0	0	0	1	NA	Bacteria	Firmicutes	Clostridia	Clostridiales	Ruminococcaceae	Ruminococcaceae_UCG-014	NA
seq_326	0	0	0	0	1	NA	Bacteria	Firmicutes	Clostridia	Clostridiales	Ruminococcaceae	NA	NA
seq_333	0	0	0	0	1	NA	Bacteria	Bacteroidetes	Bacteroidia	Bacteroidales	Bacteroidales_S24-7_group	NA	NA
seq_334	0	0	0	0	1	NA	Bacteria	Bacteroidetes	Bacteroidia	Bacteroidales	Bacteroidales_S24-7_group	NA	NA
seq_338	0	0	0	0	1	NA	Bacteria	Firmicutes	Clostridia	Clostridiales	Ruminococcaceae	NA	NA
seq_339	0	0	0	0	1	NA	Bacteria	Bacteroidetes	Bacteroidia	Bacteroidales	Bacteroidales_S24-7_group	NA	NA
seq_341	0	0	0	0	1	NA	Bacteria	Bacteroidetes	Bacteroidia	Bacteroidales	Bacteroidales_S24-7_group	NA	NA
seq_344	0	0	0	0	1	NA	Bacteria	Firmicutes	Clostridia	Clostridiales	Lachnospiraceae	Lachnoclostridium	NA
seq_349	0	0	0	0	1	NA	Bacteria	Firmicutes	Clostridia	Clostridiales	Lachnospiraceae	Coprococcus_1	NA
seq_350	0	0	0	0	1	NA	Bacteria	Firmicutes	Clostridia	Clostridiales	Lachnospiraceae	Lachnospiraceae_NK4A136_group	NA
seq_354	0	0	0	0	1	NA	Bacteria	Firmicutes	Clostridia	Clostridiales	Lachnospiraceae	NA	NA
seq_356	0	0	0	0	1	NA	Bacteria	Firmicutes	Clostridia	Clostridiales	Ruminococcaceae	NA	NA
seq_362	0	0	0	0	1	NA	Bacteria	Bacteroidetes	Bacteroidia	Bacteroidales	Bacteroidales_S24-7_group	NA	NA
seq_363	0	0	0	0	1	NA	Bacteria	Bacteroidetes	Bacteroidia	Bacteroidales	Bacteroidales_S24-7_group	NA	NA
seq_369	0	0	0	0	1	NA	Bacteria	Firmicutes	Clostridia	Clostridiales	Ruminococcaceae	Flavonifractor	NA
seq_371	0	0	0	0	1	NA	Bacteria	Firmicutes	Clostridia	Clostridiales	Lachnospiraceae	Lachnospiraceae_UCG-004	NA
seq_376	0	0	0	0	1	NA	Bacteria	Firmicutes	Clostridia	Clostridiales	Lachnospiraceae	NA	NA
seq_377	0	0	0	0	1	NA	Bacteria	Firmicutes	Bacilli	Lactobacillales	Enterococcaceae	Enterococcus	NA
seq_382	0	0	0	0	1	NA	Bacteria	Firmicutes	Clostridia	Clostridiales	Ruminococcaceae	Anaerotruncus	NA
seq_383	0	0	0	0	1	NA	Bacteria	Bacteroidetes	Bacteroidia	Bacteroidales	Bacteroidales_S24-7_group	NA	NA
seq_384	0	0	0	0	1	NA	Bacteria	Firmicutes	Clostridia	Clostridiales	Lachnospiraceae	Lachnospiraceae_NK4A136_group	NA
seq_385	0	0	0	0	1	NA	Bacteria	Bacteroidetes	Bacteroidia	Bacteroidales	Bacteroidales_S24-7_group	NA	NA
seq_386	0	0	0	0	1	NA	Bacteria	Firmicutes	Clostridia	Clostridiales	Ruminococcaceae	Anaerotruncus	NA
seq_387	0	0	0	0	1	NA	Bacteria	Bacteroidetes	Bacteroidia	Bacteroidales	Bacteroidales_S24-7_group	NA	NA
seq_389	0	0	0	0	1	NA	Bacteria	Bacteroidetes	Bacteroidia	Bacteroidales	Rikenellaceae	Alistipes	NA
seq_390	0	0	0	0	1	NA	Bacteria	Firmicutes	Clostridia	Clostridiales	Peptostreptococcaceae	Romboutsia	NA
seq_392	0	0	0	0	1	NA	Bacteria	Firmicutes	Clostridia	Clostridiales	Ruminococcaceae	Ruminococcaceae_UCG-014	NA
seq_394	0	0	0	0	1	NA	Bacteria	Firmicutes	Clostridia	Clostridiales	Ruminococcaceae	NA	NA
seq_396	0	0	0	0	1	NA	Bacteria	Firmicutes	Clostridia	Clostridiales	Lachnospiraceae	NA	NA
seq_397	0	0	0	0	1	NA	Bacteria	Bacteroidetes	Bacteroidia	Bacteroidales	Bacteroidales_S24-7_group	NA	NA
seq_399	0	0	0	0	1	NA	Bacteria	Firmicutes	Clostridia	Clostridiales	Ruminococcaceae	Ruminococcaceae_UCG-003	NA
seq_402	0	0	0	0	1	NA	Bacteria	Firmicutes	Clostridia	Clostridiales	Ruminococcaceae	Oscillibacter	NA
seq_403	0	0	0	0	1	NA	Bacteria	Firmicutes	Clostridia	Clostridiales	Ruminococcaceae	Ruminococcaceae_UCG-014	NA
seq_404	0	0	0	0	1	NA	Bacteria	Bacteroidetes	Bacteroidia	Bacteroidales	Rikenellaceae	Alistipes	NA
seq_405	0	0	0	0	1	NA	Bacteria	Bacteroidetes	Bacteroidia	Bacteroidales	Bacteroidales_S24-7_group	NA	NA
seq_411	0	0	0	0	1	NA	Bacteria	Firmicutes	Clostridia	Clostridiales	Ruminococcaceae	Ruminococcaceae_UCG-014	NA
seq_412	0	0	0	0	1	NA	Bacteria	Firmicutes	Erysipelotrichia	Erysipelotrichales	Erysipelotrichaceae	Allobaculum	NA
seq_413	0	0	0	0	1	NA	Bacteria	NA	NA	NA	NA	NA	NA
seq_414	0	0	0	0	1	NA	Bacteria	Firmicutes	Clostridia	Clostridiales	Lachnospiraceae	Roseburia	NA
seq_415	0	0	0	0	1	NA	Bacteria	Firmicutes	Clostridia	Clostridiales	Ruminococcaceae	NA	NA
seq_416	0	0	0	0	1	NA	Bacteria	Firmicutes	Clostridia	Clostridiales	Ruminococcaceae	Ruminococcaceae_UCG-014	NA
seq_417	0	0	0	0	1	NA	Bacteria	Firmicutes	Bacilli	NA	NA	NA	NA
seq_418	0	0	0	0	1	NA	Bacteria	Tenericutes	Mollicutes	Mollicutes_RF9	NA	NA	NA
seq_420	0	0	0	0	1	NA	Bacteria	Bacteroidetes	Bacteroidia	Bacteroidales	Bacteroidales_S24-7_group	NA	NA
seq_421	0	0	0	0	1	NA	Bacteria	Firmicutes	Bacilli	Lactobacillales	NA	NA	NA
seq_422	0	0	0	0	1	NA	Bacteria	Bacteroidetes	Bacteroidia	Bacteroidales	Bacteroidaceae	Bacteroides	NA
seq_423	0	0	0	0	1	NA	Bacteria	Firmicutes	Clostridia	Clostridiales	Ruminococcaceae	Pseudoflavonifractor	NA
seq_424	0	0	0	0	1	NA	Bacteria	Firmicutes	Bacilli	Bacillales	Staphylococcaceae	Staphylococcus	NA
seq_425	0	0	0	0	1	NA	Bacteria	Firmicutes	Clostridia	Clostridiales	Ruminococcaceae	NA	NA
seq_426	0	0	0	0	1	NA	Bacteria	Bacteroidetes	Bacteroidia	Bacteroidales	Rikenellaceae	Alistipes	NA
seq_427	0	0	0	0	1	NA	Bacteria	Firmicutes	Clostridia	Clostridiales	Ruminococcaceae	Ruminococcaceae_UCG-014	NA
seq_428	0	0	0	0	1	NA	Bacteria	Firmicutes	Clostridia	Clostridiales	Ruminococcaceae	Anaerotruncus	NA
seq_429	0	0	0	0	1	NA	Bacteria	Firmicutes	Clostridia	Clostridiales	Lachnospiraceae	NA	NA
seq_430	0	0	0	0	1	NA	Bacteria	Firmicutes	Clostridia	Clostridiales	Lachnospiraceae	Acetatifactor	NA
seq_432	0	0	0	0	1	NA	Bacteria	Bacteroidetes	Bacteroidia	Bacteroidales	Bacteroidales_S24-7_group	NA	NA
seq_434	0	0	0	0	1	NA	Bacteria	Firmicutes	Clostridia	Clostridiales	Lachnospiraceae	NA	NA
seq_435	0	0	0	0	1	NA	Bacteria	Firmicutes	Clostridia	Clostridiales	Ruminococcaceae	Ruminiclostridium_5	NA
seq_436	0	0	0	0	1	NA	Bacteria	Firmicutes	Clostridia	Clostridiales	Ruminococcaceae	Intestinimonas	NA
seq_437	0	0	0	0	1	NA	Bacteria	Firmicutes	NA	NA	NA	NA	NA
seq_438	0	0	0	0	1	NA	Bacteria	Firmicutes	NA	NA	NA	NA	NA
seq_440	0	0	0	0	1	NA	Bacteria	NA	NA	NA	NA	NA	NA
seq_442	0	0	0	0	1	NA	Bacteria	Firmicutes	Clostridia	Clostridiales	Lachnospiraceae	NA	NA
seq_443	0	0	0	0	1	NA	Bacteria	Firmicutes	Clostridia	Clostridiales	Lachnospiraceae	NA	NA
seq_445	0	0	0	0	1	NA	Bacteria	Firmicutes	Clostridia	Clostridiales	Ruminococcaceae	NA	NA
seq_447	0	0	0	0	1	NA	Bacteria	Bacteroidetes	NA	NA	NA	NA	NA
seq_448	0	0	0	0	1	NA	Bacteria	Firmicutes	Clostridia	Clostridiales	Ruminococcaceae	Oscillibacter	NA
seq_449	0	0	0	0	1	NA	Bacteria	Tenericutes	Mollicutes	Mollicutes_RF9	NA	NA	NA
seq_451	0	0	0	0	1	NA	Bacteria	Bacteroidetes	Bacteroidia	Bacteroidales	Bacteroidales_S24-7_group	NA	NA
seq_452	0	0	0	0	1	NA	Bacteria	Firmicutes	Clostridia	Clostridiales	Lachnospiraceae	NA	NA
seq_453	0	0	0	0	1	NA	Bacteria	Firmicutes	Clostridia	Clostridiales	Lachnospiraceae	Lachnoclostridium	NA
seq_454	0	0	0	0	1	NA	Bacteria	Firmicutes	Clostridia	Clostridiales	Ruminococcaceae	Ruminiclostridium_5	NA
seq_456	0	0	0	0	1	NA	Bacteria	Firmicutes	Clostridia	Clostridiales	Lachnospiraceae	Coprococcus_1	NA
seq_457	0	0	0	0	1	NA	Bacteria	Firmicutes	Clostridia	Clostridiales	Lachnospiraceae	NA	NA
seq_458	0	0	0	0	1	NA	Bacteria	Firmicutes	Clostridia	Clostridiales	Ruminococcaceae	NA	NA
seq_459	0	0	0	0	1	NA	Bacteria	Bacteroidetes	Bacteroidia	Bacteroidales	NA	NA	NA
seq_460	0	0	0	0	1	NA	Bacteria	Firmicutes	Clostridia	Clostridiales	Lachnospiraceae	NA	NA
seq_461	0	0	0	0	1	NA	Bacteria	Firmicutes	Clostridia	Clostridiales	Ruminococcaceae	Pseudoflavonifractor	NA
seq_462	0	0	0	0	1	NA	Bacteria	Firmicutes	Clostridia	Clostridiales	Lachnospiraceae	NA	NA
seq_463	0	0	0	0	1	NA	Bacteria	Firmicutes	Clostridia	Clostridiales	Lachnospiraceae	NA	NA
seq_464	0	0	0	0	1	NA	Bacteria	Firmicutes	Clostridia	Clostridiales	Lachnospiraceae	NA	NA
seq_465	0	0	0	0	1	NA	Bacteria	Bacteroidetes	Bacteroidia	Bacteroidales	NA	NA	NA
seq_466	0	0	0	0	1	NA	Bacteria	Firmicutes	Clostridia	Clostridiales	Lachnospiraceae	Lachnospiraceae_FCS020_group	NA
seq_467	0	0	0	0	1	NA	Bacteria	Firmicutes	Clostridia	Clostridiales	Lachnospiraceae	NA	NA
seq_468	0	0	0	0	1	NA	Bacteria	Firmicutes	Clostridia	Clostridiales	Lachnospiraceae	NA	NA
seq_470	0	0	0	0	1	NA	Bacteria	Firmicutes	Clostridia	Clostridiales	Ruminococcaceae	Oscillibacter	NA
seq_471	0	0	0	0	1	NA	Bacteria	Bacteroidetes	Bacteroidia	Bacteroidales	Rikenellaceae	Alistipes	NA
seq_472	0	0	0	0	1	NA	Bacteria	Firmicutes	Clostridia	Clostridiales	Clostridiales_vadinBB60_group	NA	NA
seq_475	0	0	0	0	1	NA	Bacteria	Firmicutes	Clostridia	Clostridiales	Lachnospiraceae	NA	NA
seq_476	0	0	0	0	1	NA	Bacteria	Bacteroidetes	Bacteroidia	Bacteroidales	Bacteroidaceae	Bacteroides	NA
seq_477	0	0	0	0	1	NA	Bacteria	Bacteroidetes	Bacteroidia	Bacteroidales	Rikenellaceae	Alistipes	NA
seq_478	0	0	0	0	1	NA	Bacteria	Firmicutes	Clostridia	Clostridiales	Ruminococcaceae	NA	NA
seq_479	0	0	0	0	1	NA	Bacteria	Firmicutes	Clostridia	Clostridiales	Ruminococcaceae	Ruminococcaceae_UCG-014	NA
seq_482	0	0	0	0	1	NA	Bacteria	Firmicutes	Clostridia	Clostridiales	Lachnospiraceae	NA	NA
seq_484	0	0	0	0	1	NA	Bacteria	Firmicutes	Clostridia	Clostridiales	Family_XIII	Family_XIII_AD3011_group	NA
seq_485	0	0	0	0	1	NA	Bacteria	Firmicutes	Clostridia	Clostridiales	Lachnospiraceae	NA	NA
seq_487	0	0	0	0	1	NA	Bacteria	Firmicutes	Clostridia	Clostridiales	Lachnospiraceae	NA	NA
seq_488	0	0	0	0	1	NA	Bacteria	Firmicutes	Clostridia	Clostridiales	Lachnospiraceae	NA	NA
seq_489	0	0	0	0	1	NA	Bacteria	Bacteroidetes	Bacteroidia	Bacteroidales	NA	NA	NA
seq_490	0	0	0	0	1	NA	Bacteria	Firmicutes	Clostridia	Clostridiales	Ruminococcaceae	NA	NA
seq_491	0	0	0	0	1	NA	Bacteria	Firmicutes	Clostridia	Clostridiales	Lachnospiraceae	Lachnospiraceae_UCG-010	NA
seq_492	0	0	0	0	1	NA	Bacteria	Firmicutes	Clostridia	Clostridiales	Lachnospiraceae	NA	NA
seq_494	0	0	0	0	1	NA	Bacteria	Firmicutes	Clostridia	Clostridiales	Clostridiaceae_1	NA	NA
seq_495	0	0	0	0	1	NA	Bacteria	Firmicutes	Bacilli	Lactobacillales	NA	NA	NA
seq_496	0	0	0	0	1	NA	Bacteria	Bacteroidetes	Bacteroidia	Bacteroidales	Bacteroidales_S24-7_group	NA	NA
seq_497	0	0	0	0	1	NA	Bacteria	Verrucomicrobia	Verrucomicrobiae	Verrucomicrobiales	Verrucomicrobiaceae	Akkermansia	NA
seq_498	0	0	0	0	1	NA	Bacteria	Firmicutes	Clostridia	Clostridiales	Lachnospiraceae	NA	NA
seq_499	0	0	0	0	1	NA	Bacteria	Firmicutes	Erysipelotrichia	Erysipelotrichales	Erysipelotrichaceae	Allobaculum	NA
seq_500	0	0	0	0	1	NA	Bacteria	Firmicutes	Clostridia	Clostridiales	Lachnospiraceae	Coprococcus_1	NA
seq_501	0	0	0	0	1	NA	Bacteria	Firmicutes	Bacilli	Lactobacillales	NA	NA	NA
seq_502	0	0	0	0	1	NA	Bacteria	Firmicutes	Clostridia	Clostridiales	Family_XIII	Family_XIII_UCG-001	NA
seq_503	0	0	0	0	1	NA	Bacteria	NA	NA	NA	NA	NA	NA
seq_504	0	0	0	0	1	NA	Bacteria	Firmicutes	Clostridia	Clostridiales	Ruminococcaceae	NA	NA
seq_506	0	0	0	0	1	NA	Bacteria	Firmicutes	Clostridia	Clostridiales	Ruminococcaceae	Anaerotruncus	NA
seq_507	0	0	0	0	1	NA	Bacteria	Firmicutes	Clostridia	Clostridiales	Lachnospiraceae	NA	NA
seq_508	0	0	0	0	1	NA	Bacteria	Firmicutes	Erysipelotrichia	Erysipelotrichales	Erysipelotrichaceae	NA	NA
seq_509	0	0	0	0	1	NA	Bacteria	Firmicutes	Clostridia	Clostridiales	Lachnospiraceae	Lachnospiraceae_NK4A136_group	NA
seq_510	0	0	0	0	1	NA	Bacteria	Firmicutes	Clostridia	Clostridiales	Lachnospiraceae	NA	NA
seq_511	0	0	0	0	1	NA	Bacteria	Firmicutes	Clostridia	Clostridiales	Lachnospiraceae	Tyzzerella	NA
seq_512	0	0	0	0	1	NA	Bacteria	Firmicutes	Bacilli	Lactobacillales	NA	NA	NA
seq_513	0	0	0	0	1	NA	Bacteria	Bacteroidetes	NA	NA	NA	NA	NA
seq_514	0	0	0	0	1	NA	Bacteria	Bacteroidetes	Bacteroidia	Bacteroidales	Rikenellaceae	Alistipes	NA
seq_516	0	0	0	0	1	NA	Bacteria	Firmicutes	Clostridia	Clostridiales	Lachnospiraceae	NA	NA
seq_518	0	0	0	0	1	NA	Bacteria	Firmicutes	Clostridia	Clostridiales	Family_XIII	Family_XIII_UCG-001	NA
seq_519	0	0	0	0	1	NA	Bacteria	Firmicutes	Clostridia	Clostridiales	Lachnospiraceae	Lactonifactor	NA
seq_520	0	0	0	0	1	NA	Bacteria	Firmicutes	Clostridia	Clostridiales	Clostridiales_vadinBB60_group	NA	NA
seq_521	0	0	0	0	1	NA	Bacteria	Firmicutes	Clostridia	Clostridiales	Lachnospiraceae	NA	NA
seq_523	0	0	0	0	1	NA	Bacteria	Firmicutes	Clostridia	Clostridiales	Ruminococcaceae	NA	NA
seq_524	0	0	0	0	1	NA	Bacteria	Firmicutes	Clostridia	Clostridiales	Lachnospiraceae	NA	NA
seq_525	0	0	0	0	1	NA	Bacteria	Firmicutes	Clostridia	Clostridiales	Lachnospiraceae	NA	NA
seq_527	0	0	0	0	1	NA	Bacteria	Firmicutes	Clostridia	Clostridiales	Ruminococcaceae	Anaerotruncus	NA
seq_530	0	0	0	0	1	NA	Bacteria	Firmicutes	Clostridia	Clostridiales	NA	NA	NA
seq_531	0	0	0	0	1	NA	Bacteria	Firmicutes	Erysipelotrichia	Erysipelotrichales	Erysipelotrichaceae	NA	NA
seq_532	0	0	0	0	1	NA	Bacteria	Firmicutes	Clostridia	Clostridiales	Peptococcaceae	NA	NA
seq_533	0	0	0	0	1	NA	Bacteria	Firmicutes	Clostridia	Clostridiales	Lachnospiraceae	NA	NA
seq_534	0	0	0	0	1	NA	Bacteria	Firmicutes	NA	NA	NA	NA	NA
seq_535	0	0	0	0	1	NA	Bacteria	Bacteroidetes	Bacteroidia	Bacteroidales	Bacteroidales_S24-7_group	NA	NA
seq_536	0	0	0	0	1	NA	Bacteria	Firmicutes	Clostridia	Clostridiales	Ruminococcaceae	Ruminococcaceae_NK4A214_group	NA
seq_539	0	0	0	0	1	NA	Bacteria	Bacteroidetes	Bacteroidia	Bacteroidales	Bacteroidales_S24-7_group	NA	NA
seq_541	0	0	0	0	1	NA	Bacteria	Firmicutes	Clostridia	Clostridiales	Family_XIII	NA	NA
seq_546	0	0	0	0	1	NA	Bacteria	Firmicutes	Clostridia	Clostridiales	Ruminococcaceae	Oscillibacter	NA
seq_556	0	0	0	0	1	NA	Bacteria	Tenericutes	Mollicutes	Mollicutes_RF9	NA	NA	NA
seq_557	0	0	0	0	1	NA	Bacteria	Bacteroidetes	Bacteroidia	Bacteroidales	NA	NA	NA
seq_576	0	0	0	0	1	NA	Bacteria	Firmicutes	Clostridia	Clostridiales	Ruminococcaceae	Ruminococcaceae_UCG-009	NA
seq_618	0	0	0	0	1	NA	Bacteria	Firmicutes	Clostridia	NA	NA	NA	NA
seq_336	0.441408	0.13885	2.99137	0.0464169	0.962978	NA	Bacteria	Firmicutes	Clostridia	Clostridiales	Ruminococcaceae	NA	NA
seq_419	0.56979	0.215057	2.29943	0.0935263	0.925485	NA	Bacteria	Saccharibacteria	Unknown_Class	Unknown_Order	Unknown_Family	Candidatus_Saccharimonas	NA
seq_401	0.116266	0.478659	2.99624	0.159753	0.873076	NA	Bacteria	Firmicutes	Clostridia	Clostridiales	Lachnospiraceae	NA	NA
seq_474	0.0870587	0.478659	2.99624	0.159753	0.873076	NA	Bacteria	Saccharibacteria	Unknown_Class	Unknown_Order	Unknown_Family	Candidatus_Saccharimonas	NA
seq_623	0.126799	0.478659	2.99624	0.159753	0.873076	NA	Bacteria	Firmicutes	Clostridia	Clostridiales	Lachnospiraceae	NA	NA
seq_626	0.116266	0.478659	2.99624	0.159753	0.873076	NA	Bacteria	Firmicutes	Clostridia	Clostridiales	Lachnospiraceae	Tyzzerella_3	NA
seq_628	0.108699	0.478659	2.99624	0.159753	0.873076	NA	Bacteria	Firmicutes	Clostridia	Clostridiales	Lachnospiraceae	Coprococcus_1	NA
seq_633	0.0949402	0.478659	2.99624	0.159753	0.873076	NA	Bacteria	NA	NA	NA	NA	NA	NA
seq_634	0.119886	0.478659	2.99624	0.159753	0.873076	NA	Bacteria	Firmicutes	Clostridia	Clostridiales	Lachnospiraceae	NA	NA
seq_635	0.111751	0.478659	2.99624	0.159753	0.873076	NA	Bacteria	Firmicutes	Clostridia	Clostridiales	Lachnospiraceae	Lachnospiraceae_UCG-010	NA
seq_639	0.106732	0.478659	2.99624	0.159753	0.873076	NA	Bacteria	Firmicutes	Clostridia	Clostridiales	Ruminococcaceae	[Eubacterium]_coprostanoligenes_group	NA
seq_640	0.109878	0.478659	2.99624	0.159753	0.873076	NA	Bacteria	NA	NA	NA	NA	NA	NA
seq_641	0.109878	0.478659	2.99624	0.159753	0.873076	NA	Bacteria	Firmicutes	Clostridia	Clostridiales	Eubacteriaceae	Anaerofustis	NA
seq_642	0.109878	0.478659	2.99624	0.159753	0.873076	NA	Bacteria	Firmicutes	Clostridia	Clostridiales	Family_XIII	Family_XIII_UCG-001	NA
seq_605	0.0960495	0.571735	2.99624	0.190817	0.848669	NA	Bacteria	Firmicutes	Clostridia	Clostridiales	Ruminococcaceae	Ruminococcaceae_UCG-014	NA
seq_609	0.110764	0.571735	2.99624	0.190817	0.848669	NA	Bacteria	Firmicutes	Bacilli	NA	NA	NA	NA
seq_610	0.139867	0.571735	2.99624	0.190817	0.848669	NA	Bacteria	Firmicutes	Clostridia	Clostridiales	Lachnospiraceae	Tyzzerella_3	NA
seq_611	0.105724	0.571735	2.99624	0.190817	0.848669	NA	Bacteria	Firmicutes	Clostridia	Clostridiales	Ruminococcaceae	Ruminiclostridium_5	NA
seq_614	0.130674	0.571735	2.99624	0.190817	0.848669	NA	Bacteria	Firmicutes	Erysipelotrichia	Erysipelotrichales	Erysipelotrichaceae	NA	NA
seq_619	0.105503	0.571735	2.99624	0.190817	0.848669	NA	Bacteria	Firmicutes	Clostridia	Clostridiales	Ruminococcaceae	Ruminiclostridium_5	NA
seq_620	0.12452	0.571735	2.99624	0.190817	0.848669	NA	Bacteria	Firmicutes	Clostridia	Clostridiales	Clostridiales_vadinBB60_group	NA	NA
seq_621	0.1377	0.571735	2.99624	0.190817	0.848669	NA	Bacteria	Firmicutes	Clostridia	Clostridiales	Lachnospiraceae	NA	NA
seq_622	0.086991	0.571735	2.99624	0.190817	0.848669	NA	Bacteria	Tenericutes	Mollicutes	Anaeroplasmatales	Anaeroplasmataceae	Anaeroplasma	NA
seq_579	0.155022	0.664811	2.99624	0.221882	0.824406	NA	Bacteria	Firmicutes	Clostridia	Clostridiales	Ruminococcaceae	NA	NA
seq_583	0.105161	0.664811	2.99624	0.221882	0.824406	NA	Bacteria	NA	NA	NA	NA	NA	NA
seq_584	0.144932	0.664811	2.99624	0.221882	0.824406	NA	Bacteria	Tenericutes	Mollicutes	Mollicutes_RF9	NA	NA	NA
seq_588	0.159848	0.664811	2.99624	0.221882	0.824406	NA	Bacteria	NA	NA	NA	NA	NA	NA
seq_595	0.142309	0.664811	2.99624	0.221882	0.824406	NA	Bacteria	Firmicutes	Clostridia	Clostridiales	Peptococcaceae	NA	NA
seq_596	0.142309	0.664811	2.99624	0.221882	0.824406	NA	Bacteria	Firmicutes	Clostridia	Clostridiales	Ruminococcaceae	Ruminococcaceae_UCG-014	NA
seq_597	0.146504	0.664811	2.99624	0.221882	0.824406	NA	Bacteria	Firmicutes	Bacilli	Lactobacillales	NA	NA	NA
seq_598	0.122586	0.664811	2.99624	0.221882	0.824406	NA	Bacteria	Bacteroidetes	NA	NA	NA	NA	NA
seq_599	0.152995	0.664811	2.99624	0.221882	0.824406	NA	Bacteria	Firmicutes	Clostridia	Clostridiales	Lachnospiraceae	[Eubacterium]_oxidoreducens_group	NA
seq_558	0.118306	0.757888	2.99624	0.252946	0.80031	NA	Bacteria	Firmicutes	Clostridia	Clostridiales	Lachnospiraceae	Lachnospiraceae_UCG-010	NA
seq_559	0.118306	0.757888	2.99624	0.252946	0.80031	NA	Bacteria	NA	NA	NA	NA	NA	NA
seq_560	0.118306	0.757888	2.99624	0.252946	0.80031	NA	Bacteria	Firmicutes	Erysipelotrichia	Erysipelotrichales	Erysipelotrichaceae	NA	NA
seq_567	0.164817	0.757888	2.99624	0.252946	0.80031	NA	Bacteria	Firmicutes	Clostridia	Clostridiales	Ruminococcaceae	Pseudoflavonifractor	NA
seq_568	0.164817	0.757888	2.99624	0.252946	0.80031	NA	Bacteria	Firmicutes	Clostridia	Clostridiales	Lachnospiraceae	NA	NA
seq_569	0.171859	0.757888	2.99624	0.252946	0.80031	NA	Bacteria	Firmicutes	Clostridia	Clostridiales	Ruminococcaceae	NA	NA
seq_570	0.177043	0.757888	2.99624	0.252946	0.80031	NA	Bacteria	Firmicutes	NA	NA	NA	NA	NA
seq_571	0.177043	0.757888	2.99624	0.252946	0.80031	NA	Bacteria	Firmicutes	Clostridia	Clostridiales	Lachnospiraceae	NA	NA
seq_572	0.114991	0.757888	2.99624	0.252946	0.80031	NA	Bacteria	Bacteroidetes	Bacteroidia	Bacteroidales	Bacteroidales_S24-7_group	NA	NA
seq_573	0.111846	0.757888	2.99624	0.252946	0.80031	NA	Bacteria	NA	NA	NA	NA	NA	NA
seq_342	0.287164	0.855636	2.99617	0.285576	0.775203	NA	Bacteria	Firmicutes	Clostridia	Clostridiales	Lachnospiraceae	NA	NA
seq_553	0.145098	0.855636	2.99617	0.285576	0.775203	NA	Bacteria	Firmicutes	Clostridia	Clostridiales	Lachnospiraceae	NA	NA
seq_554	0.186252	0.855636	2.99617	0.285576	0.775203	NA	Bacteria	Firmicutes	Clostridia	Clostridiales	NA	NA	NA
seq_549	0.1367	0.876993	2.99614	0.292708	0.769746	NA	Bacteria	Firmicutes	Clostridia	Clostridiales	Lachnospiraceae	NA	NA
seq_542	0.144596	0.910746	2.99609	0.303978	0.761145	NA	Bacteria	Bacteroidetes	Bacteroidia	Bacteroidales	Bacteroidales_S24-7_group	NA	NA
seq_540	0.153321	0.949253	2.99602	0.316838	0.751366	NA	Bacteria	Bacteroidetes	NA	NA	NA	NA	NA
seq_543	0.174057	0.960084	2.996	0.320456	0.748623	NA	Bacteria	Firmicutes	Clostridia	Clostridiales	Lachnospiraceae	NA	NA
seq_544	0.174057	0.960084	2.996	0.320456	0.748623	NA	Bacteria	Firmicutes	Clostridia	Clostridiales	Clostridiales_vadinBB60_group	NA	NA
seq_548	0.16579	0.960084	2.996	0.320456	0.748623	NA	Bacteria	Firmicutes	Clostridia	Clostridiales	Family_XIII	Family_XIII_UCG-001	NA
seq_517	0.166097	1.00239	2.99592	0.334584	0.737939	NA	Bacteria	Firmicutes	Clostridia	Clostridiales	Ruminococcaceae	Ruminococcaceae_UCG-014	NA
seq_528	0.174117	1.03178	2.99585	0.344403	0.730543	NA	Bacteria	Firmicutes	Clostridia	Clostridiales	NA	NA	NA
seq_529	0.174117	1.03178	2.99585	0.344403	0.730543	NA	Bacteria	Firmicutes	Clostridia	Clostridiales	Lachnospiraceae	NA	NA
seq_407	0.23697	1.07138	2.99573	0.357634	0.720617	NA	Bacteria	Tenericutes	Mollicutes	Mollicutes_RF9	NA	NA	NA
seq_483	0.227611	1.16075	2.84921	0.407393	0.68372	NA	Bacteria	Proteobacteria	Alphaproteobacteria	Rickettsiales	Mitochondria	NA	NA
seq_398	0.253174	1.32452	2.99467	0.442293	0.658277	NA	Bacteria	Firmicutes	Clostridia	Clostridiales	Ruminococcaceae	Oscillibacter	NA
seq_359	0.304705	1.52483	2.99291	0.509481	0.610415	NA	Bacteria	Bacteroidetes	Bacteroidia	Bacteroidales	Bacteroidaceae	Bacteroides	NA
seq_469	0.377871	1.7849	2.9903	0.596895	0.550577	NA	Bacteria	Firmicutes	Clostridia	Clostridiales	NA	NA	NA
seq_455	0.386118	1.81613	2.99001	0.6074	0.543585	NA	Bacteria	Firmicutes	Clostridia	Clostridiales	Family_XIII	[Eubacterium]_brachy_group	NA
seq_378	0.426926	1.94538	2.98883	0.650883	0.515122	NA	Bacteria	Firmicutes	Clostridia	Clostridiales	Lachnospiraceae	Coprococcus_1	NA
seq_388	0.452805	2.03127	2.98805	0.679798	0.496632	NA	Bacteria	Firmicutes	Clostridia	Clostridiales	Lachnospiraceae	Lachnoclostridium	NA
seq_324	0.5468	2.28945	2.98592	0.766748	0.443231	NA	Bacteria	Firmicutes	Clostridia	Clostridiales	Lachnospiraceae	Lachnoclostridium	NA
seq_289	0.582264	2.36942	2.98531	0.793693	0.427374	NA	Bacteria	Firmicutes	Clostridia	Clostridiales	Clostridiales_vadinBB60_group	NA	NA
seq_360	0.604329	2.42062	2.98493	0.810947	0.417396	NA	Bacteria	Bacteroidetes	Bacteroidia	Bacteroidales	Bacteroidales_S24-7_group	NA	NA
seq_380	0.79641	2.81671	2.98231	0.944473	0.344928	NA	Bacteria	Firmicutes	Clostridia	Clostridiales	Ruminococcaceae	Ruminiclostridium_5	NA
seq_375	0.804397	2.8267	2.98225	0.947841	0.343211	NA	Bacteria	Actinobacteria	Coriobacteriia	Coriobacteriales	Coriobacteriaceae	Senegalimassilia	NA
seq_319	0.832776	2.86797	2.98201	0.961757	0.336172	NA	Bacteria	Firmicutes	Clostridia	Clostridiales	Ruminococcaceae	Ruminiclostridium_5	NA
seq_368	0.829227	2.87385	2.98197	0.963742	0.335175	NA	Bacteria	Firmicutes	Clostridia	Clostridiales	Lachnospiraceae	NA	NA
seq_372	0.975706	3.11137	2.98073	1.04383	0.296565	NA	Bacteria	Firmicutes	Clostridia	Clostridiales	Lachnospiraceae	NA	NA

## Sheet: ASV counts
Table S2: 52 week endpoint 16S rRNA sequencing dataset ASV table
This table includes counts information for each ASV in each sample in this dataset, as well as metadata associated with each sample.
Samples 448, 451, 449, 453, 454, and 455 are technical replicate controls where we re-sequenced DNA extracted for our longitudinal dataset from the same sample.
zymoCtrl, zymoCtrl10x, zymomock, and PCRneg are routine controls used by the microbiome sequencing core to assess sequencing and library prep quality.
Samples 53 and 54 were negative controls where no fecal sample was added, but the kit process was run through and elute was sequenced.
								seq_1	seq_2	seq_3	seq_4	seq_5	seq_6	seq_7	seq_8	seq_9	seq_10	seq_11	seq_12	seq_13	seq_14	seq_15	seq_16	seq_17	seq_18	seq_19	seq_20	seq_21	seq_22	seq_23	seq_24	seq_25	seq_26	seq_27	seq_28	seq_29	seq_30	seq_31	seq_32	seq_33	seq_34	seq_35	seq_36	seq_37	seq_38	seq_39	seq_40	seq_41	seq_42
#SampleID	experiment_number	mouse_number	Genotype	Mouse age (wks)	diarrhea_score	lipocalin_ng	Cage	Bacteria_Firmicutes_Bacilli_Lactobacillales_Lactobacillaceae_Lactobacillus_NA	Bacteria_Firmicutes_Erysipelotrichia_Erysipelotrichales_Erysipelotrichaceae_Allobaculum_NA	Bacteria_Firmicutes_Erysipelotrichia_Erysipelotrichales_Erysipelotrichaceae_Turicibacter_NA	Bacteria_Verrucomicrobia_Verrucomicrobiae_Verrucomicrobiales_Verrucomicrobiaceae_Akkermansia_muciniphila	Bacteria_Bacteroidetes_Bacteroidia_Bacteroidales_Bacteroidales_S24-7_group_NA_NA	Bacteria_Bacteroidetes_Bacteroidia_Bacteroidales_Bacteroidales_S24-7_group_NA_NA	Bacteria_Bacteroidetes_Bacteroidia_Bacteroidales_Rikenellaceae_Alistipes_NA	Bacteria_Actinobacteria_Actinobacteria_Bifidobacteriales_Bifidobacteriaceae_Bifidobacterium_NA	Bacteria_Firmicutes_Clostridia_Clostridiales_Lachnospiraceae_Lachnospiraceae_NK4A136_group_bacterium	Bacteria_Bacteroidetes_Bacteroidia_Bacteroidales_Bacteroidales_S24-7_group_NA_NA	Bacteria_Firmicutes_Clostridia_Clostridiales_Lachnospiraceae_Lachnospiraceae_NK4A136_group_NA	Bacteria_Bacteroidetes_Bacteroidia_Bacteroidales_Bacteroidales_S24-7_group_NA_NA	Bacteria_Bacteroidetes_Bacteroidia_Bacteroidales_Bacteroidales_S24-7_group_NA_NA	Bacteria_Bacteroidetes_Bacteroidia_Bacteroidales_Rikenellaceae_Alistipes_NA	Bacteria_Bacteroidetes_Bacteroidia_Bacteroidales_Bacteroidales_S24-7_group_NA_NA	Bacteria_Firmicutes_Clostridia_Clostridiales_Ruminococcaceae_Faecalibacterium_prausnitzii	Bacteria_Bacteroidetes_Bacteroidia_Bacteroidales_Bacteroidaceae_Bacteroides_NA	Bacteria_Bacteroidetes_Bacteroidia_Bacteroidales_Bacteroidales_S24-7_group_NA_NA	Bacteria_Bacteroidetes_Bacteroidia_Bacteroidales_Bacteroidaceae_Bacteroides_NA	Bacteria_Firmicutes_Clostridia_Clostridiales_Clostridiaceae_1_Clostridium_sensu_stricto_1_NA	Bacteria_Proteobacteria_Betaproteobacteria_Burkholderiales_Alcaligenaceae_Parasutterella_excrementihominis	Bacteria_Firmicutes_Clostridia_Clostridiales_Lachnospiraceae_Lachnospiraceae_NK4A136_group_NA	Bacteria_Firmicutes_Erysipelotrichia_Erysipelotrichales_Erysipelotrichaceae_Allobaculum_NA	Bacteria_Bacteroidetes_Bacteroidia_Bacteroidales_Rikenellaceae_Alistipes_NA	Bacteria_Firmicutes_Clostridia_Clostridiales_Lachnospiraceae_Lachnoclostridium_NA	Bacteria_Proteobacteria_Gammaproteobacteria_Enterobacteriales_Enterobacteriaceae_Escherichia/Shigella_NA	Bacteria_Firmicutes_Clostridia_Clostridiales_Ruminococcaceae_Ruminiclostridium_5_NA	Bacteria_Fusobacteria_Fusobacteriia_Fusobacteriales_Fusobacteriaceae_Fusobacterium_nucleatum	Bacteria_Bacteroidetes_Bacteroidia_Bacteroidales_Bacteroidales_S24-7_group_NA_NA	Bacteria_Firmicutes_Bacilli_Lactobacillales_Lactobacillaceae_Lactobacillus_NA	Bacteria_Firmicutes_Clostridia_Clostridiales_Ruminococcaceae_NA_NA	Bacteria_Firmicutes_Clostridia_Clostridiales_Lachnospiraceae_Lachnospiraceae_NK4A136_group_NA	Bacteria_Bacteroidetes_Bacteroidia_Bacteroidales_Bacteroidaceae_Bacteroides_acidifaciens	Bacteria_Bacteroidetes_Bacteroidia_Bacteroidales_Prevotellaceae_Prevotella_6_corporis	Bacteria_Actinobacteria_Actinobacteria_Bifidobacteriales_Bifidobacteriaceae_Bifidobacterium_NA	Bacteria_Firmicutes_Negativicutes_Selenomonadales_Veillonellaceae_Veillonella_NA	Bacteria_Bacteroidetes_Bacteroidia_Bacteroidales_Bacteroidales_S24-7_group_NA_NA	Bacteria_Firmicutes_Clostridia_Clostridiales_Lachnospiraceae_Lachnospiraceae_NK4A136_group_NA	Bacteria_Proteobacteria_Deltaproteobacteria_Desulfovibrionales_Desulfovibrionaceae_Desulfovibrio_NA	Bacteria_Firmicutes_Clostridia_Clostridiales_Clostridiaceae_1_Clostridium_sensu_stricto_1_NA	Bacteria_Firmicutes_Clostridia_Clostridiales_Lachnospiraceae_NA_NA	Bacteria_Firmicutes_Clostridia_Clostridiales_Ruminococcaceae_Oscillibacter_NA
448	3	1	KO	52		7313.99	1187973	924	1257	6223	34545	1718	4406	5828	1572	0	1359	0	1442	1423	1786	2734	0	0	936	1480	0	560	596	406	866	396	0	1429	0	507	0	137	415	0	0	0	0	1000	303	0	0	57	139
1	3	1	KO	52	2	7313.99	1187973	927	1099	5081	31006	1956	3189	3888	889	0	640	0	1651	1103	823	2114	0	0	1157	1723	0	724	583	319	575	233	0	813	0	0	0	194	375	0	0	0	0	979	285	0	0	40	100
3	3	5	KO	52	1	199.902	1187974	7478	2279	153	26790	5186	4210	2223	9652	0	971	0	1237	1360	1256	1793	0	0	1132	3390	0	1104	282	247	601	127	0	648	0	320	0	179	0	0	0	0	0	686	0	0	0	33	531
28	3	6	KO	52	1	655.06	1187974	7290	5968	4429	19374	1581	2448	3235	7661	928	1133	747	692	767	1300	659	0	0	1136	1008	0	1127	318	301	783	167	0	378	0	365	0	334	0	0	0	0	0	985	238	0	0	89	72
451	3	5	KO	52		199.902	1187974	9870	2272	124	15770	3735	1769	922	8413	0	406	0	707	719	487	1115	0	0	687	1285	0	894	184	0	307	0	0	733	0	0	0	266	0	0	0	0	0	375	0	0	0	21	342
2	3	4	KO	52	0	238.205	1187974	7256	2924	62	15634	1842	1745	6130	6623	6885	689	4948	733	624	1832	620	0	0	1202	518	0	1210	1775	322	339	1214	0	2039	0	0	0	331	990	0	0	0	0	507	817	0	0	455	960
26	3	2	KO	42	2	2662.03	1187973	6325	279	6298	14374	2197	3302	9342	0	98	1038	0	1269	1117	2020	1702	0	0	688	784	0	666	1489	0	618	430	0	1433	0	338	0	91	801	0	0	0	0	1168	720	0	0	68	877
27	3	3	KO	52	0	2532.49	1187973	4892	9008	9302	12722	1668	1893	0	12709	347	1228	318	1398	661	1019	1641	0	0	213	70	0	2522	132	2455	384	158	0	157	0	490	0	0	0	0	0	0	0	570	0	0	0	52	0
12	4	1	KO	52	0	17.6071	1240564	10980	1160	1568	12721	1629	2993	7939	1538	865	1597	1619	1037	916	1631	612	0	0	1064	687	875	697	1012	0	1223	237	0	411	0	512	0	1158	533	0	0	0	0	656	508	0	202	80	373
42	4	11	KO	52	0	4.56948	1240567	9881	21327	9919	12148	2629	3266	3234	1503	0	1378	84	422	902	0	931	0	0	2223	1252	13070	589	247	635	640	329	0	68	0	367	0	0	0	0	0	0	0	263	0	0	4120	0	75
30	3	9	KO	52	1	136.215	1187976	3797	4505	2773	11219	1415	2028	1050	1183	1605	969	1086	530	729	4462	1036	0	0	899	465	0	524	1691	651	376	862	0	1033	0	327	0	496	1891	0	0	0	0	812	1071	0	0	105	1236
18	4	12	WT	52	0	2.3059	1240568	10743	7442	86	5845	6155	4155	492	1161	2359	625	1764	1404	1316	319	1696	0	0	758	298	0	909	762	0	387	390	0	286	0	240	0	421	519	0	0	0	0	197	428	0	0	260	119
449	3	3	KO	52		2532.49	1187973	2840	4631	12216	5583	2807	2166	0	5536	866	974	735	1496	697	4122	872	0	0	254	303	0	1150	268	1217	1485	213	0	1223	0	355	0	214	0	0	0	0	0	384	0	0	0	423	252
38	4	3	KO	52	0	9.72026	1240564	9484	2979	2511	5035	3154	1541	5191	759	4019	1192	2937	979	535	1608	579	0	0	1513	523	3642	828	3764	485	514	1263	0	455	0	417	0	1096	2088	0	0	0	0	1208	1860	0	1199	106	505
17	4	9	KO	52	0	8.30285	1240567	5210	406	8628	4561	4054	5557	8647	16	2585	602	2073	1575	0	0	944	0	0	1094	1878	6588	532	1244	0	592	1405	0	2294	0	0	0	445	665	0	0	0	0	305	573	0	2247	229	728
43	4	13	WT	52	0	3.7349	1240568	12518	5051	133	3696	3993	2757	3760	394	3423	448	2498	922	876	604	1193	0	0	831	246	0	353	566	0	380	522	0	685	0	0	0	550	312	0	0	0	0	126	305	0	0	696	215
zymoCtrl	NA	NA	NA	NA	NA	NA		0	0	0	1389	0	0	0	0	0	0	0	0	0	0	0	23106	22689	0	0	0	0	0	0	0	0	11500	0	9676	0	0	0	0	0	7906	7014	7249	0	0	0	0	0	0
zymoCtrl10x	NA	NA	NA	NA	NA	NA		0	0	0	1140	0	0	0	0	0	0	0	0	0	0	0	19231	16690	0	0	0	0	0	0	0	0	8807	0	7932	0	0	0	0	0	6307	6593	6139	0	0	0	0	0	0
41	4	10	KO	52	0	20.5274	1240567	3151	3484	3262	1098	2713	3154	2665	15	3164	821	2170	428	989	0	471	0	0	1125	559	11074	805	4264	0	329	492	0	1903	0	0	0	745	2440	0	0	0	0	270	2102	0	3734	55	627
zymomock	NA	NA	NA	NA	NA	NA		0	0	0	884	0	0	0	0	0	0	0	0	0	0	0	12103	14602	0	0	0	0	0	0	0	0	7396	0	6545	0	0	0	0	0	5389	5073	5006	0	0	0	0	0	0
31	3	10	KO	52	0	6.88579	1187976	9776	11660	7023	820	1924	3558	2543	2230	0	1313	0	721	1256	750	1789	0	0	3196	2623	0	916	549	1681	556	534	0	240	0	455	0	176	338	0	0	0	0	834	292	0	0	0	101
19	4	15	WT	52	0	2.18037	1240569	13870	5356	10779	694	3236	1173	2316	0	2560	818	2005	1398	437	1917	1215	0	0	641	174	0	411	699	0	475	406	0	397	0	252	0	544	410	0	0	0	0	257	325	0	0	483	199
13	4	2	KO	52	0	17.0972	1240564	13932	1674	12132	174	1279	3096	5736	750	2891	1101	2058	838	964	1815	717	0	0	251	980	1129	416	1443	0	1006	828	0	378	0	368	0	777	872	0	0	0	0	580	808	0	325	94	511
44	4	16	WT	52	0	7.07584	1240569	14891	11927	18560	142	4764	2178	1389	0	107	1017	0	1103	752	1303	1113	0	0	609	150	0	365	201	0	410	339	0	0	0	389	0	320	0	0	0	0	0	268	0	0	0	74	0
9	3	20	HET	52	0	21.5762	1187981	7402	330	1175	83	5703	3518	7131	0	1860	529	2803	1192	1190	328	1102	0	0	903	650	0	323	1466	0	392	0	0	2547	0	0	0	2271	774	0	0	0	0	0	603	4116	0	382	1262
10	3	22	HET	52	0	0.819284	1187982	26518	5988	0	21	5433	4674	1185	0	244	1215	409	600	1742	0	434	0	0	527	252	0	733	151	0	601	0	0	185	0	389	0	266	0	0	0	0	0	0	0	0	0	101	45
4	3	7	KO	52	1	378.223	1187975	10158	21396	15417	0	2493	2240	2832	0	0	2082	0	1100	878	0	806	0	0	481	530	0	1322	0	5468	505	134	0	49	0	715	0	64	203	0	0	0	0	0	0	0	0	26	72
5	3	11	WT	52	0	24.6273	1187977	12697	338	0	0	5636	6596	7544	0	1492	1397	1070	1116	1777	1016	949	0	0	617	313	0	942	540	0	693	575	0	26	0	468	3705	336	266	0	0	0	0	0	212	0	0	231	152
6	3	13	WT	52	0	5.3338	1187978	8048	5870	11822	0	4398	4881	795	0	0	1846	291	1519	1785	452	2010	0	0	0	2813	0	991	333	1186	687	0	0	164	0	722	0	264	0	0	0	0	0	0	0	0	0	0	128
7	3	15	WT	52	0	25.3562	1187979	22525	2204	1125	0	3971	3314	1785	0	1021	1352	1826	1076	1118	543	511	0	0	835	281	0	1124	275	0	474	0	0	107	0	465	0	293	0	0	0	0	0	0	0	0	0	117	74
8	3	18	HET	52	0	20.6009	1187980	5898	791	5783	0	2325	1406	6989	0	7649	793	5668	725	590	0	0	0	0	993	164	0	381	2419	0	976	417	0	190	0	0	0	176	1348	7673	0	0	0	0	1255	9748	0	2988	299
11	3	23	HET	52	0	6.46297	1187982	27758	5318	0	0	4740	7959	1219	0	560	1256	935	1304	2584	1064	631	0	0	1462	3148	0	580	317	0	476	341	0	118	0	374	0	230	0	0	0	0	0	0	0	0	0	221	107
14	4	4	KO	52	0	35.5634	1240565	13147	26849	0	0	1632	1795	402	5328	0	716	102	425	556	482	339	0	0	729	148	2129	573	164	2200	198	463	0	0	0	266	0	127	0	0	0	0	0	223	0	0	806	0	42
15	4	6	KO	52	2	9.91688	1240566	20423	3203	2852	0	4293	2303	2129	2109	558	753	464	1060	793	558	1043	0	0	433	457	0	453	169	487	312	0	0	81	0	262	0	213	0	0	0	0	0	335	0	0	0	0	53
16	4	7	KO	52	0	8.94658	1240566	13031	8683	7156	0	1523	2950	3056	1843	509	665	388	568	953	795	1431	0	0	992	597	0	327	260	1743	562	0	0	137	0	0	0	575	0	0	0	0	0	751	0	0	0	43	82
20	4	17	WT	52	0	15.3687	1240570	26505	4710	710	0	3813	2326	0	9044	1007	1391	861	995	773	0	1021	0	0	193	235	0	397	245	296	867	879	0	181	0	358	0	59	0	0	0	0	0	0	0	0	0	214	164
21	4	20	HET	52	0	1.81845	1240571	3939	265	0	0	4180	4275	3117	0	4225	2060	3234	1735	0	4481	800	0	0	806	396	0	508	1326	0	597	3669	0	42	0	654	0	1021	807	0	0	0	0	0	682	0	0	542	475
22	4	22	HET	52	0	8.24614	1240572	3756	4299	18282	0	5861	6198	3091	0	948	1880	779	1359	2105	0	1600	0	0	1204	558	0	933	343	0	939	411	0	215	0	656	0	418	0	0	0	0	0	0	0	0	0	235	187
23	4	24	HET	52	0	33.3671	1240573	7967	14834	3790	0	3729	463	6309	1633	0	2744	0	1191	0	2553	276	0	0	309	209	0	903	234	0	682	0	0	0	0	868	0	119	0	0	0	0	0	481	0	0	0	199	0
24	4	27	HET	52	0	5.58196	1240574	4897	1475	14053	0	5654	6652	4754	0	3214	1072	2658	1215	2323	1601	694	0	0	520	395	0	294	843	0	672	1929	0	1155	0	362	9774	183	523	0	0	0	0	198	439	0	0	384	210
25	4	29	HET	52	0	7.13244	1240575	7368	131	0	0	288	4433	3730	124	12247	902	9983	1403	1511	1755	2654	0	0	2289	1338	0	679	563	0	726	1765	0	157	0	0	0	873	273	0	0	0	0	338	253	0	0	160	515
29	3	8	KO	52	0	35.1459	1187975	3395	37754	1802	0	2757	1632	4303	0	0	1897	0	894	736	0	317	0	0	702	1408	0	1159	677	10621	352	1508	0	263	0	610	0	196	461	0	0	0	0	0	358	0	0	0	196
32	3	14	WT	52	0	3.56773	1187978	11280	278	15055	0	5618	5673	4793	0	1193	2716	1789	730	1791	1866	1227	0	0	301	6812	10	247	484	0	1166	0	0	227	0	981	0	373	241	0	0	0	0	0	227	0	0	478	152
33	3	16	WT	52	0	71.0984	1187979	7972	1290	0	0	4524	5014	2360	0	264	4177	452	902	1629	2007	468	0	0	1072	2638	0	1441	949	0	579	0	0	344	0	979	0	760	577	0	0	0	0	0	439	0	0	56	46
34	3	17	WT	52	0	8.54746	1187979	15078	9398	812	0	3957	3461	2216	0	842	1330	1497	2029	1157	704	653	0	0	2544	390	0	1080	339	0	370	0	0	364	0	415	0	714	215	0	0	0	0	0	0	0	0	311	387
35	3	19	HET	52	0	16.0766	1187980	12584	6983	15193	0	2751	1856	7263	0	1060	2702	780	1000	660	0	0	0	0	0	237	0	272	661	0	1322	484	0	199	0	982	0	278	387	3703	0	0	0	0	284	749	0	588	188
36	3	21	HET	52	0	29.0863	1187981	15342	479	10914	0	5663	5701	4075	0	2294	875	3821	1065	1764	1184	1482	0	0	2147	537	0	309	478	0	804	0	0	131	0	346	0	185	232	0	0	0	0	0	216	1116	0	350	70
37	3	24	HET	52	0	18.0398	1187982	22085	8010	6	0	3063	4305	1902	0	517	1612	856	1001	1475	1906	699	0	0	1065	643	0	657	237	0	709	0	0	54	0	516	0	0	0	0	0	0	0	0	0	0	0	143	0
39	4	5	KO	52	0	16.1084	1240565	10676	18549	0	0	3134	2474	723	5388	150	740	0	1170	766	1270	604	0	0	1594	244	5979	1768	309	1678	295	183	0	105	0	244	0	195	0	0	0	0	0	600	0	0	1716	95	0
40	4	8	KO	52	0	24.9443	1240566	19173	19297	63	0	2271	2011	2533	2681	84	958	0	1134	783	916	658	0	0	402	201	0	374	295	4003	286	0	0	0	0	331	0	247	157	0	0	0	0	80	0	0	0	0	0
45	4	18	WT	52	0	7.26449	1240570	15652	8104	614	0	4839	3471	0	9451	0	1702	147	633	1243	0	789	0	0	534	250	0	695	124	470	1147	0	0	0	0	582	0	48	0	0	0	0	0	29	0	0	0	40	10
46	4	19	WT	52	0	1426.15	1240570	11560	4039	30387	0	2721	1601	0	11961	0	269	0	347	630	0	359	0	0	0	153	730	344	78	325	156	0	0	107	0	0	0	0	0	0	0	0	0	87	0	0	220	0	0
47	4	21	HET	52	0	9.57366	1240571	6893	818	0	0	4587	6060	1505	0	3609	2089	2795	2603	0	1220	1187	0	0	710	712	0	942	1267	0	471	1785	0	227	0	746	0	854	665	0	0	0	0	0	586	0	0	192	333
48	4	23	HET	52	0	7.49088	1240572	16837	1976	2737	0	6808	7728	2735	0	1651	1504	1458	1399	2375	0	907	0	0	888	327	0	703	289	0	889	653	0	83	0	490	0	181	0	0	0	0	0	0	0	0	0	310	58
49	4	25	HET	52	0	6.58515	1240573	7724	31660	2248	0	4613	2827	676	1237	235	1405	0	1369	1035	350	572	0	0	362	251	0	760	242	0	190	0	0	18	0	365	0	0	0	0	0	0	0	217	0	0	0	67	0
50	4	26	HET	52	0	101.285	1240573	19164	12476	4834	0	2142	0	4922	1522	0	3577	0	1366	0	1776	486	0	0	441	264	0	516	309	0	476	0	0	0	0	1114	0	102	185	0	0	0	0	822	160	0	0	112	0
51	4	28	HET	52	0	35.2947	1240574	7792	445	2980	0	3701	4941	9981	0	2825	717	2071	523	1670	1891	336	0	0	239	191	0	114	211	0	538	3253	0	386	0	232	5063	141	0	0	0	0	0	154	0	0	0	706	0
52	4	30	HET	52	0	16.6273	1240575	15703	764	317	0	3511	5237	1367	1248	2436	1410	1785	1511	1882	0	2376	0	0	569	196	0	603	438	0	402	1060	0	220	0	487	0	300	0	0	0	0	0	283	0	0	0	105	235
53	NA	NA	NA	NA				0	0	0	0	0	0	0	0	0	0	0	0	0	0	0	0	0	0	0	0	0	0	0	0	0	0	0	0	0	0	0	0	0	0	0	0	0	0	0	0	0	0
54	NA	NA	NA	NA				0	506	0	0	122	0	0	0	0	0	0	0	0	0	0	0	0	0	0	0	0	0	0	0	0	0	0	0	0	0	0	0	0	0	0	0	0	0	0	0	0	0
453	3	11	WT	52		24.6273	1187977	11187	269	12	0	4344	4927	3495	0	1862	1077	1339	631	1424	621	539	0	0	272	210	0	491	740	0	486	581	0	0	0	430	3557	458	455	0	0	0	0	0	344	0	0	258	160
454	3	18	HET	52		20.6009	1187980	19532	2287	23864	0	1550	1335	2427	0	782	1453	548	575	460	0	42	0	0	1260	182	0	375	305	0	1420	0	0	61	0	486	0	108	0	6033	0	0	0	0	0	88	0	254	121
455	3	19	HET	52		16.0766	1187980	12438	12285	21136	0	2058	2295	3373	0	2016	2463	1558	1214	835	0	0	0	0	0	160	0	178	547	0	744	698	0	259	0	860	0	418	349	2238	0	0	0	0	268	836	0	1016	147
PCRneg	NA	NA	NA	NA	NA	NA		0	0	0	0	0	0	0	0	0	0	0	0	0	0	0	0	0	0	0	0	0	0	0	0	0	0	0	0	0	0	0	0	0	0	0	0	0	0	0	0	0	0
[truncated: 802 more columns]
