# Supplementary material for: Spontaneous episodic inflammation in the intestines of mice lacking HNF4A is driven by microbiota and associated with early life microbiota alterations
Source: mBio. 2023 Aug 1;14(4):e01504-23. doi: 10.1128/mbio.01504-23 (PMC10470520; doi:10.1128/mbio.01504-23)
Supplement: Table S3 — Longitudinal 16S rRNA gene sequencing DEseq2 analysis and ASV table. [file mbio.01504-23-s0004.xlsx]

## Sheet: DEseq2
Table S3: DEseq2 results comparing control vs Hnf4aΔIEC mouse longitudinal 16S rRNA gene sequencing datasets
Negative log2FoldChange is enriched in Hnf4aΔIEC, and positive is depleted in Hnf4aΔIEC, NA=not assigned
	baseMean	log2FoldChange	lfcSE	stat	pvalue	padj	Kingdom	Phylum	Class	Order	Family	Genus	Species
seq_1	2333.19	-3.57073	0.36769	-9.71125	2.70001e-22	3.96266e-21	Bacteria	Verrucomicrobia	Verrucomicrobiae	Verrucomicrobiales	Verrucomicrobiaceae	Akkermansia	muciniphila
seq_2	1161.69	0.792565	0.162438	4.87918	1.06528e-06	8.30586e-06	Bacteria	Firmicutes	Bacilli	Lactobacillales	Lactobacillaceae	Lactobacillus	NA
seq_3	747.963	-0.0872362	0.208677	-0.418043	0.675915	0.999223	Bacteria	Bacteroidetes	Bacteroidia	Bacteroidales	Rikenellaceae	Alistipes	NA
seq_4	824.062	0.9368	0.201957	4.63862	3.50748e-06	2.61229e-05	Bacteria	Firmicutes	Erysipelotrichia	Erysipelotrichales	Erysipelotrichaceae	Allobaculum	NA
seq_5	605.442	0.995965	0.0893097	11.1518	7.016e-29	1.12935e-27	Bacteria	Bacteroidetes	Bacteroidia	Bacteroidales	Bacteroidales_S24-7_group	NA	NA
seq_6	521.611	0.17612	0.0947389	1.85901	0.0630263	0.207313	Bacteria	Bacteroidetes	Bacteroidia	Bacteroidales	Bacteroidales_S24-7_group	NA	NA
seq_7	563.159	1.33524	0.430143	3.10419	0.00190803	0.00952106	Bacteria	Firmicutes	Erysipelotrichia	Erysipelotrichales	Erysipelotrichaceae	Turicibacter	NA
seq_8	330.28	1.29012	0.0889081	14.5107	1.03634e-47	2.06853e-46	Bacteria	Bacteroidetes	Bacteroidia	Bacteroidales	Bacteroidales_S24-7_group	NA	NA
seq_9	273.13	1.18971	0.401762	2.96123	0.00306414	0.014702	Bacteria	Firmicutes	Clostridia	Clostridiales	Lachnospiraceae	Lachnospiraceae_NK4A136_group	bacterium
seq_10	299.831	11.9507	0.504616	23.6828	5.4272e-124	2.46198e-122	Bacteria	Bacteroidetes	Bacteroidia	Bacteroidales	Bacteroidaceae	Bacteroides	acidifaciens
seq_11	247.371	-0.595707	0.236212	-2.52192	0.0116716	0.0490344	Bacteria	Firmicutes	Clostridia	Clostridiales	Lachnospiraceae	Lachnospiraceae_NK4A136_group	NA
seq_12	251.053	0.353672	0.0726356	4.86912	1.12097e-06	8.60559e-06	Bacteria	Bacteroidetes	Bacteroidia	Bacteroidales	Bacteroidales_S24-7_group	NA	NA
seq_13	205.576	1.07369	0.501859	2.13943	0.0324011	0.123421	Bacteria	Firmicutes	Clostridia	Clostridiales	Lachnospiraceae	Lachnospiraceae_NK4A136_group	NA
seq_14	205.325	-2.30367	0.29878	-7.71027	1.25553e-14	1.56628e-13	Bacteria	Bacteroidetes	Bacteroidia	Bacteroidales	Bacteroidales_S24-7_group	NA	NA
seq_15	194.349	-2.12559	0.173166	-12.2749	1.23574e-34	2.05544e-33	Bacteria	Bacteroidetes	Bacteroidia	Bacteroidales	Bacteroidaceae	Bacteroides	NA
seq_16	191.531	-2.62967	0.318827	-8.24793	1.61163e-16	2.11633e-15	Bacteria	Bacteroidetes	Bacteroidia	Bacteroidales	Rikenellaceae	Alistipes	NA
seq_17	199.297	-0.404338	0.117846	-3.43108	0.00060118	0.00357129	Bacteria	Bacteroidetes	Bacteroidia	Bacteroidales	Bacteroidales_S24-7_group	NA	NA
seq_18	157.04	-1.62337	0.225692	-7.19284	6.34583e-13	7.36411e-12	Bacteria	Firmicutes	Clostridia	Clostridiales	Ruminococcaceae	Ruminiclostridium_5	NA
seq_19	167.38	0.893012	0.0909142	9.82258	9.00066e-23	1.36101e-21	Bacteria	Bacteroidetes	Bacteroidia	Bacteroidales	Rikenellaceae	Alistipes	NA
seq_20	0.503087	-2.18817	1.80346	-1.21332	0.225007	0.61135	Bacteria	Firmicutes	Clostridia	Clostridiales	Lachnospiraceae	Blautia	NA
seq_21	123.292	-0.776397	0.40324	-1.92539	0.0541801	0.186454	Bacteria	Firmicutes	Clostridia	Clostridiales	Lachnospiraceae	NA	NA
seq_22	124.835	-0.204892	0.456694	-0.448643	0.65369	0.999223	Bacteria	Bacteroidetes	Bacteroidia	Bacteroidales	Bacteroidales_S24-7_group	NA	NA
seq_23	116.991	-1.85263	0.221905	-8.34876	6.89859e-17	9.30378e-16	Bacteria	Firmicutes	Clostridia	Clostridiales	Ruminococcaceae	Oscillibacter	NA
seq_24	106.232	-1.1275	0.512566	-2.19972	0.0278268	0.108481	Bacteria	Firmicutes	Clostridia	Clostridiales	Lachnospiraceae	Lachnospiraceae_NK4A136_group	NA
seq_25	122.806	-0.598876	0.11731	-5.10509	3.30637e-07	2.70472e-06	Bacteria	Proteobacteria	Betaproteobacteria	Burkholderiales	Alcaligenaceae	Parasutterella	excrementihominis
seq_26	105.055	-1.20667	0.311709	-3.87116	0.000108317	0.000740411	Bacteria	Firmicutes	Clostridia	Clostridiales	Ruminococcaceae	NA	NA
seq_27	109.913	-2.38452	0.363579	-6.55849	5.43569e-11	5.89655e-10	Bacteria	Bacteroidetes	Bacteroidia	Bacteroidales	Bacteroidales_S24-7_group	NA	NA
seq_28	94.1002	-0.309429	0.402115	-0.769505	0.441594	0.98814	Bacteria	Firmicutes	Clostridia	Clostridiales	Lachnospiraceae	Lachnoclostridium	NA
seq_29	85.6077	-1.23229	0.568655	-2.16703	0.0302329	0.116048	Bacteria	Firmicutes	Clostridia	Clostridiales	Lachnospiraceae	Lachnospiraceae_NK4A136_group	NA
seq_30	93.7094	29.1777	0.986986	29.5624	4.54576e-192	3.78056e-190	Bacteria	Firmicutes	Bacilli	Lactobacillales	Lactobacillaceae	Lactobacillus	NA
seq_31	104.381	28.6217	0.649517	44.0661	0	0	Bacteria	Bacteroidetes	Bacteroidia	Bacteroidales	Bacteroidales_S24-7_group	NA	NA
seq_32	86.3442	10.1248	0.526309	19.2374	1.80099e-82	5.99128e-81	Bacteria	Proteobacteria	Deltaproteobacteria	Desulfovibrionales	Desulfovibrionaceae	Desulfovibrio	NA
seq_33	74.0144	-0.214391	0.324177	-0.66134	0.508394	0.999223	Bacteria	Firmicutes	Clostridia	Clostridiales	Lachnospiraceae	Lachnospiraceae_UCG-006	NA
seq_34	73.6925	1.07076	0.334149	3.20443	0.0013533	0.00750329	Bacteria	Firmicutes	Clostridia	Clostridiales	Lachnospiraceae	NA	NA
seq_35	75.194	-1.7202	0.331645	-5.18686	2.13868e-07	1.77867e-06	Bacteria	Firmicutes	Clostridia	Clostridiales	Ruminococcaceae	[Eubacterium]_coprostanoligenes_group	NA
seq_36	73.9649	-1.33478	0.35994	-3.70833	0.00020863	0.00130133	Bacteria	Bacteroidetes	Bacteroidia	Bacteroidales	Bacteroidales_S24-7_group	NA	NA
seq_37	23.859	-26.9271	1.64915	-16.3278	6.25619e-60	1.48659e-58	Bacteria	Actinobacteria	Actinobacteria	Bifidobacteriales	Bifidobacteriaceae	Bifidobacterium	NA
seq_38	61.5809	-3.09924	0.6989	-4.43445	9.23063e-06	6.58012e-05	Bacteria	Firmicutes	Clostridia	Clostridiales	Lachnospiraceae	Roseburia	NA
seq_39	57.9544	0.417854	0.320241	1.30481	0.191958	0.544243	Bacteria	Firmicutes	Clostridia	Clostridiales	Lachnospiraceae	Lachnospiraceae_NK4A136_group	NA
seq_40	58.5491	0.67698	0.345333	1.96037	0.0499525	0.178045	Bacteria	Firmicutes	Clostridia	Clostridiales	Lachnospiraceae	NA	NA
seq_41	66.2583	-4.18579	0.758777	-5.5165	3.45826e-08	3.08156e-07	Bacteria	Firmicutes	Erysipelotrichia	Erysipelotrichales	Erysipelotrichaceae	Allobaculum	NA
seq_42	57.5956	-9.0205	0.50708	-17.7891	8.58461e-71	2.25459e-69	Bacteria	Tenericutes	Mollicutes	Mollicutes_RF9	NA	NA	NA
seq_43	0.0875154	-0.136649	2.05154	-0.066608	0.946894	0.999223	Bacteria	Proteobacteria	Gammaproteobacteria	Pseudomonadales	Pseudomonadaceae	Pseudomonas	NA
seq_44	50.5613	-8.83265	0.489191	-18.0556	7.12686e-73	1.97573e-71	Bacteria	Firmicutes	Clostridia	Clostridiales	Lachnospiraceae	Lachnospiraceae_NK4A136_group	bacterium
seq_45	54.2387	-0.244252	0.215668	-1.13254	0.257407	0.673927	Bacteria	Firmicutes	Clostridia	Clostridiales	Ruminococcaceae	Ruminococcaceae_UCG-014	NA
seq_46	44.4645	-1.19645	0.669135	-1.78805	0.0737682	0.239028	Bacteria	Firmicutes	Clostridia	Clostridiales	Lachnospiraceae	Lachnoclostridium	NA
seq_47	54.5157	4.70705	0.743694	6.32928	2.46309e-10	2.50833e-09	Bacteria	Bacteroidetes	Bacteroidia	Bacteroidales	Bacteroidales_S24-7_group	NA	NA
seq_48	42.0234	0.0188233	0.344249	0.0546793	0.956394	0.999223	Bacteria	Firmicutes	Clostridia	Clostridiales	Lachnospiraceae	Coprococcus_1	NA
seq_49	44.9885	-2.26052	0.406154	-5.56567	2.6115e-08	2.36935e-07	Bacteria	Firmicutes	Clostridia	Clostridiales	Ruminococcaceae	Ruminococcaceae_UCG-014	NA
seq_50	43.9946	-8.63168	0.311724	-27.6901	9.18786e-169	5.73093e-167	Bacteria	Firmicutes	Clostridia	Clostridiales	Ruminococcaceae	Ruminococcaceae_UCG-014	NA
seq_51	44.6694	1.83431	0.481064	3.81302	0.000137277	0.000889628	Bacteria	Firmicutes	Clostridia	Clostridiales	Ruminococcaceae	[Eubacterium]_coprostanoligenes_group	NA
seq_52	39.4609	-0.986804	0.299958	-3.28981	0.00100255	0.00575027	Bacteria	Firmicutes	Clostridia	Clostridiales	Ruminococcaceae	Oscillibacter	NA
seq_53	35.6217	-8.32754	0.513929	-16.2037	4.74973e-59	1.07733e-57	Bacteria	Firmicutes	Clostridia	Clostridiales	Lachnospiraceae	Lachnoclostridium	NA
seq_54	37.0103	1.55477	0.339771	4.57593	4.74116e-06	3.47918e-05	Bacteria	Firmicutes	Clostridia	Clostridiales	Lachnospiraceae	NA	NA
seq_55	34.6862	-8.28901	0.572828	-14.4703	1.86584e-47	3.58097e-46	Bacteria	Firmicutes	Clostridia	Clostridiales	Lachnospiraceae	Lachnospiraceae_UCG-001	NA
seq_56	35.2149	-24.3107	0.678867	-35.8107	7.51773e-281	9.37837e-279	Bacteria	Firmicutes	Clostridia	Clostridiales	Ruminococcaceae	Ruminococcaceae_UCG-014	NA
seq_57	35.3055	-23.6313	0.832925	-28.3715	4.54727e-177	3.24156e-175	Bacteria	Firmicutes	Clostridia	Clostridiales	Lachnospiraceae	NA	NA
seq_58	30.6381	3.72043	0.649818	5.72534	1.03224e-08	9.71866e-08	Bacteria	Firmicutes	Clostridia	Clostridiales	Lachnospiraceae	NA	NA
seq_59	29.4014	-27.1294	0.729388	-37.1948	8.29303e-303	1.37941e-300	Bacteria	Firmicutes	Clostridia	Clostridiales	Lachnospiraceae	Lachnospiraceae_NK4A136_group	bacterium
seq_60	33.9341	8.80747	0.55042	16.0014	1.2497e-57	2.7113e-56	Bacteria	Tenericutes	Mollicutes	Anaeroplasmatales	Anaeroplasmataceae	Anaeroplasma	NA
seq_61	33.0457	4.45615	0.648965	6.86654	6.57785e-12	7.2941e-11	Bacteria	Firmicutes	Clostridia	Clostridiales	Lachnospiraceae	Roseburia	NA
seq_62	29.4525	1.04333	0.399575	2.61111	0.00902488	0.0388226	Bacteria	Firmicutes	Clostridia	Clostridiales	Lachnospiraceae	NA	NA
seq_63	29.0466	-27.2599	0.729825	-37.3512	2.42063e-305	6.03948e-303	Bacteria	Firmicutes	Clostridia	Clostridiales	Lachnospiraceae	Lachnospiraceae_NK4A136_group	bacterium
seq_64	27.4732	-2.05429	0.321237	-6.39494	1.60614e-10	1.66972e-09	Bacteria	Firmicutes	Clostridia	Clostridiales	Ruminococcaceae	Ruminiclostridium_5	NA
seq_65	27.1629	-1.16703	0.40306	-2.89542	0.00378647	0.017825	Bacteria	Firmicutes	Clostridia	Clostridiales	Lachnospiraceae	Lachnospiraceae_NK4A136_group	NA
seq_66	29.746	6.13653	0.580365	10.5736	3.9517e-26	6.16219e-25	Bacteria	Firmicutes	Clostridia	Clostridiales	Lachnospiraceae	NA	NA
seq_67	25.174	2.69793	0.466872	5.77872	7.52696e-09	7.22298e-08	Bacteria	Firmicutes	Clostridia	Clostridiales	Lachnospiraceae	NA	NA
seq_68	25.9079	1.44742	0.506463	2.8579	0.0042646	0.0198882	Bacteria	Bacteroidetes	Bacteroidia	Bacteroidales	Bacteroidales_S24-7_group	NA	NA
seq_69	23.5519	-7.73049	0.532106	-14.5281	8.04411e-48	1.67251e-46	Bacteria	Firmicutes	Clostridia	Clostridiales	Lachnospiraceae	Incertae_Sedis	NA
seq_70	22.9626	-1.83921	0.34007	-5.40832	6.36187e-08	5.56942e-07	Bacteria	Cyanobacteria	Melainabacteria	Gastranaerophilales	NA	NA	NA
seq_71	21.0661	-0.941192	0.482651	-1.95005	0.0511706	0.17856	Bacteria	Firmicutes	Clostridia	Clostridiales	Lachnospiraceae	NA	NA
seq_72	20.8671	0.0231482	0.43231	0.0535455	0.957297	0.999223	Bacteria	Firmicutes	Clostridia	Clostridiales	Lachnospiraceae	NA	NA
seq_73	20.3284	-0.00209525	0.493667	-0.00424425	0.996614	0.999223	Bacteria	Firmicutes	Clostridia	Clostridiales	Ruminococcaceae	Oscillibacter	NA
seq_74	23.5044	-1.70965	0.344956	-4.95615	7.19045e-07	5.69529e-06	Bacteria	Firmicutes	Clostridia	Clostridiales	Ruminococcaceae	Ruminococcaceae_UCG-013	NA
seq_75	20.9293	-1.68222	0.443711	-3.79125	0.000149889	0.00095822	Bacteria	Firmicutes	Clostridia	Clostridiales	Lachnospiraceae	Lachnospiraceae_UCG-006	NA
seq_76	20.6972	-7.54467	0.434227	-17.3749	1.27728e-67	3.18682e-66	Bacteria	Firmicutes	Clostridia	Clostridiales	Ruminococcaceae	Anaerofilum	NA
seq_77	21.2185	0.77533	0.471839	1.64321	0.10034	0.314904	Bacteria	Firmicutes	Clostridia	Clostridiales	Lachnospiraceae	Lachnospiraceae_NK4A136_group	NA
seq_78	19.897	-1.68239	0.409852	-4.10487	4.04541e-05	0.00028037	Bacteria	Firmicutes	Clostridia	Clostridiales	Ruminococcaceae	Ruminococcaceae_UCG-014	NA
seq_79	19.952	-0.24724	0.580395	-0.425986	0.670118	0.999223	Bacteria	Firmicutes	Clostridia	Clostridiales	Lachnospiraceae	Lachnospiraceae_UCG-001	NA
seq_80	23.8703	8.29971	0.618458	13.42	4.61672e-41	8.22766e-40	Bacteria	Bacteroidetes	Bacteroidia	Bacteroidales	Bacteroidales_S24-7_group	NA	NA
seq_81	17.7814	1.21687	0.941559	1.2924	0.19622	0.550076	Bacteria	Firmicutes	Clostridia	Clostridiales	Lachnospiraceae	NA	NA
seq_82	21.1259	-2.42583	0.865016	-2.80438	0.00504142	0.0232932	Bacteria	Firmicutes	Clostridia	Clostridiales	Ruminococcaceae	Ruminococcaceae_UCG-014	NA
seq_83	18.7197	1.00132	0.508546	1.96898	0.0489558	0.176501	Bacteria	Firmicutes	Clostridia	Clostridiales	Lachnospiraceae	Lachnoclostridium	NA
seq_84	17.7971	-1.74959	0.542639	-3.22422	0.00126315	0.00708218	Bacteria	Firmicutes	Clostridia	Clostridiales	Ruminococcaceae	Ruminiclostridium_9	NA
seq_85	18.1256	-3.05931	0.575336	-5.31744	1.05236e-07	8.90048e-07	Bacteria	Firmicutes	Clostridia	Clostridiales	Lachnospiraceae	Coprococcus_1	NA
seq_86	20.7055	27.0722	1.25103	21.6399	7.56175e-104	2.69522e-102	Bacteria	Firmicutes	Bacilli	Lactobacillales	Lactobacillaceae	Lactobacillus	NA
seq_87	19.577	0.280238	0.289438	0.968217	0.332936	0.806481	Bacteria	Firmicutes	Erysipelotrichia	Erysipelotrichales	Erysipelotrichaceae	Candidatus_Stoquefichus	NA
seq_88	13.2398	0.815008	0.519727	1.56815	0.116847	0.357709	Bacteria	Firmicutes	Clostridia	Clostridiales	Lachnospiraceae	NA	NA
seq_89	17.9272	-0.900066	0.434423	-2.07187	0.0382779	0.142542	Bacteria	Firmicutes	Clostridia	Clostridiales	Lachnospiraceae	Lachnospiraceae_UCG-006	NA
seq_90	16.7877	-3.57386	0.48108	-7.42882	1.09569e-13	1.33354e-12	Bacteria	Firmicutes	Clostridia	Clostridiales	Ruminococcaceae	NA	NA
seq_91	17.448	5.02592	0.689172	7.2927	3.03809e-13	3.60954e-12	Bacteria	Firmicutes	Clostridia	Clostridiales	Lachnospiraceae	NA	NA
seq_92	16.7953	0.10249	0.351085	0.291924	0.770345	0.999223	Bacteria	Firmicutes	Clostridia	Clostridiales	Lachnospiraceae	NA	NA
seq_93	18.4875	1.26706	0.492597	2.57222	0.010105	0.0430974	Bacteria	Firmicutes	Erysipelotrichia	Erysipelotrichales	Erysipelotrichaceae	NA	NA
seq_94	17.6558	0.456825	0.803838	0.568305	0.569828	0.999223	Bacteria	Bacteroidetes	Bacteroidia	Bacteroidales	Bacteroidales_S24-7_group	NA	NA
seq_95	15.4221	1.11597	0.413718	2.69741	0.00698816	0.0308592	Bacteria	Firmicutes	Clostridia	Clostridiales	Lachnospiraceae	NA	NA
seq_96	16.0309	-1.5861	0.788108	-2.01254	0.0441628	0.160856	Bacteria	Firmicutes	Clostridia	Clostridiales	Ruminococcaceae	Ruminiclostridium_9	NA
seq_97	18.237	26.8975	1.41013	19.0744	4.11883e-81	1.209e-79	Bacteria	Firmicutes	Bacilli	Lactobacillales	Lactobacillaceae	Lactobacillus	NA
seq_98	14.2472	-0.565266	0.74014	-0.763729	0.445029	0.991381	Bacteria	Firmicutes	Clostridia	Clostridiales	Lachnospiraceae	Lachnospiraceae_NK4A136_group	NA
seq_99	14.1087	-1.26554	0.883564	-1.43231	0.152055	0.45164	Bacteria	Firmicutes	Clostridia	Clostridiales	Lachnospiraceae	NA	NA
seq_100	14.8731	-0.772247	0.594398	-1.29921	0.193873	0.546567	Bacteria	Firmicutes	Clostridia	Clostridiales	Lachnospiraceae	NA	NA
seq_101	13.1532	-0.776898	1.10683	-0.701915	0.482732	0.999223	Bacteria	Firmicutes	Clostridia	Clostridiales	Lachnospiraceae	Lachnospiraceae_UCG-006	NA
seq_102	0.0300289	-0.0716973	2.92351	-0.0245244	0.980434	NA	Bacteria	Firmicutes	Clostridia	Clostridiales	Lachnospiraceae	Anaerostipes	caccae
seq_103	15.243	-0.318379	0.670953	-0.474518	0.635131	0.999223	Bacteria	Bacteroidetes	Bacteroidia	Bacteroidales	Rikenellaceae	Alistipes	NA
seq_104	15.0612	3.05017	0.972711	3.13574	0.0017142	0.00909987	Bacteria	Firmicutes	Clostridia	Clostridiales	Lachnospiraceae	Lachnospiraceae_UCG-006	NA
seq_105	4.39839	0.879658	0.777609	1.13124	0.257956	0.673927	Bacteria	Firmicutes	Clostridia	Clostridiales	Clostridiaceae_1	Candidatus_Arthromitus	NA
seq_106	8.09448	-6.18946	1.95984	-3.15815	0.00158776	0.00851927	Bacteria	Bacteroidetes	Bacteroidia	Bacteroidales	Bacteroidales_S24-7_group	NA	NA
seq_107	12.0388	-0.655192	0.42092	-1.55657	0.119573	0.363821	Bacteria	Firmicutes	Clostridia	Clostridiales	Clostridiales_vadinBB60_group	NA	NA
seq_108	11.7668	0.043878	0.535079	0.0820029	0.934644	0.999223	Bacteria	Firmicutes	Clostridia	Clostridiales	Clostridiales_vadinBB60_group	NA	NA
seq_109	11.634	-1.61103	0.529791	-3.04088	0.00235885	0.0116541	Bacteria	Firmicutes	Clostridia	Clostridiales	Lachnospiraceae	NA	NA
seq_110	11.4091	-1.8541	0.505624	-3.66695	0.000245456	0.00151213	Bacteria	Firmicutes	Clostridia	Clostridiales	Lachnospiraceae	Lachnospiraceae_FCS020_group	NA
seq_111	11.5113	1.8146	0.774652	2.34247	0.0191568	0.0765905	Bacteria	Firmicutes	Clostridia	Clostridiales	Lachnospiraceae	Incertae_Sedis	NA
seq_112	10.358	-6.54573	0.730554	-8.95995	3.24814e-19	4.63092e-18	Bacteria	Firmicutes	Clostridia	Clostridiales	Clostridiales_vadinBB60_group	NA	NA
seq_113	10.3109	-2.60927	0.688777	-3.78827	0.000151702	0.00095822	Bacteria	Firmicutes	Clostridia	Clostridiales	Lachnospiraceae	NA	NA
seq_114	11.4049	-1.11975	0.293565	-3.8143	0.000136568	0.000889628	Bacteria	Firmicutes	Clostridia	Clostridiales	Christensenellaceae	NA	NA
seq_115	10.6932	2.51751	0.774382	3.25099	0.00115003	0.00652119	Bacteria	Firmicutes	Clostridia	Clostridiales	Lachnospiraceae	NA	NA
seq_116	10.6076	7.13076	0.510432	13.9701	2.37452e-44	4.38846e-43	Bacteria	Actinobacteria	Coriobacteriia	Coriobacteriales	Coriobacteriaceae	Senegalimassilia	NA
seq_117	6.67042	25.4481	2.01217	12.6471	1.16064e-36	1.9971e-35	Bacteria	Bacteroidetes	Bacteroidia	Bacteroidales	Bacteroidales_S24-7_group	NA	NA
seq_118	11.5928	26.1055	0.831811	31.3839	3.35183e-216	3.34513e-214	Bacteria	Bacteroidetes	Bacteroidia	Bacteroidales	Bacteroidales_S24-7_group	NA	NA
seq_119	9.90684	-6.48151	0.738055	-8.78187	1.60773e-18	2.2285e-17	Bacteria	Firmicutes	Clostridia	Clostridiales	Lachnospiraceae	Acetatifactor	NA
seq_120	9.8581	0.509625	0.571573	0.891618	0.372598	0.87864	Bacteria	Firmicutes	Clostridia	Clostridiales	Lachnospiraceae	NA	NA
seq_121	10.803	1.18846	0.93728	1.26799	0.204801	0.570927	Bacteria	Firmicutes	Clostridia	Clostridiales	Lachnospiraceae	NA	NA
seq_122	9.64103	-0.127909	0.502059	-0.254769	0.798901	0.999223	Bacteria	Firmicutes	Clostridia	Clostridiales	Lachnospiraceae	NA	NA
seq_123	4.26345	0.378346	0.986399	0.383563	0.701303	0.999223	Bacteria	Firmicutes	Clostridia	Clostridiales	Lachnospiraceae	Lachnoclostridium	NA
seq_124	8.14078	-0.554696	0.834858	-0.664419	0.506422	0.999223	Bacteria	Firmicutes	Clostridia	Clostridiales	Lachnospiraceae	Roseburia	NA
seq_125	9.17503	1.04548	0.879067	1.18931	0.234318	0.625265	Bacteria	Firmicutes	Clostridia	Clostridiales	Lachnospiraceae	NA	NA
seq_126	10.0918	6.96141	1.24547	5.58937	2.27899e-08	2.10596e-07	Bacteria	Firmicutes	Clostridia	Clostridiales	Lachnospiraceae	Marvinbryantia	NA
seq_127	8.50243	-2.38001	0.718282	-3.31347	0.000921445	0.00534652	Bacteria	Firmicutes	Clostridia	Clostridiales	Lachnospiraceae	NA	NA
seq_128	10.2529	4.42242	0.689592	6.4131	1.42591e-10	1.51389e-09	Bacteria	Firmicutes	Erysipelotrichia	Erysipelotrichales	Erysipelotrichaceae	NA	NA
seq_129	10.3791	25.5107	1.01662	25.0936	5.84671e-139	3.24168e-137	Bacteria	Bacteroidetes	Bacteroidia	Bacteroidales	Bacteroidales_S24-7_group	NA	NA
seq_130	8.70499	-0.661794	0.341473	-1.93806	0.052616	0.182329	Bacteria	Firmicutes	Clostridia	Clostridiales	Defluviitaleaceae	Defluviitaleaceae_UCG-011	NA
seq_131	8.5159	-0.672839	0.598718	-1.1238	0.261098	0.678583	Bacteria	Firmicutes	Clostridia	Clostridiales	Lachnospiraceae	NA	NA
seq_132	7.73472	-0.871178	0.711627	-1.22421	0.220875	0.605585	Bacteria	Firmicutes	Clostridia	Clostridiales	Ruminococcaceae	Anaerotruncus	NA
seq_133	9.16606	3.86886	1.2748	3.03488	0.00240635	0.0117722	Bacteria	Bacteroidetes	Bacteroidia	Bacteroidales	Bacteroidales_S24-7_group	NA	NA
seq_134	7.41105	-0.653058	0.681122	-0.958797	0.337661	0.813339	Bacteria	Firmicutes	Clostridia	Clostridiales	Lachnospiraceae	Lachnospiraceae_UCG-005	NA
seq_135	7.0827	2.81652	0.845334	3.33185	0.000862714	0.00506464	Bacteria	Firmicutes	Clostridia	Clostridiales	Ruminococcaceae	Ruminiclostridium_5	NA
seq_136	7.65984	-6.10986	1.34014	-4.55914	5.13644e-06	3.71461e-05	Bacteria	Bacteroidetes	Bacteroidia	Bacteroidales	Bacteroidales_S24-7_group	NA	NA
seq_137	7.36579	25.2985	1.32014	19.1635	7.46741e-82	2.3289e-80	Bacteria	Bacteroidetes	Bacteroidia	Bacteroidales	Bacteroidales_S24-7_group	NA	NA
seq_138	5.37634	-5.59967	1.20073	-4.66357	3.1077e-06	2.34961e-05	Bacteria	Firmicutes	Clostridia	Clostridiales	Lachnospiraceae	NA	NA
seq_139	6.27373	-1.1673	0.924888	-1.2621	0.206914	0.573611	Bacteria	Firmicutes	Clostridia	Clostridiales	Lachnospiraceae	Lachnospiraceae_NK4A136_group	NA
seq_140	5.95806	-1.44813	0.703806	-2.05757	0.0396312	0.146489	Bacteria	Firmicutes	Clostridia	Clostridiales	Lachnospiraceae	NA	NA
seq_141	6.2698	-5.82177	0.74782	-7.78498	6.97238e-15	8.92107e-14	Bacteria	Firmicutes	Clostridia	Clostridiales	Ruminococcaceae	Oscillibacter	NA
seq_142	8.56364	25.3334	1.12259	22.5669	9.16314e-113	3.81034e-111	Bacteria	Bacteroidetes	Bacteroidia	Bacteroidales	Bacteroidales_S24-7_group	NA	NA
seq_143	6.35105	-1.12205	0.570391	-1.96715	0.0491655	0.176501	Bacteria	Firmicutes	Clostridia	Clostridiales	Ruminococcaceae	Anaerotruncus	NA
seq_144	6.39314	1.79845	0.750436	2.39653	0.0165509	0.0671457	Bacteria	Firmicutes	Clostridia	Clostridiales	Lachnospiraceae	NA	NA
seq_145	7.22128	25.5248	1.13666	22.456	1.11795e-111	4.2912e-110	Bacteria	Bacteroidetes	Bacteroidia	Bacteroidales	Bacteroidaceae	Bacteroides	NA
seq_146	4.28385	-1.97958	1.37064	-1.44428	0.148661	0.444204	Bacteria	Firmicutes	Clostridia	Clostridiales	Lachnospiraceae	NA	NA
seq_147	5.59118	-2.23568	1.14534	-1.95197	0.0509412	0.17856	Bacteria	Firmicutes	Clostridia	Clostridiales	Ruminococcaceae	NA	NA
seq_148	6.91352	25.5371	1.03746	24.615	8.73701e-134	4.35977e-132	Bacteria	Bacteroidetes	Bacteroidia	Bacteroidales	Bacteroidaceae	Bacteroides	NA
seq_149	6.1442	-0.00085235	0.468599	-0.00181894	0.998549	0.999223	Bacteria	Firmicutes	Clostridia	Clostridiales	Family_XIII	[Eubacterium]_nodatum_group	NA
seq_150	5.26199	-2.68849	1.01907	-2.63817	0.00833541	0.0364857	Bacteria	Firmicutes	Clostridia	Clostridiales	Lachnospiraceae	NA	NA
seq_151	6.76125	2.77035	0.868	3.19164	0.00141466	0.00775732	Bacteria	Bacteroidetes	Bacteroidia	Bacteroidales	Bacteroidales_S24-7_group	NA	NA
seq_152	5.39134	2.57594	0.851475	3.02527	0.00248415	0.0120349	Bacteria	Firmicutes	Clostridia	Clostridiales	Lachnospiraceae	NA	NA
seq_153	5.23645	5.81479	0.961411	6.04819	1.46483e-09	1.4619e-08	Bacteria	Firmicutes	Erysipelotrichia	Erysipelotrichales	Erysipelotrichaceae	NA	NA
seq_154	5.00134	-1.21341	0.51813	-2.3419	0.019186	0.0765905	Bacteria	Firmicutes	Clostridia	Clostridiales	Peptococcaceae	NA	NA
seq_155	4.83737	5.44544	1.09432	4.97611	6.48738e-07	5.22129e-06	Bacteria	Firmicutes	Clostridia	Clostridiales	Lachnospiraceae	Lachnoclostridium	NA
seq_156	5.838	1.10302	0.954482	1.15562	0.247838	0.657825	Bacteria	Bacteroidetes	Bacteroidia	Bacteroidales	Bacteroidales_S24-7_group	NA	NA
seq_157	3.63473	-2.5584	1.1779	-2.17199	0.0298561	0.11549	Bacteria	Firmicutes	Clostridia	Clostridiales	Lachnospiraceae	NA	NA
seq_158	0	0	0	0	1	NA	Bacteria	Firmicutes	Bacilli	Lactobacillales	Lactobacillaceae	Lactobacillus	NA
seq_159	5.41963	0.669721	0.846884	0.790806	0.429057	0.977624	Bacteria	Actinobacteria	Coriobacteriia	Coriobacteriales	Coriobacteriaceae	Enterorhabdus	NA
seq_160	4.42971	-3.9495	1.26608	-3.11948	0.00181171	0.00932003	Bacteria	Firmicutes	Clostridia	Clostridiales	Ruminococcaceae	Ruminiclostridium_9	NA
seq_161	4.79331	-0.91212	1.02448	-0.890328	0.37329	0.87864	Bacteria	Firmicutes	Clostridia	Clostridiales	Lachnospiraceae	Lachnoclostridium	NA
seq_162	2.95757	-4.73694	1.8788	-2.52126	0.0116936	0.0490344	Bacteria	Firmicutes	Clostridia	Clostridiales	Lachnospiraceae	NA	NA
seq_163	4.22548	5.80188	1.83216	3.1667	0.00154181	0.00836265	Bacteria	Bacteroidetes	Bacteroidia	Bacteroidales	Bacteroidales_S24-7_group	NA	NA
seq_164	4.70155	2.78756	0.891801	3.12576	0.00177346	0.00921829	Bacteria	Firmicutes	Clostridia	Clostridiales	Lachnospiraceae	NA	NA
seq_165	4.43804	0.990446	1.27871	0.774569	0.438594	0.98814	Bacteria	Bacteroidetes	Bacteroidia	Bacteroidales	Rikenellaceae	Alistipes	NA
seq_166	5.12607	0.271082	0.668933	0.405245	0.685298	0.999223	Bacteria	Firmicutes	Clostridia	Clostridiales	Lachnospiraceae	Marvinbryantia	NA
seq_167	4.01527	0.718518	1.09572	0.655752	0.511983	0.999223	Bacteria	Firmicutes	Clostridia	Clostridiales	Lachnospiraceae	NA	NA
seq_168	4.4143	0.223864	0.461321	0.485267	0.627487	0.999223	Bacteria	Firmicutes	Clostridia	Clostridiales	Family_XIII	[Eubacterium]_brachy_group	NA
seq_169	1.02627	0.418399	1.42762	0.293075	0.769465	0.999223	Bacteria	Firmicutes	Erysipelotrichia	Erysipelotrichales	Erysipelotrichaceae	Erysipelatoclostridium	NA
seq_170	4.73815	-1.4651	0.720155	-2.03443	0.0419084	0.153767	Bacteria	Firmicutes	Clostridia	Clostridiales	Ruminococcaceae	Ruminococcaceae_UCG-013	NA
seq_171	3.97617	-5.16555	0.730265	-7.07353	1.51046e-12	1.713e-11	Bacteria	Firmicutes	Clostridia	Clostridiales	Lachnospiraceae	Lachnospiraceae_NK4A136_group	NA
seq_172	2.34772	-0.20103	1.84071	-0.109213	0.913034	0.999223	Bacteria	Firmicutes	Clostridia	Clostridiales	Ruminococcaceae	NA	NA
seq_173	4.14237	-0.972665	1.38633	-0.701612	0.482921	0.999223	Bacteria	Bacteroidetes	Bacteroidia	Bacteroidales	Bacteroidales_S24-7_group	NA	NA
seq_174	4.57684	0.801075	1.10896	0.722365	0.47007	0.999223	Bacteria	Actinobacteria	Coriobacteriia	Coriobacteriales	Coriobacteriaceae	Enterorhabdus	NA
seq_175	3.11365	-1.37576	1.26108	-1.09094	0.275299	0.700889	Bacteria	Firmicutes	Clostridia	Clostridiales	Lachnospiraceae	Lachnospiraceae_UCG-001	NA
seq_176	0.980703	-3.14441	2.92089	-1.07653	0.281691	0.709919	Bacteria	Firmicutes	Clostridia	Clostridiales	Ruminococcaceae	Oscillibacter	NA
seq_177	3.86569	1.64439	0.790492	2.08021	0.0375064	0.140719	Bacteria	Firmicutes	Clostridia	Clostridiales	Ruminococcaceae	NA	NA
seq_178	1.50693	4.3147	2.30363	1.873	0.0610682	0.204517	Bacteria	Firmicutes	Clostridia	Clostridiales	Lachnospiraceae	Lachnoclostridium	NA
seq_179	2.60333	-4.55284	1.62593	-2.80014	0.00510807	0.0233847	Bacteria	Firmicutes	Clostridia	Clostridiales	Lachnospiraceae	Lachnospiraceae_NK4A136_group	NA
seq_180	4.15166	-2.64229	0.843912	-3.131	0.00174214	0.00915082	Bacteria	Firmicutes	Clostridia	Clostridiales	Ruminococcaceae	Ruminococcaceae_UCG-014	NA
seq_181	2.72167	-4.61735	1.48513	-3.10905	0.00187691	0.00946037	Bacteria	Firmicutes	Clostridia	Clostridiales	Lachnospiraceae	Lachnoclostridium	NA
seq_182	3.59762	2.57081	1.35903	1.89165	0.0585374	0.198708	Bacteria	Firmicutes	Clostridia	Clostridiales	Lachnospiraceae	Lachnoclostridium	NA
seq_183	3.62285	-2.18238	0.781117	-2.79392	0.0052073	0.0236222	Bacteria	Firmicutes	Clostridia	Clostridiales	Ruminococcaceae	Ruminococcaceae_UCG-008	NA
seq_184	1.57599	-3.8291	2.06072	-1.85814	0.0631496	0.207313	Bacteria	Firmicutes	Clostridia	Clostridiales	Lachnospiraceae	NA	NA
seq_185	3.67433	-5.05066	0.863987	-5.84576	5.04251e-09	4.93375e-08	Bacteria	Actinobacteria	Coriobacteriia	Coriobacteriales	Coriobacteriaceae	Senegalimassilia	NA
seq_186	3.67216	2.26839	0.626323	3.62176	0.000292606	0.00178061	Bacteria	Firmicutes	Clostridia	Clostridiales	Ruminococcaceae	Ruminiclostridium_5	NA
seq_187	1.41094	-3.66961	2.24404	-1.63527	0.101992	0.318088	Bacteria	Firmicutes	Clostridia	Clostridiales	Lachnospiraceae	Lachnoclostridium	NA
seq_188	3.3017	2.04004	1.06538	1.91485	0.0555115	0.189728	Bacteria	Firmicutes	Clostridia	Clostridiales	Lachnospiraceae	Lachnospiraceae_UCG-004	NA
seq_189	3.08678	1.99387	1.08832	1.83206	0.0669421	0.218328	Bacteria	Actinobacteria	Coriobacteriia	Coriobacteriales	Coriobacteriaceae	Olsenella	NA
seq_190	3.30012	0.171696	0.833503	0.205993	0.836796	0.999223	Bacteria	Firmicutes	Clostridia	Clostridiales	Ruminococcaceae	Ruminococcaceae_UCG-005	NA
seq_191	2.5677	3.45526	1.31454	2.62849	0.00857647	0.0372144	Bacteria	Firmicutes	Clostridia	Clostridiales	Ruminococcaceae	Ruminiclostridium_5	NA
seq_192	3.34712	3.74061	0.69674	5.36873	7.92929e-08	6.82193e-07	Bacteria	Firmicutes	Clostridia	Clostridiales	Lachnospiraceae	Tyzzerella_3	NA
seq_193	2.94108	-3.60245	0.938376	-3.83902	0.000123524	0.000832954	Bacteria	Tenericutes	Mollicutes	Mollicutes_RF9	NA	NA	NA
seq_194	1.15534	-3.38193	1.50577	-2.24598	0.0247053	0.0970706	Bacteria	Firmicutes	Clostridia	Clostridiales	Lachnospiraceae	Lachnospiraceae_NK4A136_group	NA
seq_195	2.20375	1.76695	1.18143	1.4956	0.134757	0.407537	Bacteria	Firmicutes	Clostridia	Clostridiales	Lachnospiraceae	Coprococcus_1	NA
seq_196	2.02612	-0.386896	0.971701	-0.398163	0.69051	0.999223	Bacteria	Firmicutes	Clostridia	Clostridiales	Lachnospiraceae	NA	NA
seq_197	1.53482	1.39281	1.35125	1.03076	0.302653	0.743961	Bacteria	Firmicutes	Clostridia	Clostridiales	Ruminococcaceae	NA	NA
seq_198	0.845882	-2.93148	2.92106	-1.00357	0.315586	0.771948	Bacteria	Firmicutes	Clostridia	Clostridiales	Lachnospiraceae	Lachnospiraceae_UCG-001	NA
seq_199	2.37156	-0.0538633	0.788844	-0.0682813	0.945562	0.999223	Bacteria	Firmicutes	Clostridia	Clostridiales	Family_XIII	Family_XIII_UCG-001	NA
seq_200	0.53844	-1.89364	2.2899	-0.826951	0.408265	0.938822	Bacteria	Firmicutes	Clostridia	Clostridiales	Lachnospiraceae	Lachnospiraceae_UCG-001	NA
seq_201	2.64164	-0.525437	0.733193	-0.716642	0.473595	0.999223	Bacteria	Tenericutes	Mollicutes	Mollicutes_RF9	NA	NA	NA
seq_202	1.28467	3.11081	1.87791	1.65652	0.0976159	0.308293	Bacteria	Firmicutes	Clostridia	Clostridiales	Ruminococcaceae	Ruminiclostridium_9	NA
seq_203	2.08045	0.979506	1.26928	0.7717	0.440292	0.98814	Bacteria	Firmicutes	Clostridia	Clostridiales	Lachnospiraceae	NA	NA
seq_204	0.866683	-2.67362	2.324	-1.15044	0.249964	0.659958	Bacteria	Firmicutes	Bacilli	Lactobacillales	Enterococcaceae	Enterococcus	NA
seq_205	2.02145	1.08965	1.11675	0.975734	0.329196	0.801312	Bacteria	Firmicutes	Clostridia	Clostridiales	Lachnospiraceae	NA	NA
seq_206	2.02031	-0.384388	1.19153	-0.322601	0.746997	0.999223	Bacteria	Firmicutes	Clostridia	Clostridiales	Ruminococcaceae	Ruminiclostridium_9	NA
seq_207	0	0	0	0	1	NA	Bacteria	Bacteroidetes	Bacteroidia	Bacteroidales	Bacteroidales_S24-7_group	NA	NA
seq_208	1.14589	-3.36951	1.94864	-1.72916	0.0837804	0.26799	Bacteria	Firmicutes	Clostridia	Clostridiales	Lachnospiraceae	NA	NA
seq_209	2.04459	-0.597673	1.19331	-0.500855	0.616473	0.999223	Bacteria	Firmicutes	Clostridia	Clostridiales	Ruminococcaceae	Anaerotruncus	NA
seq_210	1.27789	-3.52622	2.92064	-1.20735	0.227299	0.613093	Bacteria	Bacteroidetes	Bacteroidia	Bacteroidales	Bacteroidales_S24-7_group	NA	NA
seq_211	2.1167	4.80514	1.54431	3.11152	0.00186126	0.00946037	Bacteria	Bacteroidetes	Bacteroidia	Bacteroidales	Bacteroidales_S24-7_group	NA	NA
seq_212	2.24017	-3.56686	0.934657	-3.81623	0.000135509	0.000889628	Bacteria	Firmicutes	Clostridia	Clostridiales	Ruminococcaceae	Ruminococcaceae_UCG-014	NA
seq_213	1.94456	-3.69829	1.35421	-2.73096	0.006315	0.0281356	Bacteria	Firmicutes	Clostridia	Clostridiales	Ruminococcaceae	Anaerotruncus	NA
seq_214	0.792142	3.06374	2.06932	1.48056	0.138724	0.417008	Bacteria	Firmicutes	Clostridia	Clostridiales	Ruminococcaceae	Ruminiclostridium_9	NA
seq_215	2.16147	4.8346	1.66089	2.91085	0.0036045	0.01713	Bacteria	Firmicutes	Clostridia	Clostridiales	Lachnospiraceae	Lachnospiraceae_FCS020_group	NA
seq_216	2.10767	-4.07434	0.982032	-4.14889	3.34092e-05	0.000234806	Bacteria	Tenericutes	Mollicutes	Mollicutes_RF9	NA	NA	NA
seq_217	1.07928	-3.28265	2.33182	-1.40776	0.159202	0.47007	Bacteria	Bacteroidetes	Bacteroidia	Bacteroidales	Bacteroidaceae	Bacteroides	NA
seq_218	0	0	0	0	1	NA	Bacteria	Firmicutes	Clostridia	Clostridiales	Lachnospiraceae	Lachnospiraceae_NK4A136_group	NA
seq_219	0.305758	-1.5232	2.92291	-0.521126	0.602279	0.999223	Bacteria	Firmicutes	Clostridia	Clostridiales	Lachnospiraceae	Lachnoclostridium	NA
seq_220	1.24253	2.47493	2.07302	1.19388	0.232526	0.62382	Bacteria	Bacteroidetes	Bacteroidia	Bacteroidales	Bacteroidales_S24-7_group	NA	NA
seq_221	2.06608	1.57651	0.626931	2.51464	0.0119153	0.0495477	Bacteria	Firmicutes	Clostridia	Clostridiales	Ruminococcaceae	Ruminococcaceae_UCG-010	NA
seq_222	1.24351	-0.295663	1.33907	-0.220797	0.82525	0.999223	Bacteria	Firmicutes	Clostridia	Clostridiales	Lachnospiraceae	NA	NA
seq_223	0.234454	-1.24158	2.92331	-0.424718	0.671042	0.999223	Bacteria	Bacteroidetes	Bacteroidia	Bacteroidales	Bacteroidales_S24-7_group	NA	NA
seq_224	1.97017	0.150668	1.05859	0.142329	0.88682	0.999223	Bacteria	Firmicutes	Clostridia	Clostridiales	Ruminococcaceae	Ruminococcaceae_UCG-005	NA
seq_225	1.05203	-2.93598	1.56104	-1.88078	0.0600016	0.202303	Bacteria	Firmicutes	Clostridia	Clostridiales	Ruminococcaceae	NA	NA
seq_226	1.70257	-1.77526	0.832595	-2.13221	0.0329899	0.124712	Bacteria	Firmicutes	Clostridia	Clostridiales	Ruminococcaceae	Ruminococcaceae_NK4A214_group	NA
seq_227	0.461499	1.37991	2.92188	0.472267	0.636736	0.999223	Bacteria	Bacteroidetes	Bacteroidia	Bacteroidales	Bacteroidales_S24-7_group	NA	NA
seq_228	1.17857	3.95972	2.91958	1.35626	0.175016	0.504814	Bacteria	Firmicutes	Clostridia	Clostridiales	Lachnospiraceae	NA	NA
seq_229	0.356297	2.24592	2.81824	0.796925	0.425495	0.973954	Bacteria	Bacteroidetes	Bacteroidia	Bacteroidales	Bacteroidales_S24-7_group	NA	NA
seq_230	0.154417	-0.627278	2.92351	-0.214564	0.830108	0.999223	Bacteria	Firmicutes	Clostridia	Clostridiales	Ruminococcaceae	Pseudoflavonifractor	NA
seq_231	1.2985	1.1485	1.05925	1.08426	0.278251	0.704809	Bacteria	Firmicutes	Clostridia	Clostridiales	Lachnospiraceae	NA	NA
seq_232	1.62884	-3.87653	1.4006	-2.76777	0.0056441	0.025373	Bacteria	Firmicutes	Clostridia	Clostridiales	Ruminococcaceae	Ruminococcaceae_UCG-014	NA
seq_233	1.60147	-0.748716	0.672026	-1.11412	0.265229	0.682271	Bacteria	Tenericutes	Mollicutes	Mollicutes_RF9	NA	NA	NA
seq_234	1.39922	0.899763	0.807641	1.11406	0.265252	0.682271	Bacteria	Firmicutes	Clostridia	Clostridiales	Ruminococcaceae	Anaerotruncus	NA
seq_235	1.14553	3.4854	2.00564	1.7378	0.0822456	0.264778	Bacteria	Bacteroidetes	Bacteroidia	Bacteroidales	Bacteroidales_S24-7_group	NA	NA
seq_236	0.818549	3.43488	2.15724	1.59226	0.111327	0.345045	Bacteria	Bacteroidetes	Bacteroidia	Bacteroidales	Bacteroidales_S24-7_group	NA	NA
seq_237	0.806425	3.41327	2.15685	1.58253	0.11353	0.349699	Bacteria	Firmicutes	Clostridia	Clostridiales	Ruminococcaceae	NA	NA
seq_238	1.47256	2.8634	0.801127	3.57422	0.000351278	0.0021119	Bacteria	Firmicutes	Clostridia	Clostridiales	Ruminococcaceae	Ruminococcaceae_UCG-014	NA
seq_239	0.157742	-0.811466	2.86529	-0.283206	0.777019	0.999223	Bacteria	Firmicutes	Bacilli	Bacillales	Staphylococcaceae	Staphylococcus	NA
seq_240	0.328559	-1.61063	2.8384	-0.567442	0.570414	0.999223	Bacteria	Firmicutes	Clostridia	Clostridiales	Lachnospiraceae	Lachnospiraceae_NK4A136_group	NA
seq_241	0	0	0	0	1	NA	Bacteria	Bacteroidetes	Bacteroidia	Bacteroidales	Bacteroidales_S24-7_group	NA	NA
seq_242	1.17132	2.22841	1.13998	1.95478	0.0506091	0.17856	Bacteria	Firmicutes	Clostridia	Clostridiales	Lachnospiraceae	Coprococcus_1	NA
seq_243	0.878277	-0.34887	2.06818	-0.168684	0.866045	0.999223	Bacteria	Firmicutes	Clostridia	Clostridiales	Ruminococcaceae	Pseudoflavonifractor	NA
seq_244	1.03077	3.28904	1.33835	2.45754	0.0139892	0.0572183	Bacteria	Firmicutes	Clostridia	Clostridiales	Clostridiales_vadinBB60_group	NA	NA
seq_245	0.151205	-0.612014	2.92351	-0.209342	0.834181	0.999223	Bacteria	Firmicutes	Clostridia	Clostridiales	Lachnospiraceae	Lachnospiraceae_UCG-001	NA
seq_246	0.890467	0.434986	1.49053	0.291833	0.770414	0.999223	Bacteria	Firmicutes	Clostridia	Clostridiales	Lachnospiraceae	NA	NA
seq_247	1.0723	2.81271	1.67101	1.68324	0.0923289	0.293453	Bacteria	Firmicutes	Clostridia	Clostridiales	Ruminococcaceae	Ruminiclostridium_5	NA
seq_248	0	0	0	0	1	NA	Bacteria	Bacteroidetes	Bacteroidia	Bacteroidales	Bacteroidales_S24-7_group	NA	NA
seq_249	1.17004	3.79775	1.51611	2.50493	0.0122475	0.0505084	Bacteria	Firmicutes	Bacilli	Bacillales	Staphylococcaceae	Jeotgalicoccus	NA
seq_250	0.608715	-2.45958	1.98291	-1.24039	0.214832	0.592272	Bacteria	Firmicutes	Clostridia	Clostridiales	Clostridiales_vadinBB60_group	NA	NA
seq_251	0.8774	0.499469	1.64013	0.304529	0.760725	0.999223	Bacteria	Firmicutes	Clostridia	Clostridiales	Ruminococcaceae	NA	NA
seq_252	1.07591	-0.76825	1.16386	-0.660087	0.509198	0.999223	Bacteria	Firmicutes	Clostridia	Clostridiales	Ruminococcaceae	Ruminococcaceae_UCG-014	NA
seq_253	0.958554	0.961845	1.22811	0.78319	0.433516	0.983292	Bacteria	Firmicutes	Clostridia	Clostridiales	Lachnospiraceae	NA	NA
seq_254	0.739505	-2.73757	1.99812	-1.37007	0.170664	0.49802	Bacteria	Firmicutes	Clostridia	Clostridiales	Ruminococcaceae	Ruminococcaceae_UCG-014	NA
seq_255	0.819372	-2.88492	2.09891	-1.37448	0.169292	0.496923	Bacteria	Bacteroidetes	Bacteroidia	Bacteroidales	Bacteroidales_S24-7_group	NA	NA
seq_256	0.637066	3.07245	2.25707	1.36126	0.173433	0.503157	Bacteria	Firmicutes	Clostridia	Clostridiales	Ruminococcaceae	Ruminococcaceae_UCG-014	NA
seq_257	0	0	0	0	1	NA	Bacteria	Bacteroidetes	Bacteroidia	Bacteroidales	Bacteroidales_S24-7_group	NA	NA
seq_258	0.4973	-1.86991	2.17018	-0.861639	0.388886	0.902577	Bacteria	Actinobacteria	Coriobacteriia	Coriobacteriales	Coriobacteriaceae	NA	NA
seq_259	0.952698	0.83499	1.33326	0.626279	0.531132	0.999223	Bacteria	Firmicutes	Clostridia	Clostridiales	Lachnospiraceae	Lachnospiraceae_UCG-010	NA
seq_260	0.873267	-0.350435	0.772027	-0.453916	0.649889	0.999223	Bacteria	Firmicutes	Clostridia	Clostridiales	Eubacteriaceae	Anaerofustis	NA
seq_261	0.735618	0.0337675	1.38028	0.0244642	0.980482	0.999223	Bacteria	Firmicutes	Clostridia	Clostridiales	Lachnospiraceae	Lachnospiraceae_UCG-001	NA
seq_262	0.210023	1.61278	2.92303	0.55175	0.58112	0.999223	Bacteria	Bacteroidetes	Bacteroidia	Bacteroidales	Bacteroidales_S24-7_group	NA	NA
seq_263	0.149794	0.899591	2.9235	0.30771	0.758303	0.999223	Bacteria	Bacteroidetes	Bacteroidia	Bacteroidales	Bacteroidales_S24-7_group	NA	NA
seq_264	0.307823	2.04775	2.81974	0.726219	0.467704	0.999223	Bacteria	Bacteroidetes	Bacteroidia	Bacteroidales	Rikenellaceae	Alistipes	NA
seq_265	0.563147	2.14883	1.60171	1.34158	0.179731	0.515435	Bacteria	Firmicutes	Clostridia	Clostridiales	Lachnospiraceae	NA	NA
seq_266	0.875258	2.8018	1.22403	2.289	0.0220796	0.0874422	Bacteria	Firmicutes	Clostridia	Clostridiales	Clostridiales_vadinBB60_group	NA	NA
seq_267	0	0	0	0	1	NA	Bacteria	Firmicutes	Erysipelotrichia	Erysipelotrichales	Erysipelotrichaceae	Turicibacter	NA
seq_268	0.253453	1.81199	2.82653	0.641065	0.521481	0.999223	Bacteria	Firmicutes	Clostridia	Clostridiales	Ruminococcaceae	NA	NA
seq_269	0.972057	3.68206	1.97436	1.86494	0.0621898	0.206885	Bacteria	Bacteroidetes	Bacteroidia	Bacteroidales	Bacteroidales_S24-7_group	NA	NA
seq_270	0.636406	1.99767	1.89847	1.05225	0.292684	0.727698	Bacteria	Firmicutes	Clostridia	Clostridiales	Lachnospiraceae	Roseburia	NA
seq_271	0.271919	1.89242	2.92251	0.647533	0.517287	0.999223	Bacteria	Bacteroidetes	Bacteroidia	Bacteroidales	Bacteroidaceae	Bacteroides	NA
seq_272	0.587308	2.29861	2.16313	1.06263	0.287948	0.722041	Bacteria	Bacteroidetes	Bacteroidia	Bacteroidales	Bacteroidales_S24-7_group	NA	NA
seq_273	0.823577	-0.596156	1.02996	-0.578816	0.562714	0.999223	Bacteria	Firmicutes	Clostridia	Clostridiales	Ruminococcaceae	Ruminococcaceae_NK4A214_group	NA
seq_274	0.580672	-2.39229	2.28554	-1.04671	0.295234	0.729316	Bacteria	Actinobacteria	Coriobacteriia	Coriobacteriales	Coriobacteriaceae	Parvibacter	NA
seq_275	0.469904	-2.09208	2.90167	-0.720993	0.470914	0.999223	Bacteria	Bacteroidetes	Bacteroidia	Bacteroidales	Rikenellaceae	Alistipes	NA
seq_277	0.30843	0.848362	2.65594	0.31942	0.749408	0.999223	Bacteria	Bacteroidetes	Bacteroidia	Bacteroidales	Bacteroidales_S24-7_group	NA	NA
seq_278	0	0	0	0	1	NA	Bacteria	Firmicutes	Clostridia	Clostridiales	Lachnospiraceae	Lachnospiraceae_UCG-001	NA
seq_279	0	0	0	0	1	NA	Bacteria	Bacteroidetes	Bacteroidia	Bacteroidales	Bacteroidaceae	Bacteroides	NA
seq_280	0.262758	-1.32207	2.83802	-0.465842	0.641328	0.999223	Bacteria	Firmicutes	Clostridia	Clostridiales	Lachnospiraceae	Lachnoclostridium	NA
seq_281	0.570633	0.867941	1.92903	0.449937	0.652756	0.999223	Bacteria	Firmicutes	Clostridia	Clostridiales	Lachnospiraceae	NA	NA
seq_282	0	0	0	0	1	NA	Bacteria	Firmicutes	Clostridia	Clostridiales	Ruminococcaceae	NA	NA
seq_283	0.631059	1.59645	1.83597	0.86954	0.384552	0.900509	Bacteria	Bacteroidetes	Bacteroidia	Bacteroidales	Rikenellaceae	Alistipes	NA
seq_284	0.641756	-0.824401	1.48835	-0.553903	0.579646	0.999223	Bacteria	Firmicutes	Clostridia	Clostridiales	Family_XIII	Family_XIII_AD3011_group	NA
seq_285	0.202202	1.57521	2.92309	0.538887	0.589965	0.999223	Bacteria	Bacteroidetes	Bacteroidia	Bacteroidales	Bacteroidales_S24-7_group	NA	NA
seq_286	0.6299	0.0232531	1.5968	0.0145623	0.988381	0.999223	Bacteria	Firmicutes	Clostridia	Clostridiales	Family_XIII	Family_XIII_UCG-001	NA
seq_287	0.586706	-1.50215	1.12914	-1.33035	0.183402	0.522957	Bacteria	Firmicutes	Clostridia	Clostridiales	Clostridiales_vadinBB60_group	NA	NA
seq_288	0.471555	2.64075	2.92103	0.904047	0.365971	0.869616	Bacteria	Bacteroidetes	Bacteroidia	Bacteroidales	Bacteroidales_S24-7_group	NA	NA
seq_289	0.520716	-1.64444	1.35655	-1.21222	0.225428	0.61135	Bacteria	Firmicutes	Clostridia	Clostridiales	Ruminococcaceae	Ruminococcaceae_UCG-009	NA
seq_290	0	0	0	0	1	NA	Bacteria	Firmicutes	Clostridia	Clostridiales	Clostridiaceae_1	Candidatus_Arthromitus	NA
seq_291	0.126009	0.597118	2.92351	0.204247	0.83816	0.999223	Bacteria	Bacteroidetes	Bacteroidia	Bacteroidales	Bacteroidales_S24-7_group	NA	NA
seq_292	0.347427	-1.68438	1.94378	-0.866547	0.38619	0.900509	Bacteria	Firmicutes	Clostridia	Clostridiales	Lachnospiraceae	NA	NA
seq_293	0.114722	0.960543	2.92349	0.32856	0.742488	0.999223	Bacteria	Bacteroidetes	Bacteroidia	Bacteroidales	Bacteroidales_S24-7_group	NA	NA
seq_294	0.23345	-1.23106	2.67448	-0.460299	0.645302	0.999223	Bacteria	Firmicutes	Clostridia	Clostridiales	Lachnospiraceae	NA	NA
seq_295	0.442344	-0.466383	1.68268	-0.277167	0.781652	0.999223	Bacteria	Firmicutes	Clostridia	Clostridiales	Lachnospiraceae	Roseburia	NA
seq_297	0.2985	0.206447	2.14571	0.0962138	0.923351	0.999223	Bacteria	Firmicutes	Clostridia	Clostridiales	Lachnospiraceae	NA	NA
seq_298	0.504114	0.54081	1.25819	0.42983	0.667319	0.999223	Bacteria	Firmicutes	Clostridia	Clostridiales	Clostridiales_vadinBB60_group	NA	NA
seq_299	0.346198	2.20531	2.35896	0.934866	0.349857	0.835305	Bacteria	Firmicutes	Clostridia	Clostridiales	Ruminococcaceae	Ruminococcaceae_UCG-014	NA
seq_300	0.550268	-0.512733	1.47179	-0.348373	0.72756	0.999223	Bacteria	Firmicutes	Clostridia	Clostridiales	Family_XIII	Family_XIII_AD3011_group	NA
seq_301	0.320572	-1.06499	2.38459	-0.446615	0.655153	0.999223	Bacteria	Firmicutes	Clostridia	Clostridiales	Lachnospiraceae	Lachnospiraceae_UCG-004	NA
seq_302	0	0	0	0	1	NA	Bacteria	Bacteroidetes	Bacteroidia	Bacteroidales	Bacteroidales_S24-7_group	NA	NA
seq_303	0.318432	1.57862	2.24407	0.703464	0.481767	0.999223	Bacteria	Firmicutes	Clostridia	Clostridiales	Lachnospiraceae	NA	NA
seq_304	0	0	0	0	1	NA	Bacteria	Firmicutes	Clostridia	Clostridiales	Lachnospiraceae	Lachnospiraceae_NK4A136_group	NA
seq_305	0.427661	-1.96096	1.79097	-1.09491	0.273554	0.700019	Bacteria	Firmicutes	Clostridia	Clostridiales	Clostridiales_vadinBB60_group	NA	NA
seq_306	0.122798	0.604857	2.89856	0.208675	0.834702	0.999223	Bacteria	Firmicutes	Clostridia	Clostridiales	Lachnospiraceae	NA	NA
seq_307	0.2703	-0.719871	2.6671	-0.269908	0.787231	0.999223	Bacteria	Firmicutes	Clostridia	Clostridiales	Lachnospiraceae	NA	NA
seq_308	0.121849	-0.657808	2.92351	-0.225006	0.821974	0.999223	Bacteria	Firmicutes	Clostridia	Clostridiales	Lachnospiraceae	NA	NA
seq_309	0.16552	-0.795914	2.85665	-0.278618	0.780538	0.999223	Bacteria	Firmicutes	Clostridia	Clostridiales	Lachnospiraceae	NA	NA
seq_310	0	0	0	0	1	NA	Bacteria	Firmicutes	Clostridia	Clostridiales	Lachnospiraceae	Blautia	NA
seq_311	0.411516	2.44742	2.92138	0.837764	0.402163	0.929071	Bacteria	Firmicutes	Clostridia	Clostridiales	Lachnospiraceae	Acetatifactor	NA
seq_312	0.398646	-0.72824	1.96915	-0.369825	0.711513	0.999223	Bacteria	Firmicutes	Clostridia	Clostridiales	Lachnospiraceae	NA	NA
seq_313	0	0	0	0	1	NA	Bacteria	Bacteroidetes	Bacteroidia	Bacteroidales	Bacteroidales_S24-7_group	NA	NA
seq_314	0.24361	1.64676	2.92297	0.563384	0.573173	0.999223	Bacteria	Bacteroidetes	Bacteroidia	Bacteroidales	Bacteroidales_S24-7_group	NA	NA
seq_315	0.0932479	0.597118	2.92351	0.204247	0.83816	0.999223	Bacteria	Bacteroidetes	Bacteroidia	Bacteroidales	Bacteroidaceae	Bacteroides	NA
seq_316	0.0992906	0.142913	2.56939	0.0556214	0.955643	0.999223	Bacteria	Firmicutes	Bacilli	Bacillales	Staphylococcaceae	Staphylococcus	NA
seq_317	0.309708	-0.857251	2.26147	-0.379068	0.704637	0.999223	Bacteria	Actinobacteria	Coriobacteriia	Coriobacteriales	Coriobacteriaceae	Senegalimassilia	NA
seq_318	0.0366967	0.396753	2.92351	0.135711	0.89205	NA	Bacteria	Firmicutes	Clostridia	Clostridiales	Ruminococcaceae	Ruminococcaceae_UCG-014	NA
seq_319	0.306115	-0.863751	2.65145	-0.325766	0.744602	0.999223	Bacteria	Actinobacteria	Coriobacteriia	Coriobacteriales	Coriobacteriaceae	NA	NA
seq_322	0.0679826	0.758129	2.9235	0.259322	0.795387	0.999223	Bacteria	Bacteroidetes	Bacteroidia	Bacteroidales	Bacteroidales_S24-7_group	NA	NA
seq_323	0.302116	-1.50507	2.13582	-0.704679	0.48101	0.999223	Bacteria	Firmicutes	Clostridia	Clostridiales	Ruminococcaceae	Oscillibacter	NA
seq_324	0	0	0	0	1	NA	Bacteria	Bacteroidetes	Bacteroidia	Bacteroidales	Bacteroidales_S24-7_group	NA	NA
seq_325	0.287985	-1.43542	1.50134	-0.95609	0.339027	0.813339	Bacteria	Firmicutes	Clostridia	Clostridiales	Lachnospiraceae	Tyzzerella	NA
seq_326	0.272873	-0.913685	2.38373	-0.383301	0.701497	0.999223	Bacteria	Firmicutes	Clostridia	Clostridiales	Ruminococcaceae	Anaerotruncus	NA
seq_327	0.272219	-0.0524425	1.27518	-0.0411254	0.967196	0.999223	Bacteria	Firmicutes	Clostridia	Clostridiales	NA	NA	NA
seq_328	0.344841	2.02735	1.92843	1.0513	0.293121	0.727698	Bacteria	Firmicutes	Clostridia	Clostridiales	Ruminococcaceae	Ruminococcaceae_UCG-014	NA
seq_329	0.273669	-1.15917	2.13876	-0.541982	0.587831	0.999223	Bacteria	Firmicutes	Clostridia	Clostridiales	Clostridiales_vadinBB60_group	NA	NA
seq_330	0.27637	-0.358596	1.94829	-0.184057	0.853969	0.999223	Bacteria	Firmicutes	Clostridia	Clostridiales	Clostridiales_vadinBB60_group	NA	NA
seq_331	0.179666	-0.891738	2.67445	-0.333429	0.738811	0.999223	Bacteria	Actinobacteria	Coriobacteriia	Coriobacteriales	Coriobacteriaceae	Senegalimassilia	NA
seq_332	0.249803	1.79379	2.82642	0.634652	0.525655	0.999223	Bacteria	Bacteroidetes	Bacteroidia	Bacteroidales	Bacteroidales_S24-7_group	NA	NA
seq_333	0.300459	0.358828	1.63075	0.220039	0.825841	0.999223	Bacteria	Firmicutes	Clostridia	Clostridiales	Peptococcaceae	NA	NA
seq_334	0	0	0	0	1	NA	Bacteria	Firmicutes	Bacilli	Lactobacillales	Lactobacillaceae	Lactobacillus	NA
seq_335	0	0	0	0	1	NA	Bacteria	Bacteroidetes	Bacteroidia	Bacteroidales	Bacteroidaceae	Bacteroides	NA
seq_337	0.0450584	0.496936	2.92351	0.169979	0.865027	0.999223	Bacteria	Firmicutes	Clostridia	Clostridiales	Lachnospiraceae	NA	NA
seq_338	0.316857	0.125295	1.93323	0.0648113	0.948324	0.999223	Bacteria	Firmicutes	Clostridia	Clostridiales	Family_XIII	Family_XIII_AD3011_group	NA
seq_339	0	0	0	0	1	NA	Bacteria	Firmicutes	Clostridia	Clostridiales	Ruminococcaceae	Pseudoflavonifractor	NA
seq_340	0.152852	-0.803533	2.69547	-0.298105	0.765623	0.999223	Bacteria	Tenericutes	Mollicutes	Mollicutes_RF9	NA	NA	NA
seq_342	0	0	0	0	1	NA	Bacteria	Firmicutes	Clostridia	Clostridiales	Ruminococcaceae	NA	NA
seq_344	0	0	0	0	1	NA	Bacteria	Bacteroidetes	Bacteroidia	Bacteroidales	Bacteroidaceae	Bacteroides	NA
seq_346	0	0	0	0	1	NA	Bacteria	Bacteroidetes	Bacteroidia	Bacteroidales	Bacteroidales_S24-7_group	NA	NA
seq_348	0.0945992	0.028089	2.92351	0.00960798	0.992334	0.999223	Bacteria	Firmicutes	Clostridia	Clostridiales	Peptococcaceae	NA	NA
seq_349	0.0819675	-0.340798	2.92351	-0.116571	0.9072	0.999223	Bacteria	Firmicutes	Clostridia	Clostridiales	Lachnospiraceae	NA	NA
seq_350	0.194316	-0.875435	2.50581	-0.349362	0.726818	0.999223	Bacteria	Bacteroidetes	Bacteroidia	Bacteroidales	Bacteroidales_S24-7_group	NA	NA
seq_351	0.205654	-1.07858	2.24994	-0.479381	0.631668	0.999223	Bacteria	Firmicutes	Clostridia	Clostridiales	Lachnospiraceae	NA	NA
seq_354	0.0391732	0.41679	2.92351	0.142565	0.886634	NA	Bacteria	Firmicutes	Clostridia	Clostridiales	Clostridiales_vadinBB60_group	NA	NA
seq_355	0.0705004	-0.310898	2.92351	-0.106344	0.91531	0.999223	Bacteria	Firmicutes	Clostridia	Clostridiales	Lachnospiraceae	Lachnoclostridium	NA
seq_356	0	0	0	0	1	NA	Bacteria	Firmicutes	Clostridia	Clostridiales	Lachnospiraceae	NA	NA
seq_358	0.229084	-1.05386	2.23467	-0.471598	0.637214	0.999223	Bacteria	Firmicutes	Clostridia	Clostridiales	Ruminococcaceae	Ruminococcaceae_UCG-010	NA
seq_359	0	0	0	0	1	NA	Bacteria	Bacteroidetes	Bacteroidia	Bacteroidales	Bacteroidales_S24-7_group	NA	NA
seq_360	0.173171	-0.969901	2.86777	-0.338207	0.735207	0.999223	Bacteria	Firmicutes	Clostridia	Clostridiales	Ruminococcaceae	Ruminococcaceae_UCG-014	NA
seq_361	0.0150228	0.0479029	2.92351	0.0163854	0.986927	NA	Bacteria	Actinobacteria	Coriobacteriia	Coriobacteriales	Coriobacteriaceae	Senegalimassilia	NA
seq_362	0.233671	-1.02742	2.50019	-0.410938	0.681118	0.999223	Bacteria	Verrucomicrobia	Verrucomicrobiae	Verrucomicrobiales	Verrucomicrobiaceae	Akkermansia	NA
seq_363	0.0487001	0.476899	2.92351	0.163125	0.87042	0.999223	Bacteria	Bacteroidetes	Bacteroidia	Bacteroidales	Rikenellaceae	Alistipes	NA
seq_365	0.209707	-0.59168	2.50585	-0.23612	0.81334	0.999223	Bacteria	Bacteroidetes	Bacteroidia	Bacteroidales	Bacteroidales_S24-7_group	NA	NA
seq_366	0	0	0	0	1	NA	Bacteria	Bacteroidetes	Bacteroidia	Bacteroidales	Bacteroidales_S24-7_group	NA	NA
seq_367	0.17416	-0.925443	1.75551	-0.527164	0.59808	0.999223	Bacteria	Firmicutes	Erysipelotrichia	Erysipelotrichales	Erysipelotrichaceae	NA	NA
seq_368	0.202252	-0.959078	2.84125	-0.337554	0.735699	0.999223	Bacteria	Firmicutes	Clostridia	Clostridiales	Lachnospiraceae	Lachnospiraceae_NK4A136_group	NA
seq_369	0.0544041	-0.221198	2.92351	-0.0756615	0.939688	0.999223	Bacteria	Firmicutes	Clostridia	Clostridiales	Lachnospiraceae	Lachnospiraceae_NK4A136_group	NA
seq_370	0.0930888	0.202404	2.7401	0.0738672	0.941116	0.999223	Bacteria	Firmicutes	Erysipelotrichia	Erysipelotrichales	Erysipelotrichaceae	Erysipelatoclostridium	NA
seq_371	0.165028	-0.616818	2.68871	-0.22941	0.81855	0.999223	Bacteria	Firmicutes	Clostridia	Clostridiales	Ruminococcaceae	Anaerotruncus	NA
seq_372	0.042948	-0.161397	2.92351	-0.0552067	0.955974	0.999223	Bacteria	Firmicutes	Clostridia	Clostridiales	Ruminococcaceae	Ruminiclostridium_5	NA
seq_375	0.170194	-0.885249	2.37855	-0.37218	0.709759	0.999223	Bacteria	Firmicutes	Clostridia	Clostridiales	Lachnospiraceae	NA	NA
seq_376	0	0	0	0	1	NA	Bacteria	Bacteroidetes	Bacteroidia	Bacteroidales	Bacteroidaceae	Bacteroides	NA
seq_377	0.0566107	-0.236148	2.92351	-0.0807752	0.935621	0.999223	Bacteria	Firmicutes	Clostridia	Clostridiales	Lachnospiraceae	NA	NA
seq_378	0.0716869	-0.052004	2.92351	-0.0177882	0.985808	0.999223	Bacteria	Firmicutes	Clostridia	Clostridiales	Ruminococcaceae	NA	NA
seq_379	0.135668	-0.777317	2.89327	-0.268664	0.788188	0.999223	Bacteria	Firmicutes	Clostridia	Clostridiales	Ruminococcaceae	NA	NA
seq_380	0	0	0	0	1	NA	Bacteria	Verrucomicrobia	Verrucomicrobiae	Verrucomicrobiales	Verrucomicrobiaceae	Akkermansia	NA
seq_382	0.155814	0.154169	2.38061	0.0647604	0.948365	0.999223	Bacteria	Firmicutes	Clostridia	Clostridiales	Lachnospiraceae	Coprococcus_1	NA
seq_383	0.103738	-0.236353	2.91934	-0.0809614	0.935473	0.999223	Bacteria	Firmicutes	Clostridia	Clostridiales	Ruminococcaceae	Ruminococcaceae_UCG-014	NA
seq_384	0.190506	-0.12658	2.35907	-0.0536568	0.957209	0.999223	Bacteria	Firmicutes	Clostridia	Clostridiales	Ruminococcaceae	Ruminococcaceae_UCG-005	NA
seq_385	0	0	0	0	1	NA	Bacteria	Bacteroidetes	Bacteroidia	Bacteroidales	Bacteroidales_S24-7_group	NA	NA
seq_388	0	0	0	0	1	NA	Bacteria	Bacteroidetes	Bacteroidia	Bacteroidales	Bacteroidales_S24-7_group	NA	NA
seq_389	0.130468	-0.0713808	2.39637	-0.029787	0.976237	0.999223	Bacteria	Firmicutes	Clostridia	Clostridiales	Lachnospiraceae	Lachnoclostridium	NA
seq_390	0.138818	-0.688337	2.87796	-0.239175	0.81097	0.999223	Bacteria	Firmicutes	Clostridia	Clostridiales	Ruminococcaceae	Ruminococcaceae_NK4A214_group	NA
seq_391	0	0	0	0	1	NA	Bacteria	Bacteroidetes	Bacteroidia	Bacteroidales	Bacteroidaceae	Bacteroides	NA
seq_392	0	0	0	0	1	NA	Bacteria	Firmicutes	Clostridia	Clostridiales	Lachnospiraceae	NA	NA
seq_393	0	0	0	0	1	NA	Bacteria	Bacteroidetes	Bacteroidia	Bacteroidales	Bacteroidales_S24-7_group	NA	NA
seq_394	0.117317	-0.586324	2.90696	-0.201697	0.840154	0.999223	Bacteria	Firmicutes	Clostridia	Clostridiales	Lachnospiraceae	NA	NA
seq_396	0.14622	-0.266728	2.12475	-0.125534	0.900101	0.999223	Bacteria	Tenericutes	Mollicutes	Mollicutes_RF9	NA	NA	NA
seq_397	0.0614062	-0.146447	2.92351	-0.0500929	0.960048	0.999223	Bacteria	Firmicutes	Clostridia	Clostridiales	Ruminococcaceae	Ruminococcaceae_UCG-014	NA
seq_398	0	0	0	0	1	NA	Bacteria	Firmicutes	Clostridia	Clostridiales	Lachnospiraceae	Lachnospiraceae_UCG-006	NA
seq_399	0.064226	0.00284704	2.92351	0.000973843	0.999223	0.999223	Bacteria	Bacteroidetes	Bacteroidia	Bacteroidales	Bacteroidales_S24-7_group	NA	NA
seq_400	0	0	0	0	1	NA	Bacteria	Bacteroidetes	Bacteroidia	Bacteroidales	Bacteroidales_S24-7_group	NA	NA
seq_401	0	0	0	0	1	NA	Bacteria	Firmicutes	Erysipelotrichia	Erysipelotrichales	Erysipelotrichaceae	Turicibacter	NA
seq_402	0	0	0	0	1	NA	Bacteria	Bacteroidetes	Bacteroidia	Bacteroidales	Bacteroidales_S24-7_group	NA	NA
seq_403	0	0	0	0	1	NA	Bacteria	Firmicutes	Clostridia	Clostridiales	Lachnospiraceae	NA	NA
seq_404	0	0	0	0	1	NA	Bacteria	Bacteroidetes	Bacteroidia	Bacteroidales	Bacteroidales_S24-7_group	NA	NA
seq_405	0.115298	0.268214	2.14513	0.125034	0.900497	0.999223	Bacteria	Firmicutes	Clostridia	Clostridiales	Clostridiales_vadinBB60_group	NA	NA
seq_406	0.122038	0.408324	2.89085	0.141247	0.887675	0.999223	Bacteria	Bacteroidetes	Bacteroidia	Bacteroidales	Bacteroidales_S24-7_group	NA	NA
seq_407	0	0	0	0	1	NA	Bacteria	Firmicutes	Clostridia	Clostridiales	Lachnospiraceae	Lachnoclostridium	NA
seq_408	0.0983272	-0.505949	2.74696	-0.184185	0.853868	0.999223	Bacteria	Firmicutes	Clostridia	Clostridiales	Clostridiales_vadinBB60_group	NA	NA
seq_409	0	0	0	0	1	NA	Bacteria	Firmicutes	Clostridia	Clostridiales	Lachnospiraceae	Lachnospiraceae_NK4A136_group	NA
seq_411	0.0939612	-0.246354	2.92351	-0.0842665	0.932845	0.999223	Bacteria	Firmicutes	Clostridia	Clostridiales	Ruminococcaceae	NA	NA
seq_412	0	0	0	0	1	NA	Bacteria	Firmicutes	Clostridia	Clostridiales	Lachnospiraceae	NA	NA
seq_413	0.0381793	-0.0567473	2.92351	-0.0194106	0.984514	NA	Bacteria	Firmicutes	Clostridia	Clostridiales	Lachnospiraceae	Coprococcus_1	NA
seq_414	0	0	0	0	1	NA	Bacteria	Firmicutes	Clostridia	Clostridiales	Lachnospiraceae	[Eubacterium]_oxidoreducens_group	NA
seq_415	0	0	0	0	1	NA	Bacteria	Tenericutes	Mollicutes	Mollicutes_RF9	NA	NA	NA
seq_416	0.0427003	-0.0118972	2.92351	-0.00406949	0.996753	0.999223	Bacteria	Firmicutes	Clostridia	Clostridiales	Lachnospiraceae	Lachnospiraceae_FCS020_group	NA
seq_417	0	0	0	0	1	NA	Bacteria	Bacteroidetes	Bacteroidia	Bacteroidales	NA	NA	NA
seq_418	0	0	0	0	1	NA	Bacteria	Firmicutes	Bacilli	Bacillales	Planococcaceae	Sporosarcina	NA
seq_420	0	0	0	0	1	NA	Bacteria	Firmicutes	Clostridia	Clostridiales	Lachnospiraceae	NA	NA
seq_422	0.0676781	0.337881	2.92351	0.115574	0.90799	0.999223	Bacteria	Firmicutes	Clostridia	Clostridiales	Ruminococcaceae	Flavonifractor	NA
seq_423	0	0	0	0	1	NA	Bacteria	Bacteroidetes	Bacteroidia	Bacteroidales	Rikenellaceae	Alistipes	NA
seq_424	0	0	0	0	1	NA	Bacteria	Firmicutes	Clostridia	Clostridiales	Ruminococcaceae	Ruminiclostridium_5	NA
seq_425	0	0	0	0	1	NA	Bacteria	Firmicutes	Clostridia	Clostridiales	Ruminococcaceae	Ruminiclostridium_5	NA
seq_426	0	0	0	0	1	NA	Bacteria	Bacteroidetes	Bacteroidia	Bacteroidales	Bacteroidales_S24-7_group	NA	NA
seq_428	0	0	0	0	1	NA	Bacteria	Firmicutes	Bacilli	Lactobacillales	NA	NA	NA
seq_429	0	0	0	0	1	NA	Bacteria	Firmicutes	Bacilli	Lactobacillales	Carnobacteriaceae	Atopostipes	suicloacalis
seq_430	0.0458569	-0.116547	2.92351	-0.0398655	0.9682	0.999223	Bacteria	Bacteroidetes	Bacteroidia	Bacteroidales	Bacteroidales_S24-7_group	NA	NA
seq_431	0.133808	-0.400658	2.92351	-0.137047	0.890994	0.999223	Bacteria	Firmicutes	Clostridia	Clostridiales	Lachnospiraceae	NA	NA
seq_432	0	0	0	0	1	NA	Bacteria	Firmicutes	Clostridia	Clostridiales	Lachnospiraceae	NA	NA
seq_433	0	0	0	0	1	NA	Bacteria	Firmicutes	Clostridia	Clostridiales	Lachnospiraceae	NA	NA
seq_434	0	0	0	0	1	NA	Bacteria	Firmicutes	Clostridia	Clostridiales	Lachnospiraceae	NA	NA
seq_435	0.0613006	-0.370698	2.92351	-0.126799	0.8991	0.999223	Bacteria	Firmicutes	Clostridia	Clostridiales	Lachnospiraceae	NA	NA
seq_436	0.0507973	-0.101597	2.92351	-0.0347518	0.972278	0.999223	Bacteria	Bacteroidetes	Bacteroidia	Bacteroidales	Bacteroidales_S24-7_group	NA	NA
seq_437	0	0	0	0	1	NA	Bacteria	Firmicutes	Clostridia	Clostridiales	Lachnospiraceae	NA	NA
seq_438	0	0	0	0	1	NA	Bacteria	Firmicutes	Clostridia	Clostridiales	NA	NA	NA
seq_440	0.0192048	-0.0268472	2.92351	-0.00918321	0.992673	NA	Bacteria	Firmicutes	Clostridia	Clostridiales	Ruminococcaceae	Ruminiclostridium_9	NA
seq_441	0	0	0	0	1	NA	Bacteria	Firmicutes	Bacilli	Lactobacillales	NA	NA	NA
seq_442	0	0	0	0	1	NA	Bacteria	Bacteroidetes	Bacteroidia	Bacteroidales	Bacteroidaceae	Bacteroides	NA
seq_443	0	0	0	0	1	NA	Bacteria	Firmicutes	Clostridia	Clostridiales	Ruminococcaceae	Ruminiclostridium_5	NA
seq_444	0	0	0	0	1	NA	Bacteria	Bacteroidetes	Bacteroidia	Bacteroidales	Rikenellaceae	Alistipes	NA
seq_445	0	0	0	0	1	NA	Bacteria	Firmicutes	Clostridia	Clostridiales	Ruminococcaceae	Ruminococcaceae_UCG-014	NA
seq_446	0.0889683	-0.340798	2.92351	-0.116571	0.9072	0.999223	Bacteria	Firmicutes	Clostridia	Clostridiales	Ruminococcaceae	Ruminiclostridium_5	NA
seq_447	0.0212212	0.256997	2.92351	0.087907	0.929951	NA	Bacteria	Firmicutes	Clostridia	Clostridiales	Lachnospiraceae	NA	NA
seq_448	0.0602027	0.477518	2.92351	0.163337	0.870253	0.999223	Bacteria	Firmicutes	Clostridia	Clostridiales	Ruminococcaceae	Anaerotruncus	NA
seq_449	0	0	0	0	1	NA	Bacteria	Bacteroidetes	Bacteroidia	Bacteroidales	Bacteroidales_S24-7_group	NA	NA
seq_450	0	0	0	0	1	NA	Bacteria	Bacteroidetes	Bacteroidia	Bacteroidales	Bacteroidales_S24-7_group	NA	NA
seq_451	0	0	0	0	1	NA	Bacteria	Firmicutes	Clostridia	Clostridiales	Lachnospiraceae	NA	NA
seq_452	0	0	0	0	1	NA	Bacteria	Firmicutes	Clostridia	Clostridiales	Lachnospiraceae	NA	NA
seq_453	0	0	0	0	1	NA	Bacteria	Firmicutes	Clostridia	Clostridiales	Lachnospiraceae	Lachnospiraceae_UCG-006	NA
seq_454	0	0	0	0	1	NA	Bacteria	Bacteroidetes	Bacteroidia	Bacteroidales	Bacteroidales_S24-7_group	NA	NA
seq_455	0	0	0	0	1	NA	Bacteria	Bacteroidetes	Bacteroidia	Bacteroidales	Bacteroidaceae	Bacteroides	NA
seq_456	0	0	0	0	1	NA	Bacteria	Firmicutes	Clostridia	Clostridiales	Ruminococcaceae	Ruminococcaceae_UCG-005	NA
seq_457	0	0	0	0	1	NA	Bacteria	Firmicutes	Clostridia	Clostridiales	Ruminococcaceae	Ruminiclostridium_5	NA
seq_458	0	0	0	0	1	NA	Bacteria	Firmicutes	Clostridia	Clostridiales	Lachnospiraceae	Lachnospiraceae_UCG-001	NA
seq_459	0.0811964	0.052593	2.92351	0.0179897	0.985647	0.999223	Bacteria	Firmicutes	Clostridia	Clostridiales	Ruminococcaceae	Ruminiclostridium_5	NA
seq_460	0	0	0	0	1	NA	Bacteria	Bacteroidetes	Bacteroidia	Bacteroidales	Bacteroidales_S24-7_group	NA	NA
seq_461	0	0	0	0	1	NA	Bacteria	Firmicutes	Clostridia	Clostridiales	Lachnospiraceae	NA	NA
seq_462	0.0149694	0.237098	2.92351	0.0811005	0.935362	NA	Bacteria	Firmicutes	Clostridia	Clostridiales	Ruminococcaceae	NA	NA
seq_463	0	0	0	0	1	NA	Bacteria	Firmicutes	Clostridia	Clostridiales	Lachnospiraceae	NA	NA
seq_464	0.058846	-0.037054	2.92351	-0.0126745	0.989888	0.999223	Bacteria	Firmicutes	Clostridia	Clostridiales	Ruminococcaceae	Intestinimonas	NA
seq_465	0	0	0	0	1	NA	Bacteria	Firmicutes	Clostridia	Clostridiales	Ruminococcaceae	Ruminiclostridium_5	NA
seq_466	0	0	0	0	1	NA	Bacteria	Bacteroidetes	Bacteroidia	Bacteroidales	Rikenellaceae	Alistipes	NA
seq_467	0	0	0	0	1	NA	Bacteria	Firmicutes	Clostridia	Clostridiales	Lachnospiraceae	Lachnospiraceae_UCG-004	NA
seq_468	0	0	0	0	1	NA	Bacteria	Firmicutes	Clostridia	Clostridiales	Lachnospiraceae	Lachnospiraceae_UCG-001	NA
seq_469	0.0861522	0.677424	2.58681	0.261876	0.793417	0.999223	Bacteria	Firmicutes	Clostridia	Clostridiales	Lachnospiraceae	NA	NA
seq_470	0	0	0	0	1	NA	Bacteria	Bacteroidetes	Bacteroidia	Bacteroidales	Bacteroidales_S24-7_group	NA	NA
seq_471	0	0	0	0	1	NA	Bacteria	Bacteroidetes	Bacteroidia	Bacteroidales	Rikenellaceae	Alistipes	NA
seq_472	0	0	0	0	1	NA	Bacteria	Bacteroidetes	Bacteroidia	Bacteroidales	Bacteroidales_S24-7_group	NA	NA
seq_474	0	0	0	0	1	NA	Bacteria	Bacteroidetes	Bacteroidia	Bacteroidales	Bacteroidales_S24-7_group	NA	NA
seq_475	0	0	0	0	1	NA	Bacteria	Firmicutes	Clostridia	Clostridiales	Lachnospiraceae	NA	NA
seq_476	0	0	0	0	1	NA	Bacteria	Bacteroidetes	Bacteroidia	Bacteroidales	Rikenellaceae	Alistipes	NA
seq_477	0	0	0	0	1	NA	Bacteria	Firmicutes	Bacilli	Lactobacillales	NA	NA	NA
seq_478	0	0	0	0	1	NA	Bacteria	Bacteroidetes	Bacteroidia	Bacteroidales	Bacteroidaceae	Bacteroides	NA
seq_479	0	0	0	0	1	NA	Bacteria	Firmicutes	Clostridia	Clostridiales	Lachnospiraceae	NA	NA
seq_480	0	0	0	0	1	NA	Bacteria	Bacteroidetes	Bacteroidia	Bacteroidales	Bacteroidales_S24-7_group	NA	NA
seq_481	0	0	0	0	1	NA	Bacteria	Bacteroidetes	Bacteroidia	Bacteroidales	Bacteroidales_S24-7_group	NA	NA
seq_482	0	0	0	0	1	NA	Bacteria	Firmicutes	Clostridia	Clostridiales	Lachnospiraceae	NA	NA
seq_483	0.0501496	-0.236148	2.92351	-0.0807752	0.935621	0.999223	Bacteria	Firmicutes	Clostridia	Clostridiales	NA	NA	NA
seq_484	0	0	0	0	1	NA	Bacteria	Firmicutes	Clostridia	Clostridiales	Ruminococcaceae	Ruminiclostridium_5	NA
seq_485	0	0	0	0	1	NA	Bacteria	Firmicutes	Clostridia	Clostridiales	Ruminococcaceae	NA	NA
seq_486	0	0	0	0	1	NA	Bacteria	Firmicutes	Clostridia	Clostridiales	Lachnospiraceae	Lachnospiraceae_UCG-006	NA
seq_487	0	0	0	0	1	NA	Bacteria	Firmicutes	Clostridia	Clostridiales	Lachnospiraceae	NA	NA
seq_488	0	0	0	0	1	NA	Bacteria	Firmicutes	Clostridia	Clostridiales	Ruminococcaceae	NA	NA
seq_489	0	0	0	0	1	NA	Bacteria	Firmicutes	Clostridia	Clostridiales	Lachnospiraceae	NA	NA
seq_490	0	0	0	0	1	NA	Bacteria	Bacteroidetes	Bacteroidia	Bacteroidales	Rikenellaceae	Alistipes	NA
seq_491	0	0	0	0	1	NA	Bacteria	Firmicutes	Clostridia	Clostridiales	Family_XIII	[Eubacterium]_brachy_group	NA
seq_492	0.0733615	-0.221198	2.92351	-0.0756615	0.939688	0.999223	Bacteria	Firmicutes	Clostridia	Clostridiales	Ruminococcaceae	NA	NA
seq_493	0	0	0	0	1	NA	Bacteria	Firmicutes	Clostridia	Clostridiales	Lachnospiraceae	NA	NA
seq_494	0	0	0	0	1	NA	Bacteria	Firmicutes	Clostridia	Clostridiales	Lachnospiraceae	NA	NA
seq_495	0	0	0	0	1	NA	Bacteria	Firmicutes	Clostridia	Clostridiales	Lachnospiraceae	NA	NA
seq_496	0	0	0	0	1	NA	Bacteria	Firmicutes	Clostridia	Clostridiales	Lachnospiraceae	NA	NA
seq_497	0	0	0	0	1	NA	Bacteria	Firmicutes	Bacilli	Lactobacillales	NA	NA	NA
seq_498	0	0	0	0	1	NA	Bacteria	Firmicutes	Clostridia	Clostridiales	Lachnospiraceae	NA	NA
seq_499	0.0494966	-0.221198	2.92351	-0.0756615	0.939688	0.999223	Bacteria	NA	NA	NA	NA	NA	NA
seq_500	0	0	0	0	1	NA	Bacteria	Bacteroidetes	Bacteroidia	Bacteroidales	Rikenellaceae	Alistipes	NA
seq_501	0	0	0	0	1	NA	Bacteria	Bacteroidetes	Bacteroidia	Bacteroidales	Bacteroidaceae	Bacteroides	NA
seq_502	0	0	0	0	1	NA	Bacteria	Firmicutes	Clostridia	Clostridiales	Lachnospiraceae	NA	NA
seq_503	0.0401554	-0.206248	2.92351	-0.0705478	0.943758	NA	Bacteria	Firmicutes	Clostridia	Clostridiales	Ruminococcaceae	NA	NA
seq_504	0.0877001	-0.206248	2.92351	-0.0705478	0.943758	0.999223	Bacteria	Firmicutes	Clostridia	Clostridiales	Ruminococcaceae	Anaerofilum	NA
seq_505	0	0	0	0	1	NA	Bacteria	Bacteroidetes	Bacteroidia	Bacteroidales	Rikenellaceae	Alistipes	NA
seq_506	0	0	0	0	1	NA	Bacteria	Bacteroidetes	Bacteroidia	Bacteroidales	Bacteroidales_S24-7_group	NA	NA
seq_507	0	0	0	0	1	NA	Bacteria	Firmicutes	Clostridia	Clostridiales	Lachnospiraceae	NA	NA
seq_508	0	0	0	0	1	NA	Bacteria	NA	NA	NA	NA	NA	NA
seq_509	0	0	0	0	1	NA	Bacteria	Firmicutes	Clostridia	Clostridiales	Ruminococcaceae	Ruminiclostridium_5	NA
seq_510	0.0587653	0.597118	2.92351	0.204247	0.83816	0.999223	Bacteria	Firmicutes	Clostridia	Clostridiales	Lachnospiraceae	NA	NA
seq_511	0	0	0	0	1	NA	Bacteria	Firmicutes	Clostridia	Clostridiales	Lachnospiraceae	NA	NA
seq_512	0	0	0	0	1	NA	Bacteria	Firmicutes	Clostridia	Clostridiales	Ruminococcaceae	Ruminiclostridium_5	NA
seq_513	0	0	0	0	1	NA	Bacteria	Bacteroidetes	Bacteroidia	Bacteroidales	Bacteroidales_S24-7_group	NA	NA
seq_514	0	0	0	0	1	NA	Bacteria	Bacteroidetes	Bacteroidia	Bacteroidales	Bacteroidaceae	Bacteroides	NA
seq_515	0	0	0	0	1	NA	Bacteria	Firmicutes	Clostridia	Clostridiales	Lachnospiraceae	NA	NA
seq_516	0	0	0	0	1	NA	Bacteria	Firmicutes	Clostridia	Clostridiales	Family_XIII	Family_XIII_AD3011_group	NA
seq_517	0	0	0	0	1	NA	Bacteria	Firmicutes	Clostridia	Clostridiales	Lachnospiraceae	Acetatifactor	NA
seq_518	0	0	0	0	1	NA	Bacteria	Firmicutes	Clostridia	Clostridiales	Ruminococcaceae	Anaerofilum	NA
seq_519	0	0	0	0	1	NA	Bacteria	Firmicutes	Erysipelotrichia	Erysipelotrichales	Erysipelotrichaceae	NA	NA
seq_520	0	0	0	0	1	NA	Bacteria	Firmicutes	Clostridia	Clostridiales	Ruminococcaceae	Ruminococcaceae_UCG-014	NA
seq_521	0.057007	0.0526462	2.92351	0.0180078	0.985633	0.999223	Bacteria	Firmicutes	Clostridia	Clostridiales	Family_XIII	[Eubacterium]_brachy_group	NA
seq_522	0	0	0	0	1	NA	Bacteria	Firmicutes	Clostridia	Clostridiales	Lachnospiraceae	NA	NA
seq_523	0	0	0	0	1	NA	Bacteria	Firmicutes	Clostridia	Clostridiales	Lachnospiraceae	NA	NA
seq_524	0	0	0	0	1	NA	Bacteria	Firmicutes	Clostridia	Clostridiales	Lachnospiraceae	NA	NA
seq_525	0	0	0	0	1	NA	Bacteria	Firmicutes	Clostridia	Clostridiales	Ruminococcaceae	NA	NA
seq_526	0.0471883	-0.191298	2.92351	-0.0654341	0.947828	0.999223	Bacteria	Firmicutes	Clostridia	Clostridiales	Lachnospiraceae	NA	NA
seq_527	0	0	0	0	1	NA	Bacteria	NA	NA	NA	NA	NA	NA
seq_528	0	0	0	0	1	NA	Bacteria	Firmicutes	Erysipelotrichia	Erysipelotrichales	Erysipelotrichaceae	Turicibacter	NA
seq_529	0	0	0	0	1	NA	Bacteria	Firmicutes	Clostridia	Clostridiales	Ruminococcaceae	NA	NA
seq_530	0	0	0	0	1	NA	Bacteria	Firmicutes	Clostridia	Clostridiales	Lachnospiraceae	Coprococcus_1	NA
seq_531	0	0	0	0	1	NA	Bacteria	Firmicutes	Clostridia	Clostridiales	Lachnospiraceae	NA	NA
seq_532	0	0	0	0	1	NA	Bacteria	Firmicutes	Clostridia	Clostridiales	Defluviitaleaceae	Defluviitaleaceae_UCG-011	NA
seq_533	0	0	0	0	1	NA	Bacteria	Bacteroidetes	Bacteroidia	Bacteroidales	Bacteroidales_S24-7_group	NA	NA
seq_534	0	0	0	0	1	NA	Bacteria	Firmicutes	Clostridia	Clostridiales	Ruminococcaceae	Ruminiclostridium_9	NA
seq_535	0.0492414	-0.176347	2.92351	-0.0603204	0.9519	0.999223	Bacteria	Firmicutes	Clostridia	Clostridiales	Family_XIII	Family_XIII_AD3011_group	NA
seq_536	0.0517013	-0.176347	2.92351	-0.0603204	0.9519	0.999223	Bacteria	Firmicutes	Clostridia	Clostridiales	Lachnospiraceae	NA	NA
seq_537	0.0501204	-0.176347	2.92351	-0.0603204	0.9519	0.999223	Bacteria	Firmicutes	Clostridia	Clostridiales	Lachnospiraceae	NA	NA
seq_538	0.0453329	-0.176347	2.92351	-0.0603204	0.9519	0.999223	Bacteria	Bacteroidetes	Bacteroidia	Bacteroidales	Bacteroidales_S24-7_group	NA	NA
seq_539	0	0	0	0	1	NA	Bacteria	Actinobacteria	Coriobacteriia	Coriobacteriales	Coriobacteriaceae	Enterorhabdus	NA
seq_540	0.0526374	-0.176347	2.92351	-0.0603204	0.9519	0.999223	Bacteria	Bacteroidetes	Bacteroidia	Bacteroidales	Rikenellaceae	Alistipes	NA
seq_541	0.0338223	-0.176347	2.92351	-0.0603204	0.9519	NA	Bacteria	Cyanobacteria	Melainabacteria	Gastranaerophilales	NA	NA	NA
seq_542	0.05569	-0.176347	2.92351	-0.0603204	0.9519	0.999223	Bacteria	Firmicutes	Clostridia	Clostridiales	Lachnospiraceae	NA	NA
seq_543	0	0	0	0	1	NA	Bacteria	Firmicutes	Clostridia	Clostridiales	Lachnospiraceae	NA	NA
seq_544	0.0404235	-0.176347	2.92351	-0.0603204	0.9519	NA	Bacteria	Bacteroidetes	Bacteroidia	Bacteroidales	Rikenellaceae	Alistipes	NA
seq_545	0	0	0	0	1	NA	Bacteria	Firmicutes	Clostridia	Clostridiales	Lachnospiraceae	NA	NA
seq_546	0.047245	-0.161397	2.92351	-0.0552067	0.955974	0.999223	Bacteria	Firmicutes	Clostridia	Clostridiales	Lachnospiraceae	NA	NA
seq_547	0.0576611	-0.161397	2.92351	-0.0552067	0.955974	0.999223	Bacteria	Firmicutes	Clostridia	Clostridiales	Ruminococcaceae	Ruminococcaceae_UCG-014	NA
seq_548	0	0	0	0	1	NA	Bacteria	Firmicutes	Clostridia	Clostridiales	Lachnospiraceae	NA	NA
seq_549	0.0559618	-0.161397	2.92351	-0.0552067	0.955974	0.999223	Bacteria	Bacteroidetes	Bacteroidia	Bacteroidales	Rikenellaceae	Alistipes	NA
seq_550	0.0262538	0.49401	2.92351	0.168978	0.865814	NA	Bacteria	Firmicutes	Clostridia	Clostridiales	NA	NA	NA
seq_551	0	0	0	0	1	NA	Bacteria	Firmicutes	Clostridia	Clostridiales	Lachnospiraceae	NA	NA
seq_552	0.0493685	-0.161397	2.92351	-0.0552067	0.955974	0.999223	Bacteria	Bacteroidetes	Bacteroidia	Bacteroidales	NA	NA	NA
seq_553	0	0	0	0	1	NA	Bacteria	Firmicutes	Clostridia	Clostridiales	Lachnospiraceae	NA	NA
seq_554	0.0485571	-0.161397	2.92351	-0.0552067	0.955974	0.999223	Bacteria	Bacteroidetes	Bacteroidia	Bacteroidales	Bacteroidaceae	Bacteroides	NA
seq_555	0.0500649	0.537009	2.92351	0.183686	0.85426	0.999223	Bacteria	Firmicutes	Clostridia	Clostridiales	Peptococcaceae	NA	NA
seq_556	0.0573314	-0.161397	2.92351	-0.0552067	0.955974	0.999223	Bacteria	Firmicutes	Clostridia	Clostridiales	Lachnospiraceae	NA	NA
seq_557	0.0592433	-0.146447	2.92351	-0.0500929	0.960048	0.999223	Bacteria	Firmicutes	Clostridia	Clostridiales	Lachnospiraceae	NA	NA
seq_558	0.0424438	0.516972	2.92351	0.176833	0.85964	0.999223	Bacteria	Firmicutes	Clostridia	Clostridiales	Lachnospiraceae	NA	NA
seq_559	0.0547567	-0.146447	2.92351	-0.0500929	0.960048	0.999223	Bacteria	Bacteroidetes	Bacteroidia	Bacteroidales	Bacteroidales_S24-7_group	NA	NA
seq_560	0	0	0	0	1	NA	Bacteria	Firmicutes	Clostridia	Clostridiales	Lachnospiraceae	Coprococcus_1	NA
seq_561	0	0	0	0	1	NA	Bacteria	Firmicutes	Clostridia	Clostridiales	Lachnospiraceae	Lachnospiraceae_UCG-006	NA
seq_562	0	0	0	0	1	NA	Bacteria	Firmicutes	Bacilli	Lactobacillales	NA	NA	NA
seq_563	0.0420452	0.516972	2.92351	0.176833	0.85964	NA	Bacteria	Bacteroidetes	Bacteroidia	Bacteroidales	Bacteroidales_S24-7_group	NA	NA
seq_564	0.0249411	0.479533	2.92351	0.164026	0.86971	NA	Bacteria	Bacteroidetes	Bacteroidia	Bacteroidales	Bacteroidales_S24-7_group	NA	NA
seq_565	0.045347	-0.146447	2.92351	-0.0500929	0.960048	0.999223	Bacteria	Firmicutes	Clostridia	Clostridiales	Lachnospiraceae	NA	NA
seq_566	0	0	0	0	1	NA	Bacteria	Firmicutes	Clostridia	Clostridiales	Ruminococcaceae	NA	NA
seq_567	0.0397567	0.516972	2.92351	0.176833	0.85964	NA	Bacteria	Firmicutes	Clostridia	Clostridiales	Lachnospiraceae	NA	NA
seq_568	0.0464023	-0.146447	2.92351	-0.0500929	0.960048	0.999223	Bacteria	Bacteroidetes	NA	NA	NA	NA	NA
seq_569	0.0398168	-0.146447	2.92351	-0.0500929	0.960048	NA	Bacteria	Firmicutes	Clostridia	Clostridiales	Clostridiales_vadinBB60_group	NA	NA
seq_570	0.0488443	-0.146447	2.92351	-0.0500929	0.960048	0.999223	Bacteria	Bacteroidetes	Bacteroidia	Bacteroidales	Rikenellaceae	Alistipes	NA
seq_571	0.0517073	-0.146447	2.92351	-0.0500929	0.960048	0.999223	Bacteria	Firmicutes	Clostridia	Clostridiales	Lachnospiraceae	Acetatifactor	NA
seq_572	0.0538899	0.496936	2.92351	0.169979	0.865027	0.999223	Bacteria	Firmicutes	Clostridia	Clostridiales	Ruminococcaceae	Ruminiclostridium_9	NA
seq_573	0.0361564	-0.131497	2.92351	-0.0449792	0.964124	NA	Bacteria	Firmicutes	Clostridia	Clostridiales	Lachnospiraceae	Shuttleworthia	NA
seq_574	0	0	0	0	1	NA	Bacteria	Firmicutes	Clostridia	Clostridiales	Lachnospiraceae	Lactonifactor	NA
seq_575	0.0457638	0.496936	2.92351	0.169979	0.865027	0.999223	Bacteria	Bacteroidetes	Bacteroidia	Bacteroidales	Bacteroidales_S24-7_group	NA	NA
seq_576	0.0435514	-0.131497	2.92351	-0.0449792	0.964124	0.999223	Bacteria	Bacteroidetes	Bacteroidia	Bacteroidales	NA	NA	NA
seq_577	0.0518748	-0.131497	2.92351	-0.0449792	0.964124	0.999223	Bacteria	Firmicutes	Clostridia	Clostridiales	Lachnospiraceae	NA	NA
seq_578	0	0	0	0	1	NA	Bacteria	Firmicutes	Clostridia	Clostridiales	Lachnospiraceae	NA	NA
seq_579	0.0503656	-0.131497	2.92351	-0.0449792	0.964124	0.999223	Bacteria	Actinobacteria	Coriobacteriia	Coriobacteriales	Coriobacteriaceae	Parvibacter	NA
seq_580	0.051895	-0.131497	2.92351	-0.0449792	0.964124	0.999223	Bacteria	Firmicutes	Clostridia	Clostridiales	Ruminococcaceae	NA	NA
seq_581	0.0535411	0.0775972	2.92351	0.0265424	0.978825	0.999223	Bacteria	Bacteroidetes	Bacteroidia	Bacteroidales	NA	NA	NA
seq_582	0	0	0	0	1	NA	Bacteria	Firmicutes	Clostridia	Clostridiales	Ruminococcaceae	Ruminiclostridium_5	NA
seq_583	0.0546353	0.496936	2.92351	0.169979	0.865027	0.999223	Bacteria	Firmicutes	Clostridia	Clostridiales	Family_XIII	[Eubacterium]_nodatum_group	NA
seq_585	0.039741	-0.131497	2.92351	-0.0449792	0.964124	NA	Bacteria	Firmicutes	Clostridia	Clostridiales	Ruminococcaceae	NA	NA
seq_586	0.0431251	-0.131497	2.92351	-0.0449792	0.964124	0.999223	Bacteria	Tenericutes	Mollicutes	Mollicutes_RF9	NA	NA	NA
seq_587	0.0541016	-0.131497	2.92351	-0.0449792	0.964124	0.999223	Bacteria	Firmicutes	Clostridia	Clostridiales	Lachnospiraceae	NA	NA
seq_588	0.0503656	0.496936	2.92351	0.169979	0.865027	0.999223	Bacteria	Firmicutes	Clostridia	Clostridiales	Ruminococcaceae	Ruminococcaceae_UCG-005	NA
seq_589	0.0551302	-0.131497	2.92351	-0.0449792	0.964124	0.999223	Bacteria	Firmicutes	Clostridia	Clostridiales	Lachnospiraceae	Marvinbryantia	NA
seq_590	0.0503656	-0.131497	2.92351	-0.0449792	0.964124	0.999223	Bacteria	Firmicutes	Clostridia	Clostridiales	Lachnospiraceae	NA	NA
seq_591	0.0503656	-0.131497	2.92351	-0.0449792	0.964124	0.999223	Bacteria	Firmicutes	Clostridia	Clostridiales	Family_XIII	[Eubacterium]_nodatum_group	NA
seq_592	0.0503656	0.496936	2.92351	0.169979	0.865027	0.999223	Bacteria	Firmicutes	Clostridia	Clostridiales	Lachnospiraceae	NA	NA
seq_593	0.0376409	-0.131497	2.92351	-0.0449792	0.964124	NA	Bacteria	Firmicutes	Clostridia	Clostridiales	Ruminococcaceae	Ruminiclostridium_5	NA
seq_594	0.0450584	0.496936	2.92351	0.169979	0.865027	0.999223	Bacteria	Firmicutes	Clostridia	Clostridiales	Lachnospiraceae	Lachnospiraceae_NK4A136_group	NA
seq_595	0.0462735	-0.131497	2.92351	-0.0449792	0.964124	0.999223	Bacteria	Firmicutes	Clostridia	Clostridiales	Ruminococcaceae	NA	NA
seq_596	0.0536056	0.496936	2.92351	0.169979	0.865027	0.999223	Bacteria	Firmicutes	Clostridia	Clostridiales	Lachnospiraceae	NA	NA
seq_597	0	0	0	0	1	NA	Bacteria	NA	NA	NA	NA	NA	NA
seq_598	0.0388562	-0.116547	2.92351	-0.0398655	0.9682	NA	Bacteria	Firmicutes	Clostridia	Clostridiales	Lachnospiraceae	NA	NA
seq_599	0.052431	-0.116547	2.92351	-0.0398655	0.9682	0.999223	Bacteria	Firmicutes	Clostridia	Clostridiales	Ruminococcaceae	Ruminococcaceae_UCG-014	NA
seq_600	0.0432214	0.476899	2.92351	0.163125	0.87042	0.999223	Bacteria	Firmicutes	Clostridia	Clostridiales	Lachnospiraceae	NA	NA
seq_601	0.0405246	-0.116547	2.92351	-0.0398655	0.9682	NA	Bacteria	Firmicutes	Clostridia	Clostridiales	Lachnospiraceae	NA	NA
seq_602	0.0547903	0.406927	2.694	0.151049	0.879937	0.999223	Bacteria	Firmicutes	Clostridia	Clostridiales	Family_XIII	[Eubacterium]_brachy_group	NA
seq_603	0	0	0	0	1	NA	Bacteria	Firmicutes	Clostridia	Clostridiales	Lachnospiraceae	NA	NA
seq_604	0.0503553	-0.116547	2.92351	-0.0398655	0.9682	0.999223	Bacteria	Firmicutes	Clostridia	Clostridiales	Ruminococcaceae	Anaerofilum	NA
seq_605	0.0516	0.476899	2.92351	0.163125	0.87042	0.999223	Bacteria	Firmicutes	Clostridia	Clostridiales	Lachnospiraceae	NA	NA
seq_606	0.0418535	-0.116547	2.92351	-0.0398655	0.9682	NA	Bacteria	Bacteroidetes	Bacteroidia	Bacteroidales	NA	NA	NA
seq_607	0.0418535	-0.116547	2.92351	-0.0398655	0.9682	NA	Bacteria	Firmicutes	Clostridia	Clostridiales	Ruminococcaceae	Anaerotruncus	NA
seq_608	0.0418535	-0.116547	2.92351	-0.0398655	0.9682	NA	Bacteria	Bacteroidetes	Bacteroidia	Bacteroidales	Bacteroidales_S24-7_group	NA	NA
seq_609	0.0223157	0.449768	2.92351	0.153845	0.877732	NA	Bacteria	Bacteroidetes	Bacteroidia	Bacteroidales	NA	NA	NA
seq_610	0.0404115	0.476899	2.92351	0.163125	0.87042	NA	Bacteria	Firmicutes	Clostridia	Clostridiales	Family_XIII	Family_XIII_UCG-001	NA
seq_611	0.0475675	-0.116547	2.92351	-0.0398655	0.9682	0.999223	Bacteria	Bacteroidetes	Bacteroidia	Bacteroidales	Bacteroidales_S24-7_group	NA	NA
seq_612	0.0549424	-0.116547	2.92351	-0.0398655	0.9682	0.999223	Bacteria	Verrucomicrobia	Verrucomicrobiae	Verrucomicrobiales	Verrucomicrobiaceae	Akkermansia	NA
seq_613	0.0380023	0.476899	2.92351	0.163125	0.87042	NA	Bacteria	Firmicutes	Clostridia	Clostridiales	Ruminococcaceae	Anaerotruncus	NA
seq_614	0.0579174	0.476899	2.92351	0.163125	0.87042	0.999223	Bacteria	Bacteroidetes	Bacteroidia	Bacteroidales	Bacteroidales_S24-7_group	NA	NA
seq_615	0.0475675	-0.116547	2.92351	-0.0398655	0.9682	0.999223	Bacteria	Bacteroidetes	Bacteroidia	Bacteroidales	NA	NA	NA
seq_616	0.0345314	-0.116547	2.92351	-0.0398655	0.9682	NA	Bacteria	Firmicutes	Clostridia	Clostridiales	Family_XIII	Family_XIII_UCG-001	NA
seq_617	0.0426112	-0.116547	2.92351	-0.0398655	0.9682	0.999223	Bacteria	Firmicutes	Clostridia	Clostridiales	Ruminococcaceae	Ruminococcaceae_UCG-013	NA
seq_618	0.0475675	-0.116547	2.92351	-0.0398655	0.9682	0.999223	Bacteria	Firmicutes	Clostridia	Clostridiales	Lachnospiraceae	NA	NA
seq_619	0.0475675	-0.116547	2.92351	-0.0398655	0.9682	0.999223	Bacteria	Bacteroidetes	Bacteroidia	Bacteroidales	Bacteroidales_S24-7_group	NA	NA
seq_620	0.0475675	-0.116547	2.92351	-0.0398655	0.9682	0.999223	Bacteria	Firmicutes	Clostridia	Clostridiales	Lachnospiraceae	NA	NA
seq_621	0.0537513	0.476899	2.92351	0.163125	0.87042	0.999223	Bacteria	Firmicutes	Clostridia	Clostridiales	Family_XIII	[Eubacterium]_nodatum_group	NA
seq_622	0.0527559	0.476899	2.92351	0.163125	0.87042	0.999223	Bacteria	Firmicutes	Clostridia	Clostridiales	Clostridiaceae_1	Candidatus_Arthromitus	NA
seq_623	0.0487317	-0.116547	2.92351	-0.0398655	0.9682	0.999223	Bacteria	Tenericutes	Mollicutes	Mollicutes_RF9	NA	NA	NA
seq_624	0.0415364	-0.116547	2.92351	-0.0398655	0.9682	NA	Bacteria	Firmicutes	Clostridia	Clostridiales	Ruminococcaceae	NA	NA
seq_625	0.0671838	-0.101597	2.92351	-0.0347518	0.972278	0.999223	Bacteria	Firmicutes	Clostridia	Clostridiales	Lachnospiraceae	NA	NA
seq_626	0.0493771	0.456863	2.92351	0.156272	0.875819	0.999223	Bacteria	Firmicutes	Clostridia	Clostridiales	Ruminococcaceae	NA	NA
seq_627	0.0493771	0.456863	2.92351	0.156272	0.875819	0.999223	Bacteria	Firmicutes	Clostridia	Clostridiales	Ruminococcaceae	Ruminococcaceae_UCG-014	NA
seq_628	0.044672	0.456863	2.92351	0.156272	0.875819	0.999223	Bacteria	Firmicutes	Clostridia	Clostridiales	Family_XIII	[Eubacterium]_nodatum_group	NA
seq_629	0.0357422	0.456863	2.92351	0.156272	0.875819	NA	Bacteria	Firmicutes	Clostridia	Clostridiales	Lachnospiraceae	NA	NA
seq_630	0.0488901	-0.101597	2.92351	-0.0347518	0.972278	0.999223	Bacteria	Firmicutes	Clostridia	Clostridiales	Ruminococcaceae	Ruminococcaceae_UCG-005	NA
seq_631	0.0488046	-0.101597	2.92351	-0.0347518	0.972278	0.999223	Bacteria	Firmicutes	Clostridia	Clostridiales	Defluviitaleaceae	Defluviitaleaceae_UCG-011	NA
seq_632	0	0	0	0	1	NA	Bacteria	Firmicutes	Erysipelotrichia	Erysipelotrichales	Erysipelotrichaceae	NA	NA
seq_633	0.0447694	0.456863	2.92351	0.156272	0.875819	0.999223	Bacteria	Firmicutes	Clostridia	Clostridiales	Ruminococcaceae	Ruminiclostridium_9	NA
seq_634	0.050012	-0.101597	2.92351	-0.0347518	0.972278	0.999223	Bacteria	Bacteroidetes	Bacteroidia	Bacteroidales	Rikenellaceae	Alistipes	NA
seq_635	0.0613418	0.456863	2.92351	0.156272	0.875819	0.999223	Bacteria	Bacteroidetes	Bacteroidia	Bacteroidales	Bacteroidaceae	Bacteroides	NA
seq_636	0	0	0	0	1	NA	Bacteria	Bacteroidetes	Bacteroidia	Bacteroidales	Bacteroidaceae	Bacteroides	NA
seq_637	0.0447694	0.456863	2.92351	0.156272	0.875819	0.999223	Bacteria	Firmicutes	Clostridia	Clostridiales	Lachnospiraceae	NA	NA
seq_638	0.0495999	0.456863	2.92351	0.156272	0.875819	0.999223	Bacteria	Firmicutes	Clostridia	Clostridiales	NA	NA	NA
seq_639	0	0	0	0	1	NA	Bacteria	Firmicutes	Clostridia	Clostridiales	Ruminococcaceae	Anaerotruncus	NA
seq_640	0.0425205	-0.101597	2.92351	-0.0347518	0.972278	0.999223	Bacteria	Firmicutes	Clostridia	Clostridiales	Lachnospiraceae	NA	NA
seq_641	0.0591221	-0.101597	2.92351	-0.0347518	0.972278	0.999223	Bacteria	Verrucomicrobia	Verrucomicrobiae	Verrucomicrobiales	Verrucomicrobiaceae	Akkermansia	NA
seq_642	0	0	0	0	1	NA	Bacteria	Firmicutes	Clostridia	Clostridiales	Lachnospiraceae	NA	NA
seq_643	0.0447694	-0.101597	2.92351	-0.0347518	0.972278	0.999223	Bacteria	Firmicutes	Clostridia	Clostridiales	Lachnospiraceae	NA	NA
seq_644	0.0447694	-0.101597	2.92351	-0.0347518	0.972278	0.999223	Bacteria	Firmicutes	Clostridia	Clostridiales	Ruminococcaceae	Anaerotruncus	NA
seq_645	0.030479	0.456863	2.92351	0.156272	0.875819	NA	Bacteria	NA	NA	NA	NA	NA	NA
seq_646	0.0393915	-0.101597	2.92351	-0.0347518	0.972278	NA	Bacteria	Firmicutes	Clostridia	Clostridiales	Lachnospiraceae	NA	NA
seq_647	0.0354874	-0.101597	2.92351	-0.0347518	0.972278	NA	Bacteria	Firmicutes	Clostridia	Clostridiales	Clostridiales_vadinBB60_group	NA	NA
seq_648	0.0354874	-0.101597	2.92351	-0.0347518	0.972278	NA	Bacteria	Firmicutes	Clostridia	Clostridiales	Lachnospiraceae	[Eubacterium]_oxidoreducens_group	NA
seq_649	0.0517105	-0.101597	2.92351	-0.0347518	0.972278	0.999223	Bacteria	Bacteroidetes	Bacteroidia	Bacteroidales	Rikenellaceae	Alistipes	NA
seq_650	0.0393111	0.456863	2.92351	0.156272	0.875819	NA	Bacteria	Actinobacteria	Coriobacteriia	Coriobacteriales	Coriobacteriaceae	Enterorhabdus	NA
seq_651	0.0314643	-0.101597	2.92351	-0.0347518	0.972278	NA	Bacteria	Firmicutes	Clostridia	Clostridiales	Lachnospiraceae	NA	NA
seq_652	0.0429583	-0.101597	2.92351	-0.0347518	0.972278	0.999223	Bacteria	Firmicutes	Clostridia	Clostridiales	Lachnospiraceae	NA	NA
seq_653	0.0341453	0.456863	2.92351	0.156272	0.875819	NA	Bacteria	Firmicutes	Clostridia	Clostridiales	Lachnospiraceae	NA	NA
seq_654	0.0327958	0.456863	2.92351	0.156272	0.875819	NA	Bacteria	Firmicutes	Clostridia	Clostridiales	Ruminococcaceae	NA	NA
seq_655	0.0329978	-0.101597	2.92351	-0.0347518	0.972278	NA	Bacteria	Firmicutes	Clostridia	Clostridiales	Ruminococcaceae	NA	NA
seq_656	0.0555809	-0.101597	2.92351	-0.0347518	0.972278	0.999223	Bacteria	Firmicutes	Clostridia	Clostridiales	Ruminococcaceae	[Eubacterium]_coprostanoligenes_group	NA
seq_657	0.0401047	-0.101597	2.92351	-0.0347518	0.972278	NA	Bacteria	Firmicutes	Clostridia	Clostridiales	Lachnospiraceae	NA	NA
seq_658	0.0334793	0.456863	2.92351	0.156272	0.875819	NA	Bacteria	Firmicutes	Clostridia	Clostridiales	Lachnospiraceae	NA	NA
seq_659	0	0	0	0	1	NA	Bacteria	Firmicutes	Clostridia	Clostridiales	Ruminococcaceae	Ruminiclostridium_9	NA
seq_660	0.0343187	-0.101597	2.92351	-0.0347518	0.972278	NA	Bacteria	Firmicutes	Clostridia	Clostridiales	Lachnospiraceae	NA	NA
seq_661	0.044053	0.456863	2.92351	0.156272	0.875819	0.999223	Bacteria	Firmicutes	Clostridia	Clostridiales	Lachnospiraceae	Coprococcus_1	NA
seq_662	0.0419713	0.436826	2.92351	0.149418	0.881224	NA	Bacteria	Firmicutes	Clostridia	Clostridiales	Lachnospiraceae	NA	NA
seq_663	0.0347221	0.436826	2.92351	0.149418	0.881224	NA	Bacteria	Firmicutes	Clostridia	Clostridiales	Lachnospiraceae	NA	NA
seq_664	0.046291	0.436826	2.92351	0.149418	0.881224	0.999223	Bacteria	NA	NA	NA	NA	NA	NA
seq_665	0.0354337	-0.0866473	2.92351	-0.0296381	0.976356	NA	Bacteria	Firmicutes	Clostridia	Clostridiales	Ruminococcaceae	NA	NA
seq_666	0.0342848	-0.0866473	2.92351	-0.0296381	0.976356	NA	Bacteria	NA	NA	NA	NA	NA	NA
seq_667	0.0611634	0.436826	2.92351	0.149418	0.881224	0.999223	Bacteria	Firmicutes	Clostridia	Clostridiales	Lachnospiraceae	NA	NA
seq_668	0.0362928	-0.0866473	2.92351	-0.0296381	0.976356	NA	Bacteria	Firmicutes	Clostridia	Clostridiales	Ruminococcaceae	Ruminococcaceae_UCG-014	NA
seq_669	0.0460268	-0.0866473	2.92351	-0.0296381	0.976356	0.999223	Bacteria	Bacteroidetes	Bacteroidia	Bacteroidales	Bacteroidales_S24-7_group	NA	NA
seq_670	0.0342185	-0.0866473	2.92351	-0.0296381	0.976356	NA	Bacteria	Firmicutes	Clostridia	Clostridiales	Lachnospiraceae	NA	NA
seq_671	0.0567977	0.436826	2.92351	0.149418	0.881224	0.999223	Bacteria	Tenericutes	Mollicutes	Anaeroplasmatales	Anaeroplasmataceae	Anaeroplasma	NA
seq_672	0.0400772	-0.0866473	2.92351	-0.0296381	0.976356	NA	Bacteria	Firmicutes	Clostridia	Clostridiales	Family_XIII	[Eubacterium]_brachy_group	NA
seq_673	0.0419713	0.436826	2.92351	0.149418	0.881224	NA	Bacteria	Firmicutes	Bacilli	Bacillales	Staphylococcaceae	Staphylococcus	NA
seq_674	0.0419713	0.436826	2.92351	0.149418	0.881224	NA	Bacteria	Bacteroidetes	Bacteroidia	Bacteroidales	NA	NA	NA
seq_675	0.0472117	-0.0866473	2.92351	-0.0296381	0.976356	0.999223	Bacteria	Firmicutes	Erysipelotrichia	Erysipelotrichales	Erysipelotrichaceae	Candidatus_Stoquefichus	NA
seq_676	0.0523767	0.436826	2.92351	0.149418	0.881224	0.999223	Bacteria	Bacteroidetes	Bacteroidia	Bacteroidales	NA	NA	NA
seq_677	0.0405691	0.436826	2.92351	0.149418	0.881224	NA	Bacteria	Firmicutes	Clostridia	Clostridiales	Lachnospiraceae	NA	NA
seq_678	0.0472859	-0.0866473	2.92351	-0.0296381	0.976356	0.999223	Bacteria	Firmicutes	Clostridia	Clostridiales	Christensenellaceae	NA	NA
seq_679	0.0419713	-0.0866473	2.92351	-0.0296381	0.976356	NA	Bacteria	Firmicutes	Clostridia	Clostridiales	Ruminococcaceae	NA	NA
seq_680	0.046188	0.436826	2.92351	0.149418	0.881224	0.999223	Bacteria	Firmicutes	Clostridia	Clostridiales	Ruminococcaceae	Ruminococcaceae_UCG-005	NA
seq_682	0.0380645	0.436826	2.92351	0.149418	0.881224	NA	Bacteria	Firmicutes	Clostridia	Clostridiales	Lachnospiraceae	NA	NA
seq_683	0.0378763	-0.0866473	2.92351	-0.0296381	0.976356	NA	Bacteria	Bacteroidetes	Bacteroidia	Bacteroidales	Rikenellaceae	Alistipes	NA
seq_684	0.0475149	0.436826	2.92351	0.149418	0.881224	0.999223	Bacteria	Firmicutes	Clostridia	Clostridiales	Family_XIII	[Eubacterium]_nodatum_group	NA
seq_685	0.0331936	0.436826	2.92351	0.149418	0.881224	NA	Bacteria	Firmicutes	Clostridia	Clostridiales	Lachnospiraceae	NA	NA
seq_686	0.0329789	-0.0866473	2.92351	-0.0296381	0.976356	NA	Bacteria	Tenericutes	Mollicutes	Mollicutes_RF9	NA	NA	NA
seq_687	0.0354609	-0.0866473	2.92351	-0.0296381	0.976356	NA	Bacteria	Firmicutes	Clostridia	Clostridiales	Lachnospiraceae	Lachnospiraceae_FCS020_group	NA
seq_688	0.0335315	0.436826	2.92351	0.149418	0.881224	NA	Bacteria	Firmicutes	Clostridia	Clostridiales	Lachnospiraceae	NA	NA
seq_689	0.0405465	-0.0866473	2.92351	-0.0296381	0.976356	NA	Bacteria	Firmicutes	NA	NA	NA	NA	NA
seq_690	0.0392412	0.436826	2.92351	0.149418	0.881224	NA	Bacteria	Firmicutes	Clostridia	Clostridiales	Ruminococcaceae	NA	NA
seq_691	0.0309354	-0.0866473	2.92351	-0.0296381	0.976356	NA	Bacteria	Firmicutes	Clostridia	Clostridiales	Lachnospiraceae	NA	NA
seq_692	0.0320517	0.436826	2.92351	0.149418	0.881224	NA	Bacteria	Bacteroidetes	Bacteroidia	Bacteroidales	Rikenellaceae	NA	NA
seq_693	0.049983	0.436826	2.92351	0.149418	0.881224	0.999223	Bacteria	Firmicutes	Clostridia	Clostridiales	Lachnospiraceae	NA	NA
seq_694	0.0458709	0.436826	2.92351	0.149418	0.881224	0.999223	Bacteria	Bacteroidetes	Bacteroidia	Bacteroidales	NA	NA	NA
seq_695	0.0529567	-0.0866473	2.92351	-0.0296381	0.976356	0.999223	Bacteria	Firmicutes	Clostridia	Clostridiales	Lachnospiraceae	NA	NA
seq_696	0.0314902	-0.0866473	2.92351	-0.0296381	0.976356	NA	Bacteria	Firmicutes	Clostridia	Clostridiales	Ruminococcaceae	Ruminococcaceae_UCG-014	NA
seq_697	0.0445194	0.436826	2.92351	0.149418	0.881224	0.999223	Bacteria	Firmicutes	Bacilli	Lactobacillales	NA	NA	NA
seq_698	0.0364259	0.436826	2.92351	0.149418	0.881224	NA	Bacteria	Bacteroidetes	Bacteroidia	Bacteroidales	Bacteroidales_S24-7_group	NA	NA
seq_699	0.0303907	-0.0866473	2.92351	-0.0296381	0.976356	NA	Bacteria	Firmicutes	Clostridia	Clostridiales	NA	NA	NA
seq_701	0.0444011	-0.0866473	2.92351	-0.0296381	0.976356	0.999223	Bacteria	Firmicutes	Erysipelotrichia	Erysipelotrichales	Erysipelotrichaceae	Turicibacter	NA
seq_702	0.0412373	-0.0866473	2.92351	-0.0296381	0.976356	NA	Bacteria	Bacteroidetes	NA	NA	NA	NA	NA
seq_703	0.0510324	0.436826	2.92351	0.149418	0.881224	0.999223	Bacteria	Bacteroidetes	Bacteroidia	Bacteroidales	Bacteroidales_S24-7_group	NA	NA
seq_704	0.0314343	-0.0866473	2.92351	-0.0296381	0.976356	NA	Bacteria	Firmicutes	Clostridia	Clostridiales	Christensenellaceae	NA	NA
seq_705	0.0393071	0.436826	2.92351	0.149418	0.881224	NA	Bacteria	Firmicutes	Clostridia	Clostridiales	Lachnospiraceae	Tyzzerella_3	NA
seq_706	0.0587859	-0.0716973	2.92351	-0.0245244	0.980434	0.999223	Bacteria	Firmicutes	Clostridia	Clostridiales	Clostridiales_vadinBB60_group	NA	NA
seq_707	0.0419144	0.41679	2.92351	0.142565	0.886634	NA	Bacteria	Firmicutes	Bacilli	Lactobacillales	Carnobacteriaceae	Atopostipes	NA
seq_708	0.051275	0.41679	2.92351	0.142565	0.886634	0.999223	Bacteria	Firmicutes	Clostridia	Clostridiales	Lachnospiraceae	NA	NA
seq_709	0.0528303	0.41679	2.92351	0.142565	0.886634	0.999223	Bacteria	Firmicutes	Clostridia	Clostridiales	Lachnospiraceae	NA	NA
seq_710	0.0528303	0.41679	2.92351	0.142565	0.886634	0.999223	Bacteria	Firmicutes	Clostridia	Clostridiales	Lachnospiraceae	NA	NA
seq_711	0.0443017	-0.0716973	2.92351	-0.0245244	0.980434	0.999223	Bacteria	Firmicutes	Clostridia	Clostridiales	Lachnospiraceae	Coprococcus_1	NA
seq_712	0.0285186	0.41679	2.92351	0.142565	0.886634	NA	Bacteria	Firmicutes	Clostridia	Clostridiales	Lachnospiraceae	NA	NA
seq_713	0.0374053	-0.0716973	2.92351	-0.0245244	0.980434	NA	Bacteria	Firmicutes	Clostridia	Clostridiales	Lachnospiraceae	NA	NA
seq_714	0.0210697	-0.0716973	2.92351	-0.0245244	0.980434	NA	Bacteria	Firmicutes	Clostridia	Clostridiales	Lachnospiraceae	NA	NA
seq_715	0.0210697	-0.0716973	2.92351	-0.0245244	0.980434	NA	Bacteria	NA	NA	NA	NA	NA	NA
seq_716	0.046886	-0.0716973	2.92351	-0.0245244	0.980434	0.999223	Bacteria	Firmicutes	Clostridia	Clostridiales	Family_XIII	Family_XIII_UCG-001	NA
seq_717	0.046886	-0.0716973	2.92351	-0.0245244	0.980434	0.999223	Bacteria	Firmicutes	Clostridia	Clostridiales	Lachnospiraceae	NA	NA
seq_718	0.0470325	-0.0716973	2.92351	-0.0245244	0.980434	0.999223	Bacteria	Firmicutes	Clostridia	Clostridiales	Lachnospiraceae	Acetatifactor	NA
seq_719	0.0488849	0.41679	2.92351	0.142565	0.886634	0.999223	Bacteria	Firmicutes	Clostridia	Clostridiales	Ruminococcaceae	Ruminococcaceae_UCG-014	NA
seq_721	0.0379967	-0.0716973	2.92351	-0.0245244	0.980434	NA	Bacteria	Firmicutes	Clostridia	Clostridiales	Lachnospiraceae	NA	NA
seq_722	0.0329002	-0.0716973	2.92351	-0.0245244	0.980434	NA	Bacteria	Firmicutes	Clostridia	Clostridiales	Peptococcaceae	NA	NA
seq_723	0.0280838	-0.0716973	2.92351	-0.0245244	0.980434	NA	Bacteria	Actinobacteria	Coriobacteriia	Coriobacteriales	Coriobacteriaceae	Enterorhabdus	NA
seq_724	0.0436245	0.41679	2.92351	0.142565	0.886634	0.999223	Bacteria	Bacteroidetes	Bacteroidia	Bacteroidales	NA	NA	NA
seq_725	0	0	0	0	1	NA	Bacteria	Firmicutes	Clostridia	Clostridiales	Lachnospiraceae	Lachnospiraceae_UCG-001	NA
seq_726	0.0349092	-0.0716973	2.92351	-0.0245244	0.980434	NA	Bacteria	Firmicutes	Clostridia	Clostridiales	Ruminococcaceae	Ruminococcaceae_UCG-003	NA
seq_727	0.0333254	-0.0716973	2.92351	-0.0245244	0.980434	NA	Bacteria	Firmicutes	Clostridia	Clostridiales	Ruminococcaceae	Ruminiclostridium_5	NA
seq_728	0.0362493	-0.0716973	2.92351	-0.0245244	0.980434	NA	Bacteria	Bacteroidetes	Bacteroidia	Bacteroidales	NA	NA	NA
seq_729	0.0354495	-0.0716973	2.92351	-0.0245244	0.980434	NA	Bacteria	NA	NA	NA	NA	NA	NA
seq_730	0.0313009	-0.0716973	2.92351	-0.0245244	0.980434	NA	Bacteria	Bacteroidetes	Bacteroidia	Bacteroidales	NA	NA	NA
seq_731	0.0328276	-0.0716973	2.92351	-0.0245244	0.980434	NA	Bacteria	Firmicutes	Clostridia	Clostridiales	Lachnospiraceae	NA	NA
seq_732	0.0627055	-0.0716973	2.92351	-0.0245244	0.980434	0.999223	Bacteria	Firmicutes	Clostridia	Clostridiales	Ruminococcaceae	NA	NA
seq_733	0.0391732	-0.0716973	2.92351	-0.0245244	0.980434	NA	Bacteria	Bacteroidetes	Bacteroidia	Bacteroidales	Bacteroidales_S24-7_group	NA	NA
seq_734	0.0266692	0.41679	2.92351	0.142565	0.886634	NA	Bacteria	Firmicutes	Clostridia	Clostridiales	Lachnospiraceae	NA	NA
seq_735	0.0443472	0.41679	2.92351	0.142565	0.886634	0.999223	Bacteria	Firmicutes	Clostridia	Clostridiales	Lachnospiraceae	Lactonifactor	NA
seq_736	0.0325452	-0.0716973	2.92351	-0.0245244	0.980434	NA	Bacteria	Firmicutes	Clostridia	Clostridiales	Family_XIII	Family_XIII_UCG-001	NA
seq_737	0.0391732	-0.0716973	2.92351	-0.0245244	0.980434	NA	Bacteria	Firmicutes	Bacilli	Lactobacillales	NA	NA	NA
seq_738	0.0391732	-0.0716973	2.92351	-0.0245244	0.980434	NA	Bacteria	Firmicutes	Clostridia	Clostridiales	Lachnospiraceae	NA	NA
seq_739	0.0183776	0.40292	2.92351	0.137821	0.890382	NA	Bacteria	Firmicutes	NA	NA	NA	NA	NA
seq_740	0.031296	0.41679	2.92351	0.142565	0.886634	NA	Bacteria	Firmicutes	Clostridia	Clostridiales	Lachnospiraceae	NA	NA
seq_741	0.0391732	0.41679	2.92351	0.142565	0.886634	NA	Bacteria	Firmicutes	Clostridia	Clostridiales	Lachnospiraceae	NA	NA
seq_742	0.0428791	-0.0716973	2.92351	-0.0245244	0.980434	0.999223	Bacteria	Firmicutes	Clostridia	Clostridiales	Ruminococcaceae	Ruminococcaceae_UCG-005	NA
seq_743	0.0302219	-0.0716973	2.92351	-0.0245244	0.980434	NA	Bacteria	Firmicutes	Clostridia	Clostridiales	NA	NA	NA
seq_744	0.0275313	-0.0716973	2.92351	-0.0245244	0.980434	NA	Bacteria	Bacteroidetes	Bacteroidia	Bacteroidales	Rikenellaceae	Alistipes	NA
seq_745	0.0371859	0.41679	2.92351	0.142565	0.886634	NA	Bacteria	Firmicutes	Clostridia	Clostridiales	Lachnospiraceae	NA	NA
seq_746	0.0391732	0.41679	2.92351	0.142565	0.886634	NA	Bacteria	Firmicutes	Clostridia	Clostridiales	Lachnospiraceae	Lachnospiraceae_NK4A136_group	NA
seq_747	0.0331638	0.41679	2.92351	0.142565	0.886634	NA	Bacteria	Firmicutes	Clostridia	Clostridiales	NA	NA	NA
seq_748	0.0331638	0.41679	2.92351	0.142565	0.886634	NA	Bacteria	Firmicutes	Clostridia	Clostridiales	Family_XIII	Family_XIII_UCG-001	NA
seq_749	0.0391732	-0.0716973	2.92351	-0.0245244	0.980434	NA	Bacteria	Firmicutes	Erysipelotrichia	Erysipelotrichales	Erysipelotrichaceae	Turicibacter	NA
seq_750	0.0293909	-0.0716973	2.92351	-0.0245244	0.980434	NA	Bacteria	Firmicutes	Clostridia	Clostridiales	Lachnospiraceae	NA	NA
seq_751	0.0344569	0.41679	2.92351	0.142565	0.886634	NA	Bacteria	Firmicutes	Clostridia	Clostridiales	Lachnospiraceae	Lachnospiraceae_FCS020_group	NA
seq_752	0.0359905	-0.0716973	2.92351	-0.0245244	0.980434	NA	Bacteria	Firmicutes	Clostridia	Clostridiales	Lachnospiraceae	NA	NA
seq_753	0.0300636	-0.0716973	2.92351	-0.0245244	0.980434	NA	Bacteria	Bacteroidetes	NA	NA	NA	NA	NA
seq_754	0.0361567	0.41679	2.92351	0.142565	0.886634	NA	Bacteria	Firmicutes	NA	NA	NA	NA	NA
seq_755	0.0551873	0.41679	2.92351	0.142565	0.886634	0.999223	Bacteria	Firmicutes	Bacilli	Lactobacillales	NA	NA	NA
seq_756	0.0342064	-0.0716973	2.92351	-0.0245244	0.980434	NA	Bacteria	Firmicutes	Clostridia	Clostridiales	Defluviitaleaceae	Defluviitaleaceae_UCG-011	NA
seq_757	0.0267062	-0.0716973	2.92351	-0.0245244	0.980434	NA	Bacteria	Firmicutes	Clostridia	Clostridiales	Ruminococcaceae	NA	NA
seq_758	0.0300289	-0.0716973	2.92351	-0.0245244	0.980434	NA	Bacteria	NA	NA	NA	NA	NA	NA
seq_759	0.0452105	0.41679	2.92351	0.142565	0.886634	0.999223	Bacteria	Firmicutes	Clostridia	Clostridiales	Lachnospiraceae	NA	NA
seq_760	0.0561578	-0.0567473	2.92351	-0.0194106	0.984514	0.999223	Bacteria	Firmicutes	Clostridia	Clostridiales	Lachnospiraceae	NA	NA
seq_761	0.0343348	-0.0567473	2.92351	-0.0194106	0.984514	NA	Bacteria	Firmicutes	Clostridia	Clostridiales	Christensenellaceae	NA	NA
seq_762	0.0297135	-0.0567473	2.92351	-0.0194106	0.984514	NA	Bacteria	Firmicutes	Clostridia	Clostridiales	Lachnospiraceae	NA	NA
seq_763	0.0530083	0.396753	2.92351	0.135711	0.89205	0.999223	Bacteria	Firmicutes	Clostridia	Clostridiales	Ruminococcaceae	NA	NA
seq_764	0.0389653	-0.0567473	2.92351	-0.0194106	0.984514	NA	Bacteria	Firmicutes	Clostridia	Clostridiales	Ruminococcaceae	Ruminiclostridium_9	NA
seq_765	0.033921	-0.0567473	2.92351	-0.0194106	0.984514	NA	Bacteria	Firmicutes	Clostridia	Clostridiales	NA	NA	NA
seq_766	0.0569419	0.396753	2.92351	0.135711	0.89205	0.999223	Bacteria	Firmicutes	Clostridia	Clostridiales	Family_XIII	Family_XIII_UCG-001	NA
seq_767	0.0329135	0.396753	2.92351	0.135711	0.89205	NA	Bacteria	Firmicutes	Clostridia	Clostridiales	Lachnospiraceae	NA	NA
seq_768	0.0492247	0.396753	2.92351	0.135711	0.89205	0.999223	Bacteria	Firmicutes	Clostridia	Clostridiales	Family_XIII	NA	NA
seq_769	0.0398269	-0.0567473	2.92351	-0.0194106	0.984514	NA	Bacteria	Bacteroidetes	Bacteroidia	Bacteroidales	Rikenellaceae	NA	NA
seq_770	0.0367953	-0.0567473	2.92351	-0.0194106	0.984514	NA	Bacteria	Firmicutes	Clostridia	Clostridiales	Lachnospiraceae	NA	NA
seq_771	0.043537	-0.0567473	2.92351	-0.0194106	0.984514	0.999223	Bacteria	Firmicutes	Clostridia	Clostridiales	Ruminococcaceae	Ruminococcaceae_UCG-013	NA
seq_772	0.0340792	-0.0567473	2.92351	-0.0194106	0.984514	NA	Bacteria	Bacteroidetes	Bacteroidia	Bacteroidales	Bacteroidales_S24-7_group	NA	NA
seq_773	0.0363752	-0.0567473	2.92351	-0.0194106	0.984514	NA	Bacteria	Firmicutes	Clostridia	Clostridiales	Lachnospiraceae	Lachnospiraceae_UCG-010	NA
seq_774	0.0363752	-0.0567473	2.92351	-0.0194106	0.984514	NA	Bacteria	Firmicutes	Clostridia	Clostridiales	Ruminococcaceae	NA	NA
seq_775	0.0363752	-0.0567473	2.92351	-0.0194106	0.984514	NA	Bacteria	Firmicutes	Clostridia	Clostridiales	Ruminococcaceae	Ruminococcaceae_UCG-013	NA
seq_776	0.0305502	-0.0567473	2.92351	-0.0194106	0.984514	NA	Bacteria	Firmicutes	Clostridia	Clostridiales	Family_XIII	Family_XIII_AD3011_group	NA
seq_777	0.0360087	-0.0567473	2.92351	-0.0194106	0.984514	NA	Bacteria	Firmicutes	Clostridia	Clostridiales	Lachnospiraceae	Incertae_Sedis	NA
seq_778	0.0363752	0.396753	2.92351	0.135711	0.89205	NA	Bacteria	Firmicutes	Erysipelotrichia	Erysipelotrichales	Erysipelotrichaceae	Allobaculum	NA
seq_779	0.0328261	-0.0567473	2.92351	-0.0194106	0.984514	NA	Bacteria	Firmicutes	Clostridia	Clostridiales	Christensenellaceae	NA	NA
seq_780	0.0320056	-0.0567473	2.92351	-0.0194106	0.984514	NA	Bacteria	Firmicutes	Clostridia	Clostridiales	Ruminococcaceae	Ruminiclostridium_9	NA
seq_781	0.0320056	-0.0567473	2.92351	-0.0194106	0.984514	NA	Bacteria	Firmicutes	Clostridia	Clostridiales	Family_XIII	[Eubacterium]_nodatum_group	NA
seq_782	0.0302205	-0.0567473	2.92351	-0.0194106	0.984514	NA	Bacteria	Firmicutes	Clostridia	Clostridiales	Ruminococcaceae	Ruminiclostridium_9	NA
seq_783	0.0337222	-0.0567473	2.92351	-0.0194106	0.984514	NA	Bacteria	Firmicutes	Clostridia	Clostridiales	Lachnospiraceae	NA	NA
seq_784	0.0307327	-0.0567473	2.92351	-0.0194106	0.984514	NA	Bacteria	Bacteroidetes	Bacteroidia	Bacteroidales	NA	NA	NA
seq_785	0.0290606	0.396753	2.92351	0.135711	0.89205	NA	Bacteria	Firmicutes	Erysipelotrichia	Erysipelotrichales	Erysipelotrichaceae	NA	NA
seq_786	0.0264756	-0.0567473	2.92351	-0.0194106	0.984514	NA	Bacteria	Firmicutes	Clostridia	Clostridiales	Clostridiales_vadinBB60_group	NA	NA
seq_787	0.0280632	-0.0567473	2.92351	-0.0194106	0.984514	NA	Bacteria	Firmicutes	Clostridia	Clostridiales	Lachnospiraceae	Coprococcus_1	NA
seq_788	0.0280632	-0.0567473	2.92351	-0.0194106	0.984514	NA	Bacteria	Firmicutes	Clostridia	Clostridiales	Family_XIII	Family_XIII_UCG-001	NA
seq_789	0.0349036	-0.0567473	2.92351	-0.0194106	0.984514	NA	Bacteria	Bacteroidetes	NA	NA	NA	NA	NA
seq_790	0.0288535	0.396753	2.92351	0.135711	0.89205	NA	Bacteria	Firmicutes	Clostridia	Clostridiales	Lachnospiraceae	NA	NA
seq_791	0.0405255	-0.0567473	2.92351	-0.0194106	0.984514	NA	Bacteria	Tenericutes	Mollicutes	Mollicutes_RF9	NA	NA	NA
seq_792	0.0363752	-0.0567473	2.92351	-0.0194106	0.984514	NA	Bacteria	Firmicutes	Clostridia	Clostridiales	NA	NA	NA
seq_793	0.0345298	0.396753	2.92351	0.135711	0.89205	NA	Bacteria	Firmicutes	Clostridia	Clostridiales	Ruminococcaceae	Ruminiclostridium_9	NA
seq_794	0.0363752	-0.0567473	2.92351	-0.0194106	0.984514	NA	Bacteria	Firmicutes	Clostridia	Clostridiales	Ruminococcaceae	Ruminococcaceae_UCG-014	NA
seq_795	0.0433186	0.396753	2.92351	0.135711	0.89205	0.999223	Bacteria	Firmicutes	Clostridia	Clostridiales	Lachnospiraceae	Incertae_Sedis	NA
seq_796	0.0421896	0.396753	2.92351	0.135711	0.89205	NA	Bacteria	Firmicutes	Clostridia	Clostridiales	Lachnospiraceae	Incertae_Sedis	NA
seq_797	0.0363752	-0.0567473	2.92351	-0.0194106	0.984514	NA	Bacteria	Firmicutes	Clostridia	Clostridiales	Christensenellaceae	NA	NA
seq_798	0.0363752	-0.0567473	2.92351	-0.0194106	0.984514	NA	Bacteria	Bacteroidetes	Bacteroidia	Bacteroidales	Rikenellaceae	Alistipes	NA
seq_799	0.0325851	-0.0567473	2.92351	-0.0194106	0.984514	NA	Bacteria	Firmicutes	Clostridia	Clostridiales	Defluviitaleaceae	Defluviitaleaceae_UCG-011	NA
seq_800	0.0318631	-0.0567473	2.92351	-0.0194106	0.984514	NA	Bacteria	Firmicutes	NA	NA	NA	NA	NA
seq_801	0.035189	0.396753	2.92351	0.135711	0.89205	NA	Bacteria	Firmicutes	Clostridia	Clostridiales	Lachnospiraceae	NA	NA
seq_802	0.0315621	-0.0567473	2.92351	-0.0194106	0.984514	NA	Bacteria	Firmicutes	Clostridia	Clostridiales	Lachnospiraceae	NA	NA
seq_803	0.0403428	0.396753	2.92351	0.135711	0.89205	NA	Bacteria	Firmicutes	Clostridia	Clostridiales	Ruminococcaceae	NA	NA
seq_804	0.0583164	0.396753	2.92351	0.135711	0.89205	0.999223	Bacteria	Firmicutes	Clostridia	Clostridiales	NA	NA	NA
seq_805	0.0442281	0.396753	2.92351	0.135711	0.89205	0.999223	Bacteria	Bacteroidetes	Bacteroidia	Bacteroidales	Bacteroidaceae	Bacteroides	NA
seq_806	0.0334198	-0.0567473	2.92351	-0.0194106	0.984514	NA	Bacteria	Firmicutes	Clostridia	Clostridiales	Lachnospiraceae	NA	NA
seq_807	0.0345784	-0.0567473	2.92351	-0.0194106	0.984514	NA	Bacteria	Firmicutes	Clostridia	Clostridiales	Lachnospiraceae	NA	NA
seq_808	0.0335741	0.396753	2.92351	0.135711	0.89205	NA	Bacteria	Bacteroidetes	NA	NA	NA	NA	NA
seq_809	0.0335741	0.396753	2.92351	0.135711	0.89205	NA	Bacteria	Bacteroidetes	Bacteroidia	Bacteroidales	NA	NA	NA
seq_810	0.0387152	0.396753	2.92351	0.135711	0.89205	NA	Bacteria	Firmicutes	Clostridia	Clostridiales	Lachnospiraceae	NA	NA
seq_811	0.0456732	-0.0567473	2.92351	-0.0194106	0.984514	0.999223	Bacteria	Firmicutes	Clostridia	Clostridiales	Lachnospiraceae	NA	NA
seq_812	0.0351494	-0.0417973	2.92351	-0.0142969	0.988593	NA	Bacteria	Firmicutes	Clostridia	Clostridiales	Peptococcaceae	NA	NA
seq_813	0.0359266	0.376717	2.92351	0.128858	0.89747	NA	Bacteria	Firmicutes	Bacilli	Bacillales	Planococcaceae	Sporosarcina	NA
seq_814	0.0404795	0.376717	2.92351	0.128858	0.89747	NA	Bacteria	Firmicutes	Clostridia	Clostridiales	NA	NA	NA
seq_815	0.0404795	0.376717	2.92351	0.128858	0.89747	NA	Bacteria	Firmicutes	Clostridia	Clostridiales	Lachnospiraceae	Lachnospiraceae_FCS020_group	NA
seq_816	0.0316937	-0.0417973	2.92351	-0.0142969	0.988593	NA	Bacteria	Firmicutes	Clostridia	Clostridiales	Lachnospiraceae	Lachnospiraceae_NK4A136_group	NA
seq_817	0.0306218	0.132448	2.92351	0.0453044	0.963865	NA	Bacteria	Firmicutes	Clostridia	Clostridiales	NA	NA	NA
seq_818	0.0359827	-0.0417973	2.92351	-0.0142969	0.988593	NA	Bacteria	Firmicutes	Clostridia	Clostridiales	Ruminococcaceae	NA	NA
seq_819	0.0359827	-0.0417973	2.92351	-0.0142969	0.988593	NA	Bacteria	Firmicutes	Clostridia	Clostridiales	Ruminococcaceae	NA	NA
seq_820	0.0448512	0.376717	2.92351	0.128858	0.89747	0.999223	Bacteria	Bacteroidetes	Bacteroidia	Bacteroidales	NA	NA	NA
seq_821	0.0274279	-0.0417973	2.92351	-0.0142969	0.988593	NA	Bacteria	Firmicutes	Clostridia	Clostridiales	Lachnospiraceae	NA	NA
seq_822	0.0209507	-0.0417973	2.92351	-0.0142969	0.988593	NA	Bacteria	Tenericutes	Mollicutes	Mollicutes_RF9	NA	NA	NA
seq_823	0.0572465	-0.0417973	2.92351	-0.0142969	0.988593	0.999223	Bacteria	Firmicutes	Clostridia	Clostridiales	Lachnospiraceae	Lachnospiraceae_UCG-006	NA
seq_824	0.0370101	-0.0417973	2.92351	-0.0142969	0.988593	NA	Bacteria	Firmicutes	Clostridia	Clostridiales	NA	NA	NA
seq_825	0.0273748	-0.0417973	2.92351	-0.0142969	0.988593	NA	Bacteria	Firmicutes	Bacilli	Lactobacillales	NA	NA	NA
seq_826	0.0364147	0.376717	2.92351	0.128858	0.89747	NA	Bacteria	Firmicutes	Bacilli	Lactobacillales	NA	NA	NA
seq_827	0.0454382	0.376717	2.92351	0.128858	0.89747	0.999223	Bacteria	Firmicutes	Clostridia	Clostridiales	Ruminococcaceae	Ruminococcaceae_UCG-014	NA
seq_828	0.0625977	0.376717	2.92351	0.128858	0.89747	0.999223	Bacteria	Firmicutes	Clostridia	Clostridiales	Christensenellaceae	NA	NA
seq_829	0.0500112	0.376717	2.92351	0.128858	0.89747	0.999223	Bacteria	Firmicutes	Erysipelotrichia	Erysipelotrichales	Erysipelotrichaceae	Candidatus_Stoquefichus	NA
seq_830	0.0486511	0.376717	2.92351	0.128858	0.89747	0.999223	Bacteria	Firmicutes	Clostridia	Clostridiales	Lachnospiraceae	NA	NA
seq_831	0.0339648	-0.0417973	2.92351	-0.0142969	0.988593	NA	Bacteria	Firmicutes	Clostridia	Clostridiales	Family_XIII	Family_XIII_AD3011_group	NA
seq_832	0.0335771	0.376717	2.92351	0.128858	0.89747	NA	Bacteria	Firmicutes	Clostridia	Clostridiales	Lachnospiraceae	NA	NA
seq_833	0.0427024	-0.0417973	2.92351	-0.0142969	0.988593	0.999223	Bacteria	Firmicutes	Clostridia	Clostridiales	Lachnospiraceae	Lachnospiraceae_UCG-006	NA
seq_834	0.051872	-0.0417973	2.92351	-0.0142969	0.988593	0.999223	Bacteria	Firmicutes	Clostridia	Clostridiales	Lachnospiraceae	NA	NA
seq_835	0.0373924	0.376717	2.92351	0.128858	0.89747	NA	Bacteria	Firmicutes	Clostridia	Clostridiales	Lachnospiraceae	NA	NA
seq_836	0.0561619	0.376717	2.92351	0.128858	0.89747	0.999223	Bacteria	Firmicutes	Bacilli	Lactobacillales	Carnobacteriaceae	NA	NA
seq_837	0.0353071	-0.0417973	2.92351	-0.0142969	0.988593	NA	Bacteria	Firmicutes	Clostridia	Clostridiales	Lachnospiraceae	Blautia	NA
seq_838	0.0244774	-0.0417973	2.92351	-0.0142969	0.988593	NA	Bacteria	Firmicutes	Clostridia	Clostridiales	Ruminococcaceae	NA	NA
seq_839	0.0364236	-0.0417973	2.92351	-0.0142969	0.988593	NA	Bacteria	Firmicutes	Clostridia	Clostridiales	Lachnospiraceae	NA	NA
seq_840	0.026494	-0.0417973	2.92351	-0.0142969	0.988593	NA	Bacteria	Firmicutes	Clostridia	Clostridiales	Lachnospiraceae	NA	NA
seq_841	0.0335771	-0.0417973	2.92351	-0.0142969	0.988593	NA	Bacteria	Verrucomicrobia	Verrucomicrobiae	Verrucomicrobiales	NA	NA	NA
seq_842	0.0295436	-0.0417973	2.92351	-0.0142969	0.988593	NA	Bacteria	NA	NA	NA	NA	NA	NA
seq_843	0.0278959	-0.0417973	2.92351	-0.0142969	0.988593	NA	Bacteria	Tenericutes	Mollicutes	Mollicutes_RF9	NA	NA	NA
seq_844	0.0263831	-0.0417973	2.92351	-0.0142969	0.988593	NA	Bacteria	Firmicutes	Clostridia	Clostridiales	Clostridiales_vadinBB60_group	NA	NA
seq_845	0.0325776	-0.0417973	2.92351	-0.0142969	0.988593	NA	Bacteria	Firmicutes	Clostridia	Clostridiales	Lachnospiraceae	NA	NA
seq_846	0.0285257	0.376717	2.92351	0.128858	0.89747	NA	Bacteria	Firmicutes	Clostridia	Clostridiales	Ruminococcaceae	Ruminiclostridium_5	NA
seq_847	0.0315971	0.376717	2.92351	0.128858	0.89747	NA	Bacteria	Firmicutes	Clostridia	Clostridiales	Ruminococcaceae	Ruminococcaceae_UCG-013	NA
seq_848	0.0298744	-0.0417973	2.92351	-0.0142969	0.988593	NA	Bacteria	Firmicutes	Clostridia	Clostridiales	Lachnospiraceae	NA	NA
seq_849	0.0387828	-0.0417973	2.92351	-0.0142969	0.988593	NA	Bacteria	Tenericutes	Mollicutes	Mollicutes_RF9	NA	NA	NA
seq_850	0.0376658	-0.0417973	2.92351	-0.0142969	0.988593	NA	Bacteria	NA	NA	NA	NA	NA	NA
seq_851	0.0259045	-0.0417973	2.92351	-0.0142969	0.988593	NA	Bacteria	Firmicutes	Clostridia	Clostridiales	Family_XIII	Family_XIII_AD3011_group	NA
seq_852	0.0271195	0.376717	2.92351	0.128858	0.89747	NA	Bacteria	Firmicutes	Clostridia	Clostridiales	Family_XIII	Family_XIII_AD3011_group	NA
seq_853	0.026634	0.376717	2.92351	0.128858	0.89747	NA	Bacteria	Firmicutes	Clostridia	Clostridiales	Lachnospiraceae	NA	NA
seq_854	0.0335771	-0.0417973	2.92351	-0.0142969	0.988593	NA	Bacteria	Firmicutes	NA	NA	NA	NA	NA
seq_855	0.0256413	0.376717	2.92351	0.128858	0.89747	NA	Bacteria	Firmicutes	Clostridia	Clostridiales	Ruminococcaceae	NA	NA
seq_856	0.0256413	0.376717	2.92351	0.128858	0.89747	NA	Bacteria	Firmicutes	Clostridia	Clostridiales	Lachnospiraceae	NA	NA
seq_857	0.0290835	-0.0417973	2.92351	-0.0142969	0.988593	NA	Bacteria	Firmicutes	Clostridia	Clostridiales	Family_XIII	Family_XIII_AD3011_group	NA
seq_858	0.0197311	0.376717	2.92351	0.128858	0.89747	NA	Bacteria	Firmicutes	Clostridia	Clostridiales	Lachnospiraceae	NA	NA
seq_859	0.0296211	-0.0417973	2.92351	-0.0142969	0.988593	NA	Bacteria	Firmicutes	Clostridia	Clostridiales	Lachnospiraceae	NA	NA
seq_860	0.0335771	0.376717	2.92351	0.128858	0.89747	NA	Bacteria	Firmicutes	Clostridia	Clostridiales	Lachnospiraceae	Tyzzerella_3	NA
seq_861	0.0389443	0.376717	2.92351	0.128858	0.89747	NA	Bacteria	Firmicutes	Clostridia	Clostridiales	Ruminococcaceae	NA	NA
seq_862	0.0335771	-0.0417973	2.92351	-0.0142969	0.988593	NA	Bacteria	Firmicutes	Clostridia	Clostridiales	Lachnospiraceae	NA	NA
seq_863	0.0335771	-0.0417973	2.92351	-0.0142969	0.988593	NA	Bacteria	Firmicutes	NA	NA	NA	NA	NA
seq_864	0.0335771	-0.0417973	2.92351	-0.0142969	0.988593	NA	Bacteria	Firmicutes	Clostridia	Clostridiales	Clostridiales_vadinBB60_group	NA	NA
seq_865	0.0317862	-0.0417973	2.92351	-0.0142969	0.988593	NA	Bacteria	Firmicutes	Clostridia	Clostridiales	Lachnospiraceae	Tyzzerella	NA
seq_866	0.0420689	0.376717	2.92351	0.128858	0.89747	NA	Bacteria	Firmicutes	Clostridia	Clostridiales	Lachnospiraceae	NA	NA
seq_867	0.041148	0.376717	2.92351	0.128858	0.89747	NA	Bacteria	Firmicutes	Clostridia	Clostridiales	Clostridiales_vadinBB60_group	NA	NA
seq_868	0.0282957	-0.0417973	2.92351	-0.0142969	0.988593	NA	Bacteria	Firmicutes	Clostridia	Clostridiales	Lachnospiraceae	Lachnospiraceae_UCG-006	NA
seq_869	0.019327	-0.0417973	2.92351	-0.0142969	0.988593	NA	Bacteria	Firmicutes	Clostridia	Clostridiales	Lachnospiraceae	NA	NA
seq_870	0.0356911	-0.0417973	2.92351	-0.0142969	0.988593	NA	Bacteria	Bacteroidetes	Bacteroidia	Bacteroidales	Bacteroidaceae	Bacteroides	NA
seq_871	0.0335771	-0.0417973	2.92351	-0.0142969	0.988593	NA	Bacteria	NA	NA	NA	NA	NA	NA
seq_872	0.0406505	0.376717	2.92351	0.128858	0.89747	NA	Bacteria	Bacteroidetes	Bacteroidia	Bacteroidales	Bacteroidales_S24-7_group	NA	NA
seq_873	0.0372395	0.376717	2.92351	0.128858	0.89747	NA	Bacteria	Firmicutes	Clostridia	Clostridiales	Lachnospiraceae	NA	NA
seq_874	0.0538306	0.376717	2.92351	0.128858	0.89747	0.999223	Bacteria	Firmicutes	Erysipelotrichia	Erysipelotrichales	Erysipelotrichaceae	Turicibacter	NA
seq_875	0.0335423	-0.0417973	2.92351	-0.0142969	0.988593	NA	Bacteria	Firmicutes	Clostridia	Clostridiales	Lachnospiraceae	NA	NA
seq_876	0.0424424	0.376717	2.92351	0.128858	0.89747	NA	Bacteria	Firmicutes	Clostridia	Clostridiales	Family_XIII	Family_XIII_UCG-001	NA
seq_877	0.0299287	-0.0417973	2.92351	-0.0142969	0.988593	NA	Bacteria	Bacteroidetes	Bacteroidia	Bacteroidales	Bacteroidales_S24-7_group	NA	NA
seq_878	0.0314457	0.376717	2.92351	0.128858	0.89747	NA	Bacteria	Firmicutes	Clostridia	Clostridiales	Lachnospiraceae	NA	NA
seq_879	0.0384002	0.376717	2.92351	0.128858	0.89747	NA	Bacteria	Firmicutes	Clostridia	Clostridiales	Clostridiales_vadinBB60_group	NA	NA
seq_880	0.0387518	0.376717	2.92351	0.128858	0.89747	NA	Bacteria	Firmicutes	Erysipelotrichia	Erysipelotrichales	Erysipelotrichaceae	NA	NA
seq_881	0.0330571	0.35668	2.92351	0.122004	0.902896	NA	Bacteria	Firmicutes	NA	NA	NA	NA	NA
seq_882	0.0329841	-0.0268472	2.92351	-0.00918321	0.992673	NA	Bacteria	Verrucomicrobia	Verrucomicrobiae	Verrucomicrobiales	Verrucomicrobiaceae	Akkermansia	NA
seq_883	0.0341703	0.35668	2.92351	0.122004	0.902896	NA	Bacteria	Firmicutes	Clostridia	Clostridiales	Ruminococcaceae	Ruminococcaceae_UCG-014	NA
seq_884	0.0411136	0.35668	2.92351	0.122004	0.902896	NA	Bacteria	Firmicutes	Clostridia	Clostridiales	Ruminococcaceae	Ruminiclostridium_5	NA
seq_885	0.0251422	-0.0268472	2.92351	-0.00918321	0.992673	NA	Bacteria	Actinobacteria	Coriobacteriia	Coriobacteriales	Coriobacteriaceae	NA	NA
seq_886	0.0192048	-0.0268472	2.92351	-0.00918321	0.992673	NA	Bacteria	Firmicutes	Clostridia	Clostridiales	Lachnospiraceae	NA	NA
seq_887	0.0262218	-0.0268472	2.92351	-0.00918321	0.992673	NA	Bacteria	Firmicutes	Clostridia	Clostridiales	Ruminococcaceae	Anaerotruncus	NA
seq_888	0.030779	0.35668	2.92351	0.122004	0.902896	NA	Bacteria	Firmicutes	Clostridia	Clostridiales	Lachnospiraceae	Lachnospiraceae_UCG-003	NA
seq_889	0.0288363	-0.0268472	2.92351	-0.00918321	0.992673	NA	Bacteria	Firmicutes	Clostridia	Clostridiales	NA	NA	NA
seq_890	0.0489446	0.35668	2.92351	0.122004	0.902896	0.999223	Bacteria	Firmicutes	Clostridia	Clostridiales	Lachnospiraceae	NA	NA
seq_891	0.030779	0.35668	2.92351	0.122004	0.902896	NA	Bacteria	Firmicutes	Clostridia	Clostridiales	NA	NA	NA
seq_892	0.0421725	-0.0268472	2.92351	-0.00918321	0.992673	NA	Bacteria	Firmicutes	Clostridia	Clostridiales	Ruminococcaceae	Anaerotruncus	NA
seq_893	0.030779	-0.0268472	2.92351	-0.00918321	0.992673	NA	Bacteria	NA	NA	NA	NA	NA	NA
seq_894	0.030779	-0.0268472	2.92351	-0.00918321	0.992673	NA	Bacteria	Firmicutes	Clostridia	Clostridiales	Lachnospiraceae	NA	NA
seq_895	0.030779	-0.0268472	2.92351	-0.00918321	0.992673	NA	Bacteria	NA	NA	NA	NA	NA	NA
seq_896	0.030779	-0.0268472	2.92351	-0.00918321	0.992673	NA	Bacteria	Firmicutes	Clostridia	Clostridiales	Clostridiales_vadinBB60_group	NA	NA
seq_897	0.0258502	-0.0268472	2.92351	-0.00918321	0.992673	NA	Bacteria	Firmicutes	Clostridia	Clostridiales	Clostridiaceae_1	Candidatus_Arthromitus	NA
seq_898	0.0220658	-0.0268472	2.92351	-0.00918321	0.992673	NA	Bacteria	Bacteroidetes	Bacteroidia	Bacteroidales	NA	NA	NA
seq_899	0.0372353	0.35668	2.92351	0.122004	0.902896	NA	Bacteria	Firmicutes	NA	NA	NA	NA	NA
seq_900	0.0512774	-0.0268472	2.92351	-0.00918321	0.992673	0.999223	Bacteria	Bacteroidetes	Flavobacteriia	Flavobacteriales	NA	NA	NA
seq_901	0.0261843	-0.0268472	2.92351	-0.00918321	0.992673	NA	Bacteria	Firmicutes	Clostridia	Clostridiales	Lachnospiraceae	NA	NA
seq_902	0.0261843	-0.0268472	2.92351	-0.00918321	0.992673	NA	Bacteria	Firmicutes	Clostridia	Clostridiales	Ruminococcaceae	Ruminiclostridium_5	NA
seq_903	0.0411682	-0.0268472	2.92351	-0.00918321	0.992673	NA	Bacteria	Firmicutes	Clostridia	Clostridiales	Lachnospiraceae	NA	NA
seq_904	0.0358002	-0.0268472	2.92351	-0.00918321	0.992673	NA	Bacteria	Firmicutes	Clostridia	Clostridiales	Clostridiales_vadinBB60_group	NA	NA
seq_905	0.0242862	-0.0268472	2.92351	-0.00918321	0.992673	NA	Bacteria	Firmicutes	Clostridia	Clostridiales	Ruminococcaceae	NA	NA
seq_906	0.030779	-0.0268472	2.92351	-0.00918321	0.992673	NA	Bacteria	Firmicutes	Clostridia	Clostridiales	Clostridiales_vadinBB60_group	NA	NA
seq_907	0.0263031	0.35668	2.92351	0.122004	0.902896	NA	Bacteria	Firmicutes	Clostridia	Clostridiales	Clostridiales_vadinBB60_group	NA	NA
seq_908	0.0340831	-0.0268472	2.92351	-0.00918321	0.992673	NA	Bacteria	Firmicutes	Clostridia	Clostridiales	Ruminococcaceae	Anaerotruncus	NA
seq_909	0.0144396	0.353101	2.92351	0.120779	0.903866	NA	Bacteria	Firmicutes	Clostridia	Clostridiales	Lachnospiraceae	NA	NA
seq_910	0.034527	-0.0268472	2.92351	-0.00918321	0.992673	NA	Bacteria	Firmicutes	Clostridia	Clostridiales	Lachnospiraceae	NA	NA
seq_911	0.031051	0.35668	2.92351	0.122004	0.902896	NA	Bacteria	Firmicutes	Clostridia	Clostridiales	Ruminococcaceae	Ruminococcaceae_UCG-014	NA
seq_912	0.0237458	-0.0268472	2.92351	-0.00918321	0.992673	NA	Bacteria	Firmicutes	Clostridia	Clostridiales	Lachnospiraceae	NA	NA
seq_913	0.0319436	0.35668	2.92351	0.122004	0.902896	NA	Bacteria	Firmicutes	NA	NA	NA	NA	NA
seq_914	0.0297341	-0.0268472	2.92351	-0.00918321	0.992673	NA	Bacteria	Firmicutes	Clostridia	Clostridiales	Lachnospiraceae	NA	NA
seq_915	0.0280171	-0.0268472	2.92351	-0.00918321	0.992673	NA	Bacteria	Bacteroidetes	NA	NA	NA	NA	NA
seq_916	0.0394856	-0.0268472	2.92351	-0.00918321	0.992673	NA	Bacteria	Firmicutes	Clostridia	Clostridiales	Lachnospiraceae	NA	NA
seq_917	0.030779	-0.0268472	2.92351	-0.00918321	0.992673	NA	Bacteria	Firmicutes	Clostridia	Clostridiales	Lachnospiraceae	NA	NA
seq_918	0.0371498	-0.0268472	2.92351	-0.00918321	0.992673	NA	Bacteria	Verrucomicrobia	Verrucomicrobiae	Verrucomicrobiales	Verrucomicrobiaceae	Akkermansia	NA
seq_919	0.0306633	-0.0268472	2.92351	-0.00918321	0.992673	NA	Bacteria	Firmicutes	Clostridia	Clostridiales	Lachnospiraceae	NA	NA
seq_920	0.030779	0.35668	2.92351	0.122004	0.902896	NA	Bacteria	Bacteroidetes	Bacteroidia	Bacteroidales	Bacteroidales_S24-7_group	NA	NA
seq_921	0.0266598	-0.0268472	2.92351	-0.00918321	0.992673	NA	Bacteria	Firmicutes	Clostridia	Clostridiales	Lachnospiraceae	NA	NA
seq_922	0.030779	-0.0268472	2.92351	-0.00918321	0.992673	NA	Bacteria	Firmicutes	Clostridia	Clostridiales	Ruminococcaceae	Ruminiclostridium_5	NA
seq_923	0.0223438	-0.0268472	2.92351	-0.00918321	0.992673	NA	Bacteria	Firmicutes	Clostridia	Clostridiales	Ruminococcaceae	Anaerotruncus	NA
seq_924	0.0223438	-0.0268472	2.92351	-0.00918321	0.992673	NA	Bacteria	Firmicutes	Clostridia	Clostridiales	Ruminococcaceae	NA	NA
seq_925	0.0223438	-0.0268472	2.92351	-0.00918321	0.992673	NA	Bacteria	Bacteroidetes	Bacteroidia	Bacteroidales	Bacteroidaceae	Bacteroides	NA
seq_926	0.0366542	0.35668	2.92351	0.122004	0.902896	NA	Bacteria	Bacteroidetes	Bacteroidia	Bacteroidales	NA	NA	NA
seq_927	0.0317117	-0.0268472	2.92351	-0.00918321	0.992673	NA	Bacteria	Firmicutes	Clostridia	Clostridiales	Lachnospiraceae	NA	NA
seq_928	0.0317117	-0.0268472	2.92351	-0.00918321	0.992673	NA	Bacteria	Firmicutes	Clostridia	Clostridiales	Lachnospiraceae	NA	NA
seq_929	0.0356989	0.35668	2.92351	0.122004	0.902896	NA	Bacteria	Firmicutes	Clostridia	Clostridiales	Family_XIII	Family_XIII_UCG-001	NA
seq_930	0.030779	-0.0268472	2.92351	-0.00918321	0.992673	NA	Bacteria	Firmicutes	Clostridia	Clostridiales	Ruminococcaceae	NA	NA
seq_931	0.0291373	-0.0268472	2.92351	-0.00918321	0.992673	NA	Bacteria	Firmicutes	Clostridia	Clostridiales	Lachnospiraceae	NA	NA
seq_932	0.028186	0.35668	2.92351	0.122004	0.902896	NA	Bacteria	Firmicutes	Clostridia	Clostridiales	Ruminococcaceae	NA	NA
seq_933	0.0251249	-0.0268472	2.92351	-0.00918321	0.992673	NA	Bacteria	Bacteroidetes	Bacteroidia	Bacteroidales	Rikenellaceae	Alistipes	NA
seq_934	0.0249087	-0.0268472	2.92351	-0.00918321	0.992673	NA	Bacteria	Bacteroidetes	Bacteroidia	Bacteroidales	NA	NA	NA
seq_935	0.0604827	0.35668	2.92351	0.122004	0.902896	0.999223	Bacteria	Firmicutes	Clostridia	Clostridiales	Lachnospiraceae	NA	NA
seq_936	0.0604827	0.35668	2.92351	0.122004	0.902896	0.999223	Bacteria	Firmicutes	Clostridia	Clostridiales	Lachnospiraceae	NA	NA
seq_937	0.0307471	-0.0268472	2.92351	-0.00918321	0.992673	NA	Bacteria	Firmicutes	Clostridia	Clostridiales	Clostridiales_vadinBB60_group	NA	NA
seq_938	0.030779	-0.0268472	2.92351	-0.00918321	0.992673	NA	Bacteria	Firmicutes	Clostridia	Clostridiales	Defluviitaleaceae	Defluviitaleaceae_UCG-011	NA
seq_939	0.030779	0.35668	2.92351	0.122004	0.902896	NA	Bacteria	Firmicutes	Bacilli	Lactobacillales	NA	NA	NA
seq_940	0.030779	0.35668	2.92351	0.122004	0.902896	NA	Bacteria	Bacteroidetes	Bacteroidia	Bacteroidales	Rikenellaceae	hoa5-07d05_gut_group	NA
seq_941	0.0278568	0.35668	2.92351	0.122004	0.902896	NA	Bacteria	Firmicutes	Clostridia	Clostridiales	Ruminococcaceae	Ruminiclostridium_5	NA
seq_942	0.0355225	0.35668	2.92351	0.122004	0.902896	NA	Bacteria	Firmicutes	Clostridia	Clostridiales	Peptococcaceae	NA	NA
seq_943	0.0350205	-0.0118972	2.92351	-0.00406949	0.996753	NA	Bacteria	Proteobacteria	Betaproteobacteria	Burkholderiales	Alcaligenaceae	Parasutterella	NA
seq_944	0.0263211	-0.0118972	2.92351	-0.00406949	0.996753	NA	Bacteria	Verrucomicrobia	Verrucomicrobiae	Verrucomicrobiales	Verrucomicrobiaceae	Akkermansia	NA
seq_945	0.0300519	0.336643	2.92351	0.11515	0.908326	NA	Bacteria	Firmicutes	Clostridia	Clostridiales	Lachnospiraceae	Lactonifactor	NA
seq_946	0.0299389	0.336643	2.92351	0.11515	0.908326	NA	Bacteria	Firmicutes	Clostridia	Clostridiales	Christensenellaceae	NA	NA
seq_947	0.0372085	-0.0118972	2.92351	-0.00406949	0.996753	NA	Bacteria	Firmicutes	Clostridia	Clostridiales	Lachnospiraceae	NA	NA
seq_948	0.0236225	-0.0118972	2.92351	-0.00406949	0.996753	NA	Bacteria	Firmicutes	Clostridia	Clostridiales	Ruminococcaceae	NA	NA
seq_949	0.0223389	0.336643	2.92351	0.11515	0.908326	NA	Bacteria	Firmicutes	Clostridia	Clostridiales	Lachnospiraceae	NA	NA
seq_950	0.0254243	0.336643	2.92351	0.11515	0.908326	NA	Bacteria	Firmicutes	NA	NA	NA	NA	NA
seq_951	0.0279809	-0.0118972	2.92351	-0.00406949	0.996753	NA	Bacteria	Firmicutes	Clostridia	Clostridiales	Lachnospiraceae	NA	NA
seq_952	0.0279809	-0.0118972	2.92351	-0.00406949	0.996753	NA	Bacteria	Firmicutes	Clostridia	Clostridiales	Ruminococcaceae	[Eubacterium]_coprostanoligenes_group	NA
seq_953	0.0279809	-0.0118972	2.92351	-0.00406949	0.996753	NA	Bacteria	Firmicutes	Erysipelotrichia	Erysipelotrichales	Erysipelotrichaceae	Turicibacter	NA
seq_954	0.0302212	0.336643	2.92351	0.11515	0.908326	NA	Bacteria	Firmicutes	Clostridia	Clostridiales	Lachnospiraceae	NA	NA
seq_955	0.0306845	-0.0118972	2.92351	-0.00406949	0.996753	NA	Bacteria	Firmicutes	Clostridia	Clostridiales	Ruminococcaceae	Ruminococcaceae_NK4A214_group	NA
seq_956	0.0306845	-0.0118972	2.92351	-0.00406949	0.996753	NA	Bacteria	Firmicutes	Clostridia	Clostridiales	Peptococcaceae	NA	NA
seq_957	0.026054	-0.0118972	2.92351	-0.00406949	0.996753	NA	Bacteria	Firmicutes	Clostridia	Clostridiales	NA	NA	NA
seq_958	0.0150498	-0.0118972	2.92351	-0.00406949	0.996753	NA	Bacteria	Firmicutes	Clostridia	Clostridiales	Lachnospiraceae	NA	NA
seq_959	0.03349	-0.0118972	2.92351	-0.00406949	0.996753	NA	Bacteria	Bacteroidetes	Bacteroidia	Bacteroidales	Bacteroidaceae	Bacteroides	NA
seq_960	0.0330417	0.336643	2.92351	0.11515	0.908326	NA	Bacteria	Firmicutes	Clostridia	Clostridiales	Ruminococcaceae	Anaerotruncus	NA
seq_961	0.0254981	-0.0118972	2.92351	-0.00406949	0.996753	NA	Bacteria	Firmicutes	Clostridia	Clostridiales	Lachnospiraceae	NA	NA
seq_962	0.0254981	-0.0118972	2.92351	-0.00406949	0.996753	NA	Bacteria	NA	NA	NA	NA	NA	NA
seq_963	0.025786	-0.0118972	2.92351	-0.00406949	0.996753	NA	Bacteria	Firmicutes	Clostridia	Clostridiales	Lachnospiraceae	NA	NA
seq_964	0.0383386	0.336643	2.92351	0.11515	0.908326	NA	Bacteria	Bacteroidetes	Bacteroidia	Bacteroidales	Rikenellaceae	Alistipes	NA
seq_965	0.0279809	-0.0118972	2.92351	-0.00406949	0.996753	NA	Bacteria	Firmicutes	Clostridia	Clostridiales	Lachnospiraceae	NA	NA
seq_966	0.0288305	-0.0118972	2.92351	-0.00406949	0.996753	NA	Bacteria	Firmicutes	Clostridia	Clostridiales	Ruminococcaceae	NA	NA
seq_967	0.0279809	-0.0118972	2.92351	-0.00406949	0.996753	NA	Bacteria	Firmicutes	Clostridia	Clostridiales	Lachnospiraceae	NA	NA
seq_968	0.0235001	-0.0118972	2.92351	-0.00406949	0.996753	NA	Bacteria	Bacteroidetes	Bacteroidia	Bacteroidales	Bacteroidales_S24-7_group	NA	NA
seq_969	0.0398667	0.336643	2.92351	0.11515	0.908326	NA	Bacteria	Bacteroidetes	Bacteroidia	Bacteroidales	NA	NA	NA
seq_970	0.032574	-0.0118972	2.92351	-0.00406949	0.996753	NA	Bacteria	Bacteroidetes	Bacteroidia	Bacteroidales	NA	NA	NA
seq_971	0.031	0.336643	2.92351	0.11515	0.908326	NA	Bacteria	Firmicutes	Clostridia	Clostridiales	Ruminococcaceae	NA	NA
seq_972	0.0249351	-0.0118972	2.92351	-0.00406949	0.996753	NA	Bacteria	Firmicutes	Clostridia	Clostridiales	Family_XIII	[Eubacterium]_nodatum_group	NA
seq_973	0.0238039	-0.0118972	2.92351	-0.00406949	0.996753	NA	Bacteria	Bacteroidetes	Bacteroidia	Bacteroidales	Bacteroidaceae	Bacteroides	NA
seq_974	0.0279809	-0.0118972	2.92351	-0.00406949	0.996753	NA	Bacteria	Firmicutes	Clostridia	Clostridiales	Lachnospiraceae	NA	NA
seq_975	0.0434122	0.336643	2.92351	0.11515	0.908326	0.999223	Bacteria	Firmicutes	Clostridia	Clostridiales	Ruminococcaceae	NA	NA
seq_976	0.030353	-0.0118972	2.92351	-0.00406949	0.996753	NA	Bacteria	Firmicutes	Clostridia	Clostridiales	Christensenellaceae	NA	NA
seq_977	0.0369513	-0.0118972	2.92351	-0.00406949	0.996753	NA	Bacteria	Verrucomicrobia	Verrucomicrobiae	Verrucomicrobiales	Verrucomicrobiaceae	Akkermansia	NA
seq_978	0.0220783	-0.0118972	2.92351	-0.00406949	0.996753	NA	Bacteria	Firmicutes	Clostridia	Clostridiales	Lachnospiraceae	NA	NA
seq_979	0.0190494	0.336643	2.92351	0.11515	0.908326	NA	Bacteria	NA	NA	NA	NA	NA	NA
seq_980	0.0221291	0.336643	2.92351	0.11515	0.908326	NA	Bacteria	Firmicutes	Clostridia	Clostridiales	Lachnospiraceae	Tyzzerella_3	NA
seq_981	0.0246197	-0.0118972	2.92351	-0.00406949	0.996753	NA	Bacteria	Verrucomicrobia	Verrucomicrobiae	Verrucomicrobiales	Verrucomicrobiaceae	Akkermansia	NA
seq_982	0.0246197	-0.0118972	2.92351	-0.00406949	0.996753	NA	Bacteria	Bacteroidetes	NA	NA	NA	NA	NA
seq_983	0.0279809	-0.0118972	2.92351	-0.00406949	0.996753	NA	Bacteria	Firmicutes	Clostridia	Clostridiales	Ruminococcaceae	Oscillibacter	NA
seq_984	0.0279809	-0.0118972	2.92351	-0.00406949	0.996753	NA	Bacteria	Firmicutes	Clostridia	Clostridiales	Ruminococcaceae	Ruminococcaceae_UCG-014	NA
seq_985	0.0365728	0.336643	2.92351	0.11515	0.908326	NA	Bacteria	Firmicutes	Clostridia	Clostridiales	Lachnospiraceae	NA	NA
seq_986	0.0279809	0.336643	2.92351	0.11515	0.908326	NA	Bacteria	Bacteroidetes	NA	NA	NA	NA	NA
seq_987	0.0223543	0.336643	2.92351	0.11515	0.908326	NA	Bacteria	Bacteroidetes	NA	NA	NA	NA	NA
seq_988	0.0300564	-0.0118972	2.92351	-0.00406949	0.996753	NA	Bacteria	Firmicutes	Clostridia	Clostridiales	Defluviitaleaceae	Defluviitaleaceae_UCG-011	NA
seq_989	0.0282282	0.336643	2.92351	0.11515	0.908326	NA	Bacteria	Firmicutes	Clostridia	Clostridiales	Family_XIII	NA	NA
seq_990	0.0226925	-0.0118972	2.92351	-0.00406949	0.996753	NA	Bacteria	Firmicutes	Clostridia	Clostridiales	Lachnospiraceae	Tyzzerella	NA
seq_991	0.0322442	0.336643	2.92351	0.11515	0.908326	NA	Bacteria	Firmicutes	Clostridia	Clostridiales	Lachnospiraceae	NA	NA
seq_992	0.0322442	0.336643	2.92351	0.11515	0.908326	NA	Bacteria	Firmicutes	Clostridia	Clostridiales	Lachnospiraceae	Incertae_Sedis	NA
seq_993	0.0196652	-0.0118972	2.92351	-0.00406949	0.996753	NA	Bacteria	Firmicutes	Clostridia	Clostridiales	Lachnospiraceae	NA	NA
seq_994	0.0252129	-0.0118972	2.92351	-0.00406949	0.996753	NA	Bacteria	Firmicutes	Clostridia	Clostridiales	Clostridiales_vadinBB60_group	NA	NA
seq_997	0.035896	-0.0118972	2.92351	-0.00406949	0.996753	NA	Bacteria	Firmicutes	Clostridia	Clostridiales	Ruminococcaceae	Ruminococcaceae_UCG-013	NA
seq_998	0.0279809	-0.0118972	2.92351	-0.00406949	0.996753	NA	Bacteria	Firmicutes	Clostridia	Clostridiales	Family_XIII	NA	NA
seq_999	0.0242362	-0.0118972	2.92351	-0.00406949	0.996753	NA	Bacteria	Firmicutes	Clostridia	Clostridiales	NA	NA	NA
seq_1000	0.0246842	-0.0118972	2.92351	-0.00406949	0.996753	NA	Bacteria	Firmicutes	Clostridia	Clostridiales	Lachnospiraceae	NA	NA
seq_1001	0.0279809	-0.0118972	2.92351	-0.00406949	0.996753	NA	Bacteria	Firmicutes	Clostridia	Clostridiales	Lachnospiraceae	NA	NA
seq_1002	0.03429	0.336643	2.92351	0.11515	0.908326	NA	Bacteria	Firmicutes	Erysipelotrichia	Erysipelotrichales	Erysipelotrichaceae	Allobaculum	NA
seq_1003	0.0286471	0.336643	2.92351	0.11515	0.908326	NA	Bacteria	Bacteroidetes	Bacteroidia	Bacteroidales	Bacteroidales_S24-7_group	NA	NA
seq_1004	0.0204424	-0.0118972	2.92351	-0.00406949	0.996753	NA	Bacteria	Firmicutes	Clostridia	Clostridiales	NA	NA	NA
seq_1005	0.0235798	-0.0118972	2.92351	-0.00406949	0.996753	NA	Bacteria	Firmicutes	Clostridia	Clostridiales	Lachnospiraceae	NA	NA
seq_1006	0.0209935	-0.0118972	2.92351	-0.00406949	0.996753	NA	Bacteria	Firmicutes	Clostridia	Clostridiales	NA	NA	NA
seq_1007	0.0250325	0.336643	2.92351	0.11515	0.908326	NA	Bacteria	Firmicutes	Clostridia	Clostridiales	Lachnospiraceae	NA	NA
seq_1008	0.0202605	-0.0118972	2.92351	-0.00406949	0.996753	NA	Bacteria	Firmicutes	Clostridia	Clostridiales	Lachnospiraceae	NA	NA
seq_1009	0.026519	-0.0118972	2.92351	-0.00406949	0.996753	NA	Bacteria	Bacteroidetes	NA	NA	NA	NA	NA
seq_1010	0.0255315	-0.0118972	2.92351	-0.00406949	0.996753	NA	Bacteria	Firmicutes	Clostridia	Clostridiales	Clostridiales_vadinBB60_group	NA	NA
seq_1011	0.0255315	-0.0118972	2.92351	-0.00406949	0.996753	NA	Bacteria	Firmicutes	Clostridia	Clostridiales	Clostridiales_vadinBB60_group	NA	NA
seq_1012	0.0549843	0.336643	2.92351	0.11515	0.908326	0.999223	Bacteria	Firmicutes	Clostridia	Clostridiales	Lachnospiraceae	NA	NA
seq_1013	0.0340216	0.336643	2.92351	0.11515	0.908326	NA	Bacteria	Firmicutes	Erysipelotrichia	Erysipelotrichales	Erysipelotrichaceae	Candidatus_Stoquefichus	NA
seq_1014	0.0209562	-0.0118972	2.92351	-0.00406949	0.996753	NA	Bacteria	Firmicutes	Clostridia	Clostridiales	Lachnospiraceae	NA	NA
seq_1015	0.0393886	0.336643	2.92351	0.11515	0.908326	NA	Bacteria	Firmicutes	Clostridia	Clostridiales	Lachnospiraceae	NA	NA
seq_1016	0.0279809	-0.0118972	2.92351	-0.00406949	0.996753	NA	Bacteria	Firmicutes	Clostridia	Clostridiales	Family_XIII	Family_XIII_UCG-001	NA
seq_1017	0.0262048	0.336643	2.92351	0.11515	0.908326	NA	Bacteria	Firmicutes	Clostridia	Clostridiales	Lachnospiraceae	NA	NA
seq_1018	0.0262048	0.336643	2.92351	0.11515	0.908326	NA	Bacteria	Firmicutes	Clostridia	Clostridiales	NA	NA	NA
seq_1019	0.0426668	0.336643	2.92351	0.11515	0.908326	0.999223	Bacteria	Bacteroidetes	Bacteroidia	Bacteroidales	Bacteroidales_S24-7_group	NA	NA
seq_1020	0.0214492	-0.0118972	2.92351	-0.00406949	0.996753	NA	Bacteria	Firmicutes	Clostridia	Clostridiales	Lachnospiraceae	NA	NA
seq_1021	0.0253244	0.336643	2.92351	0.11515	0.908326	NA	Bacteria	Firmicutes	Clostridia	Clostridiales	Ruminococcaceae	Ruminiclostridium_5	NA
seq_1022	0.0320001	0.336643	2.92351	0.11515	0.908326	NA	Bacteria	Firmicutes	Clostridia	Clostridiales	Lachnospiraceae	NA	NA
seq_1023	0.0351332	-0.0118972	2.92351	-0.00406949	0.996753	NA	Bacteria	Firmicutes	Clostridia	Clostridiales	Ruminococcaceae	Ruminococcaceae_UCG-014	NA
seq_1024	0.0269746	-0.0118972	2.92351	-0.00406949	0.996753	NA	Bacteria	Bacteroidetes	Bacteroidia	Bacteroidales	NA	NA	NA
seq_1025	0.0192493	-0.0118972	2.92351	-0.00406949	0.996753	NA	Bacteria	NA	NA	NA	NA	NA	NA
seq_1026	0.0251828	0.316695	2.92351	0.108327	0.913737	NA	Bacteria	Firmicutes	Clostridia	Clostridiales	Christensenellaceae	NA	NA
seq_1027	0.0253907	0.00305281	2.92351	0.00104423	0.999167	NA	Bacteria	Firmicutes	Clostridia	Clostridiales	Peptococcaceae	NA	NA
seq_1028	0.0334877	0.00305281	2.92351	0.00104423	0.999167	NA	Bacteria	Firmicutes	Clostridia	Clostridiales	Clostridiaceae_1	Candidatus_Arthromitus	NA
seq_1029	0.0212602	0.00305281	2.92351	0.00104423	0.999167	NA	Bacteria	Firmicutes	Clostridia	Clostridiales	Ruminococcaceae	NA	NA
seq_1030	0.0234838	0.00305281	2.92351	0.00104423	0.999167	NA	Bacteria	Firmicutes	Bacilli	Lactobacillales	NA	NA	NA
seq_1031	0.0214542	0.00305281	2.92351	0.00104423	0.999167	NA	Bacteria	Firmicutes	Clostridia	Clostridiales	Family_XIII	[Eubacterium]_brachy_group	NA
seq_1032	0.0271991	0.316695	2.92351	0.108327	0.913737	NA	Bacteria	Firmicutes	Clostridia	Clostridiales	Lachnospiraceae	Tyzzerella_3	NA
seq_1033	0.0251828	0.00305281	2.92351	0.00104423	0.999167	NA	Bacteria	Firmicutes	Clostridia	Clostridiales	Clostridiales_vadinBB60_group	NA	NA
seq_1034	0.0276161	0.00305281	2.92351	0.00104423	0.999167	NA	Bacteria	Firmicutes	Clostridia	Clostridiales	Lachnospiraceae	NA	NA
seq_1035	0.0205311	0.00305281	2.92351	0.00104423	0.999167	NA	Bacteria	Bacteroidetes	NA	NA	NA	NA	NA
seq_1036	0.0469483	0.316695	2.92351	0.108327	0.913737	0.999223	Bacteria	Firmicutes	Clostridia	Clostridiales	Lachnospiraceae	NA	NA
seq_1037	0.0240463	0.00305281	2.92351	0.00104423	0.999167	NA	Bacteria	Firmicutes	Clostridia	Clostridiales	Eubacteriaceae	Anaerofustis	NA
seq_1038	0.0295052	0.316695	2.92351	0.108327	0.913737	NA	Bacteria	Firmicutes	Clostridia	Clostridiales	Lachnospiraceae	Lachnospiraceae_UCG-006	NA
seq_1039	0.0135448	0.00305281	2.92351	0.00104423	0.999167	NA	Bacteria	Firmicutes	Clostridia	Clostridiales	Lachnospiraceae	NA	NA
seq_1040	0.0364883	0.316695	2.92351	0.108327	0.913737	NA	Bacteria	Firmicutes	Clostridia	Clostridiales	Lachnospiraceae	Incertae_Sedis	NA
seq_1041	0.0400456	0.316695	2.92351	0.108327	0.913737	NA	Bacteria	Firmicutes	Clostridia	Clostridiales	Family_XIII	Family_XIII_UCG-001	NA
seq_1042	0.0755902	0.316695	2.92351	0.108327	0.913737	0.999223	Bacteria	Firmicutes	Clostridia	Clostridiales	Lachnospiraceae	Lachnospiraceae_UCG-001	NA
seq_1043	0.025128	0.00305281	2.92351	0.00104423	0.999167	NA	Bacteria	Firmicutes	Clostridia	Clostridiales	Ruminococcaceae	NA	NA
seq_1044	0.038904	0.00305281	2.92351	0.00104423	0.999167	NA	Bacteria	Firmicutes	Clostridia	Clostridiales	Ruminococcaceae	Ruminococcaceae_UCG-014	NA
seq_1045	0.0251828	0.00305281	2.92351	0.00104423	0.999167	NA	Bacteria	Firmicutes	Clostridia	Clostridiales	Lachnospiraceae	NA	NA
seq_1046	0.0251828	0.00305281	2.92351	0.00104423	0.999167	NA	Bacteria	Firmicutes	Clostridia	Clostridiales	Ruminococcaceae	Ruminococcaceae_UCG-013	NA
seq_1047	0.0251828	0.00305281	2.92351	0.00104423	0.999167	NA	Bacteria	Firmicutes	Clostridia	Clostridiales	Lachnospiraceae	[Eubacterium]_oxidoreducens_group	NA
seq_1048	0.0209105	0.316695	2.92351	0.108327	0.913737	NA	Bacteria	Firmicutes	Clostridia	Clostridiales	Lachnospiraceae	NA	NA
seq_1049	0.0363118	0.00305281	2.92351	0.00104423	0.999167	NA	Bacteria	Bacteroidetes	Bacteroidia	Bacteroidales	Bacteroidales_S24-7_group	NA	NA
seq_1050	0.0363118	0.00305281	2.92351	0.00104423	0.999167	NA	Bacteria	Firmicutes	Clostridia	Clostridiales	Lachnospiraceae	Coprococcus_1	NA
seq_1051	0.0375286	0.316695	2.92351	0.108327	0.913737	NA	Bacteria	Firmicutes	Clostridia	Clostridiales	Lachnospiraceae	NA	NA
seq_1052	0.0251828	0.316695	2.92351	0.108327	0.913737	NA	Bacteria	NA	NA	NA	NA	NA	NA
seq_1053	0.0251828	0.00305281	2.92351	0.00104423	0.999167	NA	Bacteria	Firmicutes	Clostridia	Clostridiales	Lachnospiraceae	NA	NA
seq_1054	0.0214235	0.00305281	2.92351	0.00104423	0.999167	NA	Bacteria	Bacteroidetes	Bacteroidia	Bacteroidales	NA	NA	NA
seq_1055	0.0251828	0.316695	2.92351	0.108327	0.913737	NA	Bacteria	Firmicutes	Clostridia	Clostridiales	Ruminococcaceae	Ruminiclostridium_5	NA
seq_1056	0.0251828	0.00305281	2.92351	0.00104423	0.999167	NA	Bacteria	Firmicutes	Clostridia	Clostridiales	Lachnospiraceae	NA	NA
seq_1057	0.0348454	0.316695	2.92351	0.108327	0.913737	NA	Bacteria	Firmicutes	Clostridia	Clostridiales	Ruminococcaceae	NA	NA
seq_1058	0.0230538	0.00305281	2.92351	0.00104423	0.999167	NA	Bacteria	Firmicutes	Clostridia	Clostridiales	Ruminococcaceae	Anaerotruncus	NA
seq_1059	0.0332562	0.00305281	2.92351	0.00104423	0.999167	NA	Bacteria	Firmicutes	Clostridia	Clostridiales	Lachnospiraceae	NA	NA
seq_1060	0.0211035	0.00305281	2.92351	0.00104423	0.999167	NA	Bacteria	Firmicutes	Clostridia	Clostridiales	Lachnospiraceae	NA	NA
seq_1061	0.0292911	0.00305281	2.92351	0.00104423	0.999167	NA	Bacteria	Bacteroidetes	Bacteroidia	Bacteroidales	NA	NA	NA
seq_1062	0.0251828	0.316695	2.92351	0.108327	0.913737	NA	Bacteria	Firmicutes	Bacilli	NA	NA	NA	NA
seq_1063	0.0251828	0.316695	2.92351	0.108327	0.913737	NA	Bacteria	Firmicutes	Clostridia	Clostridiales	Lachnospiraceae	NA	NA
seq_1064	0.0237506	0.316695	2.92351	0.108327	0.913737	NA	Bacteria	Firmicutes	Clostridia	Clostridiales	Lachnospiraceae	NA	NA
seq_1065	0.0227258	0.00305281	2.92351	0.00104423	0.999167	NA	Bacteria	Bacteroidetes	Bacteroidia	Bacteroidales	NA	NA	NA
seq_1066	0.0221577	0.00305281	2.92351	0.00104423	0.999167	NA	Bacteria	Firmicutes	Clostridia	Clostridiales	NA	NA	NA
seq_1067	0.0209219	0.00305281	2.92351	0.00104423	0.999167	NA	Bacteria	Firmicutes	Clostridia	Clostridiales	Clostridiales_vadinBB60_group	NA	NA
seq_1068	0.0251828	0.00305281	2.92351	0.00104423	0.999167	NA	Bacteria	Firmicutes	Clostridia	Clostridiales	Lachnospiraceae	NA	NA
seq_1069	0.0251828	0.00305281	2.92351	0.00104423	0.999167	NA	Bacteria	Firmicutes	Clostridia	Clostridiales	Lachnospiraceae	NA	NA
seq_1070	0.0215207	0.316695	2.92351	0.108327	0.913737	NA	Bacteria	Firmicutes	Clostridia	Clostridiales	Lachnospiraceae	NA	NA
seq_1071	0.0278862	0.00305281	2.92351	0.00104423	0.999167	NA	Bacteria	Bacteroidetes	Bacteroidia	Bacteroidales	Rikenellaceae	Alistipes	NA
seq_1072	0.0278862	0.00305281	2.92351	0.00104423	0.999167	NA	Bacteria	Firmicutes	Clostridia	Clostridiales	Lachnospiraceae	Lachnospiraceae_FE2018_group	NA
seq_1073	0.0233461	0.00305281	2.92351	0.00104423	0.999167	NA	Bacteria	NA	NA	NA	NA	NA	NA
seq_1074	0.0213943	0.316695	2.92351	0.108327	0.913737	NA	Bacteria	Firmicutes	Clostridia	Clostridiales	Lachnospiraceae	NA	NA
seq_1075	0.0236978	0.316695	2.92351	0.108327	0.913737	NA	Bacteria	Firmicutes	Clostridia	Clostridiales	Clostridiales_vadinBB60_group	NA	NA
seq_1076	0.0199616	0.00305281	2.92351	0.00104423	0.999167	NA	Bacteria	Firmicutes	Clostridia	Clostridiales	Lachnospiraceae	NA	NA
seq_1077	0.0251828	0.00305281	2.92351	0.00104423	0.999167	NA	Bacteria	Firmicutes	Clostridia	Clostridiales	Lachnospiraceae	NA	NA
seq_1078	0.0251828	0.316695	2.92351	0.108327	0.913737	NA	Bacteria	Firmicutes	Clostridia	Clostridiales	Ruminococcaceae	Pseudoflavonifractor	NA
seq_1079	0.0275651	0.00305281	2.92351	0.00104423	0.999167	NA	Bacteria	Firmicutes	Clostridia	Clostridiales	Ruminococcaceae	Pseudoflavonifractor	NA
seq_1080	0.0275651	0.00305281	2.92351	0.00104423	0.999167	NA	Bacteria	Firmicutes	Clostridia	Clostridiales	NA	NA	NA
seq_1081	0.0194284	0.00305281	2.92351	0.00104423	0.999167	NA	Bacteria	Firmicutes	Clostridia	Clostridiales	Ruminococcaceae	Ruminococcaceae_UCG-014	NA
seq_1082	0.0290197	0.316695	2.92351	0.108327	0.913737	NA	Bacteria	Firmicutes	Clostridia	Clostridiales	Lachnospiraceae	Tyzzerella_3	NA
seq_1083	0.0261357	0.316695	2.92351	0.108327	0.913737	NA	Bacteria	Firmicutes	Clostridia	Clostridiales	NA	NA	NA
seq_1084	0.0176987	0.00305281	2.92351	0.00104423	0.999167	NA	Bacteria	Firmicutes	Clostridia	Clostridiales	Ruminococcaceae	Ruminococcaceae_NK4A214_group	NA
seq_1085	0.0251828	0.00305281	2.92351	0.00104423	0.999167	NA	Bacteria	Firmicutes	Clostridia	Clostridiales	Lachnospiraceae	NA	NA
seq_1086	0.0239052	0.316695	2.92351	0.108327	0.913737	NA	Bacteria	Firmicutes	Clostridia	Clostridiales	Ruminococcaceae	[Eubacterium]_coprostanoligenes_group	NA
seq_1087	0.0232032	0.00305281	2.92351	0.00104423	0.999167	NA	Bacteria	Bacteroidetes	NA	NA	NA	NA	NA
seq_1088	0.0250882	0.00305281	2.92351	0.00104423	0.999167	NA	Bacteria	Firmicutes	Clostridia	Clostridiales	Family_XIII	[Eubacterium]_nodatum_group	NA
seq_1089	0.0314098	0.316695	2.92351	0.108327	0.913737	NA	Bacteria	Bacteroidetes	Bacteroidia	Bacteroidales	Bacteroidales_S24-7_group	NA	NA
seq_1090	0.0218126	0.00305281	2.92351	0.00104423	0.999167	NA	Bacteria	NA	NA	NA	NA	NA	NA
seq_1091	0.0259459	0.00305281	2.92351	0.00104423	0.999167	NA	Bacteria	Firmicutes	Clostridia	Clostridiales	Lachnospiraceae	NA	NA
seq_1092	0.0251828	0.00305281	2.92351	0.00104423	0.999167	NA	Bacteria	Firmicutes	Clostridia	Clostridiales	Lachnospiraceae	NA	NA
seq_1093	0.0251828	0.00305281	2.92351	0.00104423	0.999167	NA	Bacteria	Firmicutes	Clostridia	Clostridiales	Ruminococcaceae	Anaerotruncus	NA
seq_1094	0.0251828	0.00305281	2.92351	0.00104423	0.999167	NA	Bacteria	Firmicutes	Clostridia	Clostridiales	Lachnospiraceae	Lachnospiraceae_UCG-001	NA
seq_1095	0.0212218	0.00305281	2.92351	0.00104423	0.999167	NA	Bacteria	Firmicutes	Clostridia	Clostridiales	NA	NA	NA
seq_1096	0.0230613	0.316695	2.92351	0.108327	0.913737	NA	Bacteria	Firmicutes	Erysipelotrichia	Erysipelotrichales	Erysipelotrichaceae	Allobaculum	NA
seq_1097	0.0243616	0.316695	2.92351	0.108327	0.913737	NA	Bacteria	Firmicutes	Clostridia	Clostridiales	Lachnospiraceae	NA	NA
seq_1098	0.0276441	0.00305281	2.92351	0.00104423	0.999167	NA	Bacteria	Firmicutes	Clostridia	Clostridiales	Lachnospiraceae	NA	NA
seq_1099	0.0248647	0.316695	2.92351	0.108327	0.913737	NA	Bacteria	Firmicutes	Clostridia	Clostridiales	Lachnospiraceae	NA	NA
seq_1100	0.0248647	0.316695	2.92351	0.108327	0.913737	NA	Bacteria	Firmicutes	Clostridia	Clostridiales	Lachnospiraceae	NA	NA
seq_1101	0.0267683	0.00305281	2.92351	0.00104423	0.999167	NA	Bacteria	Firmicutes	Clostridia	Clostridiales	Ruminococcaceae	NA	NA
seq_1102	0.0251828	0.00305281	2.92351	0.00104423	0.999167	NA	Bacteria	Tenericutes	Mollicutes	Mollicutes_RF9	NA	NA	NA
seq_1103	0.0304879	0.316695	2.92351	0.108327	0.913737	NA	Bacteria	Firmicutes	Clostridia	Clostridiales	Family_XIII	Family_XIII_UCG-001	NA
seq_1104	0.0218555	0.316695	2.92351	0.108327	0.913737	NA	Bacteria	Firmicutes	Clostridia	Clostridiales	NA	NA	NA
seq_1105	0.0238671	0.00305281	2.92351	0.00104423	0.999167	NA	Bacteria	Firmicutes	Clostridia	Clostridiales	Lachnospiraceae	NA	NA
seq_1106	0.0209211	0.316695	2.92351	0.108327	0.913737	NA	Bacteria	Firmicutes	Clostridia	Clostridiales	Ruminococcaceae	Ruminiclostridium	NA
seq_1107	0.0209211	0.316695	2.92351	0.108327	0.913737	NA	Bacteria	NA	NA	NA	NA	NA	NA
seq_1108	0.0303851	0.316695	2.92351	0.108327	0.913737	NA	Bacteria	Firmicutes	Erysipelotrichia	Erysipelotrichales	Erysipelotrichaceae	Allobaculum	NA
seq_1109	0.0266407	0.00305281	2.92351	0.00104423	0.999167	NA	Bacteria	Firmicutes	Clostridia	Clostridiales	Lachnospiraceae	Tyzzerella_3	NA
seq_1110	0.0494859	0.316695	2.92351	0.108327	0.913737	0.999223	Bacteria	Firmicutes	Clostridia	Clostridiales	Lachnospiraceae	Tyzzerella_3	NA
seq_1111	0.0306194	0.316695	2.92351	0.108327	0.913737	NA	Bacteria	Firmicutes	Clostridia	Clostridiales	Lachnospiraceae	Lactonifactor	NA
seq_1112	0.0231368	0.00305281	2.92351	0.00104423	0.999167	NA	Bacteria	Firmicutes	Clostridia	Clostridiales	Lachnospiraceae	NA	NA
seq_1113	0.0231368	0.00305281	2.92351	0.00104423	0.999167	NA	Bacteria	Firmicutes	Clostridia	Clostridiales	Ruminococcaceae	NA	NA
seq_1114	0.0251828	0.00305281	2.92351	0.00104423	0.999167	NA	Bacteria	Firmicutes	Erysipelotrichia	Erysipelotrichales	Erysipelotrichaceae	NA	NA
seq_1115	0.0225343	0.00305281	2.92351	0.00104423	0.999167	NA	Bacteria	Firmicutes	Clostridia	Clostridiales	Ruminococcaceae	NA	NA
seq_1116	0.0219899	0.00305281	2.92351	0.00104423	0.999167	NA	Bacteria	Firmicutes	Bacilli	NA	NA	NA	NA
seq_1117	0.0251828	0.316695	2.92351	0.108327	0.913737	NA	Bacteria	Firmicutes	Clostridia	Clostridiales	Ruminococcaceae	Pseudoflavonifractor	NA
seq_1118	0.0204137	0.00305281	2.92351	0.00104423	0.999167	NA	Bacteria	Verrucomicrobia	Verrucomicrobiae	Verrucomicrobiales	Verrucomicrobiaceae	Akkermansia	NA
seq_1119	0.0247798	0.316695	2.92351	0.108327	0.913737	NA	Bacteria	Firmicutes	Clostridia	Clostridiales	Lachnospiraceae	NA	NA
seq_1120	0.0247798	0.316695	2.92351	0.108327	0.913737	NA	Bacteria	Bacteroidetes	Bacteroidia	Bacteroidales	Bacteroidales_S24-7_group	NA	NA
seq_1121	0.0240104	0.00305281	2.92351	0.00104423	0.999167	NA	Bacteria	Bacteroidetes	NA	NA	NA	NA	NA
seq_1122	0.0217383	0.296796	2.92351	0.10152	0.919138	NA	Bacteria	Saccharibacteria	Unknown_Class	Unknown_Order	Unknown_Family	Candidatus_Saccharimonas	NA
seq_1123	0.0185184	0.296796	2.92351	0.10152	0.919138	NA	Bacteria	Firmicutes	Clostridia	Clostridiales	Lachnospiraceae	NA	NA
seq_1124	0.0280164	0.0180028	2.92351	0.00615794	0.995087	NA	Bacteria	Firmicutes	Bacilli	NA	NA	NA	NA
seq_1125	0.0225695	0.0180028	2.92351	0.00615794	0.995087	NA	Bacteria	Firmicutes	Clostridia	Clostridiales	Lachnospiraceae	Lachnospiraceae_UCG-010	NA
seq_1126	0.0211291	0.0180028	2.92351	0.00615794	0.995087	NA	Bacteria	Bacteroidetes	Bacteroidia	Bacteroidales	NA	NA	NA
seq_1127	0.0341228	0.296796	2.92351	0.10152	0.919138	NA	Bacteria	Firmicutes	Clostridia	Clostridiales	Lachnospiraceae	Acetatifactor	NA
seq_1128	0.018898	0.0180028	2.92351	0.00615794	0.995087	NA	Bacteria	Firmicutes	Clostridia	Clostridiales	Lachnospiraceae	[Eubacterium]_oxidoreducens_group	NA
seq_1129	0.0248511	0.296796	2.92351	0.10152	0.919138	NA	Bacteria	Firmicutes	Clostridia	Clostridiales	Lachnospiraceae	Lachnospiraceae_NK4A136_group	NA
seq_1130	0.0299008	0.296796	2.92351	0.10152	0.919138	NA	Bacteria	Firmicutes	Erysipelotrichia	Erysipelotrichales	Erysipelotrichaceae	Allobaculum	NA
seq_1131	0.0299008	0.296796	2.92351	0.10152	0.919138	NA	Bacteria	Firmicutes	Clostridia	Clostridiales	Ruminococcaceae	Ruminococcaceae_UCG-009	NA
seq_1132	0.0326205	0.296796	2.92351	0.10152	0.919138	NA	Bacteria	Firmicutes	Clostridia	Clostridiales	Lachnospiraceae	NA	NA
seq_1133	0.0239787	0.0180028	2.92351	0.00615794	0.995087	NA	Bacteria	Firmicutes	Clostridia	Clostridiales	NA	NA	NA
seq_1134	0.0135418	0.0180028	2.92351	0.00615794	0.995087	NA	Bacteria	Firmicutes	NA	NA	NA	NA	NA
seq_1135	0.0139671	0.0180028	2.92351	0.00615794	0.995087	NA	Bacteria	Firmicutes	Clostridia	Clostridiales	Lachnospiraceae	NA	NA
seq_1136	0.0139671	0.0180028	2.92351	0.00615794	0.995087	NA	Bacteria	Firmicutes	Clostridia	Clostridiales	Ruminococcaceae	Oscillibacter	NA
seq_1137	0.0284428	0.0180028	2.92351	0.00615794	0.995087	NA	Bacteria	Firmicutes	Clostridia	Clostridiales	Ruminococcaceae	[Eubacterium]_coprostanoligenes_group	NA
seq_1138	0.0381643	0.0180028	2.92351	0.00615794	0.995087	NA	Bacteria	Firmicutes	Erysipelotrichia	Erysipelotrichales	Erysipelotrichaceae	Allobaculum	NA
seq_1139	0.0223847	0.0180028	2.92351	0.00615794	0.995087	NA	Bacteria	Firmicutes	Erysipelotrichia	Erysipelotrichales	Erysipelotrichaceae	NA	NA
seq_1140	0.0230555	0.0180028	2.92351	0.00615794	0.995087	NA	Bacteria	Tenericutes	Mollicutes	Mollicutes_RF9	NA	NA	NA
seq_1141	0.0182499	0.0180028	2.92351	0.00615794	0.995087	NA	Bacteria	Bacteroidetes	NA	NA	NA	NA	NA
seq_1142	0.0182499	0.0180028	2.92351	0.00615794	0.995087	NA	Bacteria	Firmicutes	Clostridia	Clostridiales	Lachnospiraceae	NA	NA
seq_1143	0.0239396	0.0180028	2.92351	0.00615794	0.995087	NA	Bacteria	Firmicutes	Clostridia	Clostridiales	Lachnospiraceae	NA	NA
seq_1144	0.0208432	0.0180028	2.92351	0.00615794	0.995087	NA	Bacteria	Firmicutes	Clostridia	Clostridiales	Ruminococcaceae	Ruminococcaceae_NK4A214_group	NA
seq_1145	0.0262269	0.296796	2.92351	0.10152	0.919138	NA	Bacteria	Firmicutes	Clostridia	Clostridiales	Lachnospiraceae	Lachnospiraceae_UCG-001	NA
seq_1146	0.0262269	0.296796	2.92351	0.10152	0.919138	NA	Bacteria	Firmicutes	Clostridia	Clostridiales	Ruminococcaceae	Ruminococcaceae_UCG-014	NA
seq_1147	0.0318096	0.296796	2.92351	0.10152	0.919138	NA	Bacteria	Firmicutes	Clostridia	Clostridiales	Ruminococcaceae	NA	NA
seq_1148	0.0197183	0.296796	2.92351	0.10152	0.919138	NA	Bacteria	Firmicutes	Clostridia	Clostridiales	Lachnospiraceae	NA	NA
seq_1149	0.0251796	0.0180028	2.92351	0.00615794	0.995087	NA	Bacteria	Firmicutes	Clostridia	Clostridiales	Lachnospiraceae	NA	NA
seq_1150	0.0251796	0.0180028	2.92351	0.00615794	0.995087	NA	Bacteria	Firmicutes	Clostridia	Clostridiales	Lachnospiraceae	Blautia	NA
seq_1151	0.0355961	0.296796	2.92351	0.10152	0.919138	NA	Bacteria	Firmicutes	Clostridia	Clostridiales	Ruminococcaceae	NA	NA
seq_1152	0.0355961	0.296796	2.92351	0.10152	0.919138	NA	Bacteria	Firmicutes	Clostridia	Clostridiales	Lachnospiraceae	NA	NA
seq_1153	0.0223847	0.296796	2.92351	0.10152	0.919138	NA	Bacteria	Firmicutes	Clostridia	Clostridiales	Lachnospiraceae	NA	NA
seq_1154	0.0223847	0.296796	2.92351	0.10152	0.919138	NA	Bacteria	Firmicutes	Clostridia	Clostridiales	Ruminococcaceae	NA	NA
seq_1155	0.0223847	0.296796	2.92351	0.10152	0.919138	NA	Bacteria	Firmicutes	NA	NA	NA	NA	NA
seq_1156	0.022336	0.0180028	2.92351	0.00615794	0.995087	NA	Bacteria	Firmicutes	Clostridia	Clostridiales	Ruminococcaceae	Ruminococcaceae_UCG-013	NA
seq_1157	0.025006	0.0180028	2.92351	0.00615794	0.995087	NA	Bacteria	Firmicutes	Clostridia	Clostridiales	Ruminococcaceae	NA	NA
seq_1158	0.0216368	0.296796	2.92351	0.10152	0.919138	NA	Bacteria	Firmicutes	Clostridia	Clostridiales	Lachnospiraceae	Coprococcus_1	NA
seq_1159	0.0252191	0.0180028	2.92351	0.00615794	0.995087	NA	Bacteria	Firmicutes	Clostridia	Clostridiales	Ruminococcaceae	Ruminococcaceae_UCG-013	NA
seq_1160	0.0223847	0.0180028	2.92351	0.00615794	0.995087	NA	Bacteria	Firmicutes	Clostridia	Clostridiales	Family_XIII	[Eubacterium]_nodatum_group	NA
seq_1161	0.0185871	0.296796	2.92351	0.10152	0.919138	NA	Bacteria	Firmicutes	Clostridia	Clostridiales	Lachnospiraceae	NA	NA
seq_1162	0.0236966	0.0180028	2.92351	0.00615794	0.995087	NA	Bacteria	Firmicutes	Erysipelotrichia	Erysipelotrichales	Erysipelotrichaceae	Allobaculum	NA
seq_1163	0.0217124	0.0180028	2.92351	0.00615794	0.995087	NA	Bacteria	Firmicutes	Clostridia	Clostridiales	Lachnospiraceae	NA	NA
seq_1164	0.0217124	0.0180028	2.92351	0.00615794	0.995087	NA	Bacteria	Firmicutes	Clostridia	Clostridiales	Ruminococcaceae	NA	NA
seq_1165	0.0364873	0.0180028	2.92351	0.00615794	0.995087	NA	Bacteria	Cyanobacteria	Melainabacteria	Gastranaerophilales	NA	NA	NA
seq_1166	0.0250901	0.296796	2.92351	0.10152	0.919138	NA	Bacteria	Firmicutes	Clostridia	Clostridiales	Ruminococcaceae	Anaerotruncus	NA
seq_1167	0.0374413	0.296796	2.92351	0.10152	0.919138	NA	Bacteria	Bacteroidetes	Bacteroidia	Bacteroidales	Bacteroidales_S24-7_group	NA	NA
seq_1168	0.0256714	0.0180028	2.92351	0.00615794	0.995087	NA	Bacteria	Firmicutes	Clostridia	Clostridiales	Lachnospiraceae	NA	NA
seq_1169	0.0256714	0.0180028	2.92351	0.00615794	0.995087	NA	Bacteria	Bacteroidetes	Bacteroidia	Bacteroidales	Bacteroidales_S24-7_group	NA	NA
seq_1170	0.0372927	0.0180028	2.92351	0.00615794	0.995087	NA	Bacteria	Bacteroidetes	Bacteroidia	Bacteroidales	Bacteroidales_S24-7_group	NA	NA
seq_1171	0.0190431	0.0180028	2.92351	0.00615794	0.995087	NA	Bacteria	Firmicutes	Clostridia	Clostridiales	Lachnospiraceae	NA	NA
seq_1172	0.0242824	0.296796	2.92351	0.10152	0.919138	NA	Bacteria	Firmicutes	Clostridia	Clostridiales	Lachnospiraceae	NA	NA
seq_1173	0.0223847	0.296796	2.92351	0.10152	0.919138	NA	Bacteria	Firmicutes	Clostridia	Clostridiales	Lachnospiraceae	NA	NA
seq_1174	0.0309737	0.296796	2.92351	0.10152	0.919138	NA	Bacteria	Firmicutes	Clostridia	Clostridiales	Lachnospiraceae	Incertae_Sedis	NA
seq_1175	0.0223847	0.296796	2.92351	0.10152	0.919138	NA	Bacteria	Firmicutes	Clostridia	Clostridiales	Family_XIII	[Eubacterium]_brachy_group	NA
seq_1176	0.0163183	0.0180028	2.92351	0.00615794	0.995087	NA	Bacteria	Firmicutes	Erysipelotrichia	Erysipelotrichales	Erysipelotrichaceae	Allobaculum	NA
seq_1177	0.0178862	0.0180028	2.92351	0.00615794	0.995087	NA	Bacteria	Firmicutes	Clostridia	Clostridiales	Lachnospiraceae	NA	NA
seq_1178	0.0187586	0.0180028	2.92351	0.00615794	0.995087	NA	Bacteria	Firmicutes	Clostridia	Clostridiales	Lachnospiraceae	NA	NA
seq_1179	0.0187586	0.0180028	2.92351	0.00615794	0.995087	NA	Bacteria	Firmicutes	Clostridia	Clostridiales	Ruminococcaceae	Oscillibacter	NA
seq_1180	0.0260365	0.0180028	2.92351	0.00615794	0.995087	NA	Bacteria	Firmicutes	Clostridia	Clostridiales	Family_XIII	NA	NA
seq_1181	0.0229722	0.296796	2.92351	0.10152	0.919138	NA	Bacteria	Firmicutes	Clostridia	Clostridiales	Family_XIII	Family_XIII_AD3011_group	NA
seq_1182	0.0223847	0.296796	2.92351	0.10152	0.919138	NA	Bacteria	Firmicutes	Clostridia	Clostridiales	Ruminococcaceae	Ruminococcaceae_UCG-010	NA
seq_1183	0.0223847	0.0180028	2.92351	0.00615794	0.995087	NA	Bacteria	Firmicutes	Clostridia	Clostridiales	Lachnospiraceae	NA	NA
seq_1184	0.0223847	0.0180028	2.92351	0.00615794	0.995087	NA	Bacteria	Firmicutes	Clostridia	Clostridiales	Defluviitaleaceae	Defluviitaleaceae_UCG-011	NA
seq_1185	0.0196957	0.0180028	2.92351	0.00615794	0.995087	NA	Bacteria	Bacteroidetes	Bacteroidia	Bacteroidales	NA	NA	NA
seq_1186	0.0185972	0.0180028	2.92351	0.00615794	0.995087	NA	Bacteria	Bacteroidetes	NA	NA	NA	NA	NA
seq_1187	0.0223847	0.0180028	2.92351	0.00615794	0.995087	NA	Bacteria	Tenericutes	Mollicutes	Mollicutes_RF9	NA	NA	NA
seq_1188	0.0191295	0.296796	2.92351	0.10152	0.919138	NA	Bacteria	Cyanobacteria	Melainabacteria	Gastranaerophilales	NA	NA	NA
seq_1189	0.0292582	0.296796	2.92351	0.10152	0.919138	NA	Bacteria	Bacteroidetes	Bacteroidia	Bacteroidales	Rikenellaceae	NA	NA
seq_1190	0.0223847	0.296796	2.92351	0.10152	0.919138	NA	Bacteria	Firmicutes	Clostridia	Clostridiales	Lachnospiraceae	Tyzzerella_3	NA
seq_1191	0.0223847	0.296796	2.92351	0.10152	0.919138	NA	Bacteria	Firmicutes	Clostridia	Clostridiales	Ruminococcaceae	Ruminiclostridium_5	NA
seq_1192	0.0329777	0.0180028	2.92351	0.00615794	0.995087	NA	Bacteria	Firmicutes	Clostridia	Clostridiales	Lachnospiraceae	NA	NA
seq_1193	0.0217184	0.0180028	2.92351	0.00615794	0.995087	NA	Bacteria	Firmicutes	Clostridia	Clostridiales	Ruminococcaceae	Anaerotruncus	NA
seq_1194	0.0247877	0.0180028	2.92351	0.00615794	0.995087	NA	Bacteria	Firmicutes	Clostridia	Clostridiales	Lachnospiraceae	NA	NA
seq_1195	0.0190172	0.296796	2.92351	0.10152	0.919138	NA	Bacteria	Firmicutes	Clostridia	Clostridiales	Clostridiales_vadinBB60_group	NA	NA
seq_1196	0.0177437	0.0180028	2.92351	0.00615794	0.995087	NA	Bacteria	Firmicutes	Clostridia	Clostridiales	Ruminococcaceae	NA	NA
seq_1197	0.0190935	0.0180028	2.92351	0.00615794	0.995087	NA	Bacteria	Firmicutes	Clostridia	Clostridiales	Clostridiales_vadinBB60_group	NA	NA
seq_1198	0.0232629	0.296796	2.92351	0.10152	0.919138	NA	Bacteria	Bacteroidetes	Bacteroidia	Bacteroidales	Rikenellaceae	NA	NA
seq_1199	0.0232629	0.296796	2.92351	0.10152	0.919138	NA	Bacteria	Bacteroidetes	Bacteroidia	Bacteroidales	NA	NA	NA
seq_1200	0.0209947	0.0180028	2.92351	0.00615794	0.995087	NA	Bacteria	Firmicutes	Erysipelotrichia	Erysipelotrichales	Erysipelotrichaceae	Turicibacter	NA
seq_1201	0.0209947	0.0180028	2.92351	0.00615794	0.995087	NA	Bacteria	Firmicutes	Clostridia	Clostridiales	Lachnospiraceae	Lachnospiraceae_FE2018_group	NA
seq_1202	0.0162927	0.0180028	2.92351	0.00615794	0.995087	NA	Bacteria	Firmicutes	Clostridia	Clostridiales	Lachnospiraceae	[Eubacterium]_oxidoreducens_group	NA
seq_1203	0.0223847	0.296796	2.92351	0.10152	0.919138	NA	Bacteria	Firmicutes	Clostridia	Clostridiales	Ruminococcaceae	Ruminiclostridium_9	NA
seq_1204	0.0215118	0.0180028	2.92351	0.00615794	0.995087	NA	Bacteria	Firmicutes	Clostridia	Clostridiales	Lachnospiraceae	NA	NA
seq_1205	0.0172697	0.0180028	2.92351	0.00615794	0.995087	NA	Bacteria	Firmicutes	Clostridia	Clostridiales	Lachnospiraceae	NA	NA
seq_1206	0.0257953	0.296796	2.92351	0.10152	0.919138	NA	Bacteria	Firmicutes	Clostridia	Clostridiales	Christensenellaceae	NA	NA
seq_1207	0.0232317	0.296796	2.92351	0.10152	0.919138	NA	Bacteria	Firmicutes	Clostridia	Clostridiales	Lachnospiraceae	NA	NA
seq_1208	0.0232317	0.296796	2.92351	0.10152	0.919138	NA	Bacteria	Firmicutes	Clostridia	Clostridiales	Lachnospiraceae	Lachnospiraceae_UCG-005	NA
seq_1209	0.0186798	0.296796	2.92351	0.10152	0.919138	NA	Bacteria	Tenericutes	Mollicutes	Mollicutes_RF9	NA	NA	NA
seq_1210	0.017756	0.296796	2.92351	0.10152	0.919138	NA	Bacteria	Firmicutes	Clostridia	Clostridiales	NA	NA	NA
seq_1211	0.0223847	0.0180028	2.92351	0.00615794	0.995087	NA	Bacteria	Firmicutes	Clostridia	Clostridiales	Clostridiales_vadinBB60_group	NA	NA
seq_1212	0.0212491	0.296796	2.92351	0.10152	0.919138	NA	Bacteria	Bacteroidetes	Bacteroidia	Bacteroidales	Rikenellaceae	Alistipes	NA
seq_1213	0.0212491	0.296796	2.92351	0.10152	0.919138	NA	Bacteria	Firmicutes	Clostridia	Clostridiales	Ruminococcaceae	Ruminococcaceae_UCG-014	NA
seq_1214	0.0164989	0.0180028	2.92351	0.00615794	0.995087	NA	Bacteria	Tenericutes	Mollicutes	Mollicutes_RF9	NA	NA	NA
seq_1215	0.0270181	0.0180028	2.92351	0.00615794	0.995087	NA	Bacteria	Firmicutes	Clostridia	Clostridiales	Ruminococcaceae	Anaerotruncus	NA
seq_1216	0.0272552	0.296796	2.92351	0.10152	0.919138	NA	Bacteria	Tenericutes	Mollicutes	Anaeroplasmatales	Anaeroplasmataceae	Anaeroplasma	NA
seq_1217	0.0272552	0.296796	2.92351	0.10152	0.919138	NA	Bacteria	Firmicutes	Clostridia	Clostridiales	Lachnospiraceae	NA	NA
seq_1218	0.0265619	0.296796	2.92351	0.10152	0.919138	NA	Bacteria	Firmicutes	Clostridia	Clostridiales	Lachnospiraceae	Lachnospiraceae_FCS020_group	NA
seq_1219	0.0223847	0.0180028	2.92351	0.00615794	0.995087	NA	Bacteria	Firmicutes	Clostridia	Clostridiales	Lachnospiraceae	NA	NA
seq_1220	0.0244645	0.296796	2.92351	0.10152	0.919138	NA	Bacteria	Firmicutes	Clostridia	Clostridiales	Ruminococcaceae	Anaerotruncus	NA
seq_1221	0.0230631	0.0180028	2.92351	0.00615794	0.995087	NA	Bacteria	Firmicutes	Clostridia	Clostridiales	Lachnospiraceae	Lachnospiraceae_UCG-001	NA
seq_1222	0.0282436	0.0180028	2.92351	0.00615794	0.995087	NA	Bacteria	Firmicutes	Clostridia	Clostridiales	Lachnospiraceae	NA	NA
seq_1223	0.0259629	0.296796	2.92351	0.10152	0.919138	NA	Bacteria	Firmicutes	Clostridia	Clostridiales	NA	NA	NA
seq_1224	0.0223847	0.0180028	2.92351	0.00615794	0.995087	NA	Bacteria	Firmicutes	Clostridia	Clostridiales	NA	NA	NA
seq_1225	0.0223847	0.0180028	2.92351	0.00615794	0.995087	NA	Bacteria	Firmicutes	Clostridia	Clostridiales	Ruminococcaceae	[Eubacterium]_coprostanoligenes_group	NA
seq_1226	0.0200523	0.0180028	2.92351	0.00615794	0.995087	NA	Bacteria	Firmicutes	Clostridia	Clostridiales	NA	NA	NA
seq_1227	0.016354	0.0180028	2.92351	0.00615794	0.995087	NA	Bacteria	Firmicutes	NA	NA	NA	NA	NA
seq_1228	0.0188638	0.0180028	2.92351	0.00615794	0.995087	NA	Bacteria	Firmicutes	Clostridia	Clostridiales	NA	NA	NA
seq_1229	0.0204989	0.296796	2.92351	0.10152	0.919138	NA	Bacteria	Firmicutes	Clostridia	Clostridiales	NA	NA	NA
seq_1230	0.0167948	0.0180028	2.92351	0.00615794	0.995087	NA	Bacteria	Firmicutes	Clostridia	Clostridiales	Lachnospiraceae	NA	NA
seq_1231	0.0245725	0.0180028	2.92351	0.00615794	0.995087	NA	Bacteria	Firmicutes	Clostridia	Clostridiales	Lachnospiraceae	NA	NA
seq_1232	0.0245725	0.0180028	2.92351	0.00615794	0.995087	NA	Bacteria	Verrucomicrobia	Verrucomicrobiae	Verrucomicrobiales	Verrucomicrobiaceae	Akkermansia	NA
seq_1233	0.0194271	0.296796	2.92351	0.10152	0.919138	NA	Bacteria	Tenericutes	Mollicutes	Anaeroplasmatales	Anaeroplasmataceae	Anaeroplasma	NA
seq_1234	0.0162084	0.0180028	2.92351	0.00615794	0.995087	NA	Bacteria	Firmicutes	Clostridia	Clostridiales	Ruminococcaceae	NA	NA
seq_1235	0.0185965	0.296796	2.92351	0.10152	0.919138	NA	Bacteria	Bacteroidetes	Bacteroidia	Bacteroidales	NA	NA	NA
seq_1236	0.0286283	0.0180028	2.92351	0.00615794	0.995087	NA	Bacteria	Bacteroidetes	Bacteroidia	Bacteroidales	NA	NA	NA
seq_1237	0.035887	0.296796	2.92351	0.10152	0.919138	NA	Bacteria	Firmicutes	Clostridia	Clostridiales	Ruminococcaceae	Ruminococcaceae_UCG-014	NA
seq_1238	0.0222904	0.0180028	2.92351	0.00615794	0.995087	NA	Bacteria	Proteobacteria	Betaproteobacteria	Burkholderiales	Alcaligenaceae	Parasutterella	NA
seq_1239	0.016765	0.0180028	2.92351	0.00615794	0.995087	NA	Bacteria	Firmicutes	Clostridia	Clostridiales	Lachnospiraceae	NA	NA
seq_1240	0.021279	0.0180028	2.92351	0.00615794	0.995087	NA	Bacteria	Bacteroidetes	NA	NA	NA	NA	NA
seq_1241	0.0343913	0.296796	2.92351	0.10152	0.919138	NA	Bacteria	Firmicutes	Clostridia	Clostridiales	Ruminococcaceae	Ruminococcaceae_UCG-014	NA
seq_1242	0.020661	0.296796	2.92351	0.10152	0.919138	NA	Bacteria	Firmicutes	Erysipelotrichia	Erysipelotrichales	Erysipelotrichaceae	NA	NA
seq_1243	0.0217715	0.0180028	2.92351	0.00615794	0.995087	NA	Bacteria	Firmicutes	Erysipelotrichia	Erysipelotrichales	Erysipelotrichaceae	Allobaculum	NA
seq_1244	0.018882	0.296796	2.92351	0.10152	0.919138	NA	Bacteria	Firmicutes	Erysipelotrichia	Erysipelotrichales	Erysipelotrichaceae	Allobaculum	NA
seq_1245	0.0247764	0.0180028	2.92351	0.00615794	0.995087	NA	Bacteria	Bacteroidetes	Bacteroidia	Bacteroidales	Bacteroidales_S24-7_group	NA	NA
seq_1246	0.0223847	0.296796	2.92351	0.10152	0.919138	NA	Bacteria	Bacteroidetes	Bacteroidia	Bacteroidales	Rikenellaceae	NA	NA
seq_1247	0.0341335	0.296796	2.92351	0.10152	0.919138	NA	Bacteria	Firmicutes	Clostridia	Clostridiales	Family_XIII	[Eubacterium]_brachy_group	NA
seq_1248	0.0152607	0.0180028	2.92351	0.00615794	0.995087	NA	Bacteria	Bacteroidetes	Bacteroidia	Bacteroidales	Bacteroidales_S24-7_group	NA	NA
seq_1249	0.0171594	0.0180028	2.92351	0.00615794	0.995087	NA	Bacteria	Firmicutes	Clostridia	Clostridiales	Lachnospiraceae	NA	NA
seq_1250	0.0281066	0.0180028	2.92351	0.00615794	0.995087	NA	Bacteria	Firmicutes	Clostridia	Clostridiales	Lachnospiraceae	NA	NA
seq_1251	0.0213426	0.0180028	2.92351	0.00615794	0.995087	NA	Bacteria	Firmicutes	Bacilli	NA	NA	NA	NA
seq_1252	0.0207851	0.296796	2.92351	0.10152	0.919138	NA	Bacteria	Firmicutes	Clostridia	Clostridiales	Lachnospiraceae	NA	NA
seq_1253	0.0207851	0.296796	2.92351	0.10152	0.919138	NA	Bacteria	Firmicutes	Clostridia	Clostridiales	Lachnospiraceae	Acetatifactor	NA
seq_1254	0.0293929	0.0329529	2.92351	0.0112717	0.991007	NA	Bacteria	Bacteroidetes	Bacteroidia	NA	NA	NA	NA
seq_1255	0.0162036	0.276897	2.92351	0.0947136	0.924542	NA	Bacteria	Firmicutes	Clostridia	Clostridiales	Lachnospiraceae	NA	NA
seq_1256	0.0162036	0.276897	2.92351	0.0947136	0.924542	NA	Bacteria	Firmicutes	Clostridia	Clostridiales	Ruminococcaceae	Ruminococcaceae_UCG-014	NA
seq_1257	0.0162036	0.276897	2.92351	0.0947136	0.924542	NA	Bacteria	Bacteroidetes	Bacteroidia	Bacteroidales	NA	NA	NA
seq_1258	0.0245144	0.0329529	2.92351	0.0112717	0.991007	NA	Bacteria	Firmicutes	Clostridia	Clostridiales	NA	NA	NA
seq_1259	0.0236131	0.276897	2.92351	0.0947136	0.924542	NA	Bacteria	NA	NA	NA	NA	NA	NA
seq_1260	0.0186713	0.0329529	2.92351	0.0112717	0.991007	NA	Bacteria	Bacteroidetes	Bacteroidia	Bacteroidales	NA	NA	NA
seq_1261	0.0159996	0.0329529	2.92351	0.0112717	0.991007	NA	Bacteria	Bacteroidetes	Bacteroidia	Bacteroidales	NA	NA	NA
seq_1262	0.011849	0.0329529	2.92351	0.0112717	0.991007	NA	Bacteria	Firmicutes	Clostridia	Clostridiales	Lachnospiraceae	NA	NA
seq_1263	0.011849	0.0329529	2.92351	0.0112717	0.991007	NA	Bacteria	Firmicutes	Clostridia	Clostridiales	Lachnospiraceae	NA	NA
seq_1264	0.0122212	0.0329529	2.92351	0.0112717	0.991007	NA	Bacteria	Bacteroidetes	NA	NA	NA	NA	NA
seq_1265	0.030661	0.276897	2.92351	0.0947136	0.924542	NA	Bacteria	Bacteroidetes	Bacteroidia	Bacteroidales	NA	NA	NA
seq_1266	0.017797	0.276897	2.92351	0.0947136	0.924542	NA	Bacteria	Firmicutes	Clostridia	Clostridiales	NA	NA	NA
seq_1267	0.0169367	0.0329529	2.92351	0.0112717	0.991007	NA	Bacteria	Firmicutes	Clostridia	Clostridiales	Lachnospiraceae	NA	NA
seq_1268	0.0213894	0.0329529	2.92351	0.0112717	0.991007	NA	Bacteria	Firmicutes	Clostridia	Clostridiales	Lachnospiraceae	Tyzzerella_3	NA
seq_1269	0.0213894	0.0329529	2.92351	0.0112717	0.991007	NA	Bacteria	Firmicutes	Clostridia	Clostridiales	Ruminococcaceae	Ruminococcaceae_UCG-014	NA
seq_1270	0.0142593	0.276897	2.92351	0.0947136	0.924542	NA	Bacteria	Firmicutes	Clostridia	Clostridiales	Lachnospiraceae	NA	NA
seq_1271	0.0142593	0.276897	2.92351	0.0947136	0.924542	NA	Bacteria	Firmicutes	Clostridia	Clostridiales	Lachnospiraceae	NA	NA
seq_1272	0.0214453	0.0329529	2.92351	0.0112717	0.991007	NA	Bacteria	Firmicutes	Clostridia	Clostridiales	Lachnospiraceae	NA	NA
seq_1273	0.0211945	0.0329529	2.92351	0.0112717	0.991007	NA	Bacteria	Firmicutes	Clostridia	Clostridiales	Lachnospiraceae	NA	NA
seq_1274	0.0211945	0.0329529	2.92351	0.0112717	0.991007	NA	Bacteria	Firmicutes	Clostridia	Clostridiales	Lachnospiraceae	NA	NA
seq_1275	0.021352	0.0329529	2.92351	0.0112717	0.991007	NA	Bacteria	Bacteroidetes	NA	NA	NA	NA	NA
seq_1276	0.021352	0.0329529	2.92351	0.0112717	0.991007	NA	Bacteria	Firmicutes	Clostridia	Clostridiales	Ruminococcaceae	Ruminococcaceae_UCG-013	NA
seq_1277	0.0276682	0.0329529	2.92351	0.0112717	0.991007	NA	Bacteria	Firmicutes	Clostridia	Clostridiales	Ruminococcaceae	Anaerofilum	NA
seq_1278	0.0283798	0.276897	2.92351	0.0947136	0.924542	NA	Bacteria	Firmicutes	Clostridia	Clostridiales	Lachnospiraceae	NA	NA
seq_1279	0.0198128	0.0329529	2.92351	0.0112717	0.991007	NA	Bacteria	Firmicutes	Clostridia	Clostridiales	Lachnospiraceae	NA	NA
seq_1280	0.0220321	0.0329529	2.92351	0.0112717	0.991007	NA	Bacteria	Firmicutes	Clostridia	Clostridiales	Peptococcaceae	NA	NA
seq_1281	0.0248729	0.0329529	2.92351	0.0112717	0.991007	NA	Bacteria	Firmicutes	Clostridia	Clostridiales	Lachnospiraceae	Coprococcus_1	NA
seq_1282	0.0195866	0.276897	2.92351	0.0947136	0.924542	NA	Bacteria	Firmicutes	Clostridia	Clostridiales	Lachnospiraceae	NA	NA
seq_1283	0.0249098	0.0329529	2.92351	0.0112717	0.991007	NA	Bacteria	Firmicutes	Clostridia	Clostridiales	Family_XIII	Family_XIII_AD3011_group	NA
seq_1284	0.0231292	0.276897	2.92351	0.0947136	0.924542	NA	Bacteria	Firmicutes	Clostridia	Clostridiales	Ruminococcaceae	Ruminococcaceae_UCG-014	NA
seq_1285	0.0218802	0.0329529	2.92351	0.0112717	0.991007	NA	Bacteria	Bacteroidetes	Bacteroidia	Bacteroidales	Rikenellaceae	Alistipes	NA
seq_1286	0.0178487	0.0329529	2.92351	0.0112717	0.991007	NA	Bacteria	Firmicutes	Clostridia	Clostridiales	Lachnospiraceae	NA	NA
seq_1287	0.0197381	0.276897	2.92351	0.0947136	0.924542	NA	Bacteria	Firmicutes	Clostridia	Clostridiales	Lachnospiraceae	NA	NA
seq_1288	0.0195866	0.0329529	2.92351	0.0112717	0.991007	NA	Bacteria	Firmicutes	Clostridia	Clostridiales	Ruminococcaceae	NA	NA
seq_1289	0.0302587	0.0329529	2.92351	0.0112717	0.991007	NA	Bacteria	Firmicutes	NA	NA	NA	NA	NA
seq_1290	0.0244424	0.276897	2.92351	0.0947136	0.924542	NA	Bacteria	Cyanobacteria	Melainabacteria	Gastranaerophilales	NA	NA	NA
seq_1291	0.0189322	0.276897	2.92351	0.0947136	0.924542	NA	Bacteria	Bacteroidetes	Bacteroidia	Bacteroidales	NA	NA	NA
seq_1292	0.0189322	0.276897	2.92351	0.0947136	0.924542	NA	Bacteria	Firmicutes	NA	NA	NA	NA	NA
seq_1293	0.0220667	0.0329529	2.92351	0.0112717	0.991007	NA	Bacteria	Firmicutes	Clostridia	Clostridiales	Lachnospiraceae	NA	NA
seq_1294	0.0195866	0.0329529	2.92351	0.0112717	0.991007	NA	Bacteria	Firmicutes	Clostridia	Clostridiales	Lachnospiraceae	NA	NA
seq_1295	0.0195866	0.0329529	2.92351	0.0112717	0.991007	NA	Bacteria	Firmicutes	Clostridia	Clostridiales	NA	NA	NA
seq_1296	0.0195866	0.0329529	2.92351	0.0112717	0.991007	NA	Bacteria	Firmicutes	Clostridia	Clostridiales	Lachnospiraceae	NA	NA
seq_1297	0.0215544	0.276897	2.92351	0.0947136	0.924542	NA	Bacteria	Firmicutes	Clostridia	Clostridiales	Ruminococcaceae	Ruminococcaceae_UCG-014	NA
seq_1298	0.0162637	0.276897	2.92351	0.0947136	0.924542	NA	Bacteria	Firmicutes	Clostridia	Clostridiales	Family_XIII	Family_XIII_AD3011_group	NA
seq_1299	0.0195866	0.276897	2.92351	0.0947136	0.924542	NA	Bacteria	Bacteroidetes	Bacteroidia	Bacteroidales	Bacteroidales_S24-7_group	NA	NA
seq_1300	0.0195866	0.276897	2.92351	0.0947136	0.924542	NA	Bacteria	Firmicutes	Clostridia	Clostridiales	Ruminococcaceae	NA	NA
seq_1301	0.0195866	0.276897	2.92351	0.0947136	0.924542	NA	Bacteria	Firmicutes	Clostridia	Clostridiales	Lachnospiraceae	NA	NA
seq_1302	0.0164501	0.0329529	2.92351	0.0112717	0.991007	NA	Bacteria	Firmicutes	Clostridia	Clostridiales	Clostridiales_vadinBB60_group	NA	NA
seq_1303	0.0164501	0.0329529	2.92351	0.0112717	0.991007	NA	Bacteria	Firmicutes	Clostridia	Clostridiales	Lachnospiraceae	Lachnospiraceae_UCG-001	NA
seq_1304	0.0285292	0.0329529	2.92351	0.0112717	0.991007	NA	Bacteria	Firmicutes	Clostridia	Clostridiales	NA	NA	NA
seq_1305	0.0236952	0.276897	2.92351	0.0947136	0.924542	NA	Bacteria	Firmicutes	Clostridia	Clostridiales	NA	NA	NA
seq_1306	0.0174546	0.0329529	2.92351	0.0112717	0.991007	NA	Bacteria	NA	NA	NA	NA	NA	NA
seq_1307	0.0326311	0.0329529	2.92351	0.0112717	0.991007	NA	Bacteria	Firmicutes	Clostridia	Clostridiales	Clostridiales_vadinBB60_group	NA	NA
seq_1308	0.0195866	0.276897	2.92351	0.0947136	0.924542	NA	Bacteria	Firmicutes	Clostridia	Clostridiales	NA	NA	NA
seq_1309	0.0186027	0.0329529	2.92351	0.0112717	0.991007	NA	Bacteria	Firmicutes	Clostridia	Clostridiales	Lachnospiraceae	NA	NA
seq_1310	0.0186027	0.0329529	2.92351	0.0112717	0.991007	NA	Bacteria	Firmicutes	Clostridia	Clostridiales	Ruminococcaceae	NA	NA
seq_1311	0.0195866	0.276897	2.92351	0.0947136	0.924542	NA	Bacteria	Firmicutes	Clostridia	Clostridiales	Lachnospiraceae	NA	NA
seq_1312	0.0267279	0.276897	2.92351	0.0947136	0.924542	NA	Bacteria	NA	NA	NA	NA	NA	NA
seq_1313	0.0432378	0.276897	2.92351	0.0947136	0.924542	0.999223	Bacteria	Bacteroidetes	Bacteroidia	Bacteroidales	Bacteroidales_S24-7_group	NA	NA
seq_1314	0.0227819	0.0329529	2.92351	0.0112717	0.991007	NA	Bacteria	Firmicutes	Clostridia	Clostridiales	Lachnospiraceae	Lachnospiraceae_UCG-006	NA
seq_1315	0.0242987	0.0329529	2.92351	0.0112717	0.991007	NA	Bacteria	Firmicutes	Clostridia	Clostridiales	Lachnospiraceae	Lachnospiraceae_UCG-006	NA
seq_1316	0.0242987	0.0329529	2.92351	0.0112717	0.991007	NA	Bacteria	Firmicutes	Clostridia	Clostridiales	Family_XIII	[Eubacterium]_brachy_group	NA
seq_1317	0.0246484	0.276897	2.92351	0.0947136	0.924542	NA	Bacteria	Firmicutes	Clostridia	Clostridiales	Christensenellaceae	NA	NA
seq_1318	0.0184727	0.276897	2.92351	0.0947136	0.924542	NA	Bacteria	Bacteroidetes	NA	NA	NA	NA	NA
seq_1319	0.0167709	0.0329529	2.92351	0.0112717	0.991007	NA	Bacteria	NA	NA	NA	NA	NA	NA
seq_1320	0.0167709	0.0329529	2.92351	0.0112717	0.991007	NA	Bacteria	Firmicutes	Clostridia	Clostridiales	Lachnospiraceae	NA	NA
seq_1321	0.0167709	0.0329529	2.92351	0.0112717	0.991007	NA	Bacteria	Firmicutes	Clostridia	Clostridiales	Clostridiaceae_1	Candidatus_Arthromitus	NA
seq_1322	0.0176756	0.0329529	2.92351	0.0112717	0.991007	NA	Bacteria	Bacteroidetes	Bacteroidia	Bacteroidales	Bacteroidales_S24-7_group	NA	NA
seq_1323	0.0221736	0.276897	2.92351	0.0947136	0.924542	NA	Bacteria	Firmicutes	Bacilli	NA	NA	NA	NA
seq_1324	0.0172338	0.0329529	2.92351	0.0112717	0.991007	NA	Bacteria	Firmicutes	Clostridia	Clostridiales	Lachnospiraceae	NA	NA
seq_1325	0.0195866	0.0329529	2.92351	0.0112717	0.991007	NA	Bacteria	Firmicutes	Clostridia	Clostridiales	Lachnospiraceae	Lachnospiraceae_UCG-006	NA
seq_1326	0.0190036	0.0329529	2.92351	0.0112717	0.991007	NA	Bacteria	Firmicutes	Clostridia	Clostridiales	Ruminococcaceae	NA	NA
seq_1327	0.0190036	0.0329529	2.92351	0.0112717	0.991007	NA	Bacteria	Firmicutes	Clostridia	Clostridiales	Ruminococcaceae	[Eubacterium]_coprostanoligenes_group	NA
seq_1328	0.0216893	0.0329529	2.92351	0.0112717	0.991007	NA	Bacteria	Bacteroidetes	Bacteroidia	Bacteroidales	NA	NA	NA
seq_1329	0.00918881	0.276897	2.92351	0.0947136	0.924542	NA	Bacteria	Firmicutes	Clostridia	Clostridiales	Ruminococcaceae	Pseudoflavonifractor	NA
seq_1330	0.00918881	0.276897	2.92351	0.0947136	0.924542	NA	Bacteria	Firmicutes	Clostridia	Clostridiales	Lachnospiraceae	NA	NA
seq_1331	0.0184316	0.276897	2.92351	0.0947136	0.924542	NA	Bacteria	Bacteroidetes	Bacteroidia	Bacteroidales	Bacteroidales_S24-7_group	NA	NA
seq_1332	0.0195866	0.0329529	2.92351	0.0112717	0.991007	NA	Bacteria	Firmicutes	Clostridia	Clostridiales	Ruminococcaceae	Ruminococcaceae_UCG-014	NA
seq_1333	0.0195866	0.0329529	2.92351	0.0112717	0.991007	NA	Bacteria	Firmicutes	Clostridia	Clostridiales	Ruminococcaceae	Oscillibacter	NA
seq_1334	0.0226233	0.0329529	2.92351	0.0112717	0.991007	NA	Bacteria	Firmicutes	NA	NA	NA	NA	NA
seq_1335	0.0226233	0.0329529	2.92351	0.0112717	0.991007	NA	Bacteria	Bacteroidetes	Bacteroidia	Bacteroidales	Bacteroidales_S24-7_group	NA	NA
seq_1336	0.015648	0.276897	2.92351	0.0947136	0.924542	NA	Bacteria	Firmicutes	Clostridia	Clostridiales	Lachnospiraceae	NA	NA
seq_1337	0.020355	0.276897	2.92351	0.0947136	0.924542	NA	Bacteria	Firmicutes	Clostridia	Clostridiales	Lachnospiraceae	Tyzzerella_3	NA
seq_1338	0.0219717	0.0329529	2.92351	0.0112717	0.991007	NA	Bacteria	Firmicutes	Clostridia	Clostridiales	Lachnospiraceae	NA	NA
seq_1339	0.0142561	0.0329529	2.92351	0.0112717	0.991007	NA	Bacteria	Firmicutes	Clostridia	Clostridiales	Ruminococcaceae	NA	NA
seq_1340	0.0210395	0.0329529	2.92351	0.0112717	0.991007	NA	Bacteria	Firmicutes	Clostridia	Clostridiales	Lachnospiraceae	NA	NA
seq_1341	0.0197598	0.276897	2.92351	0.0947136	0.924542	NA	Bacteria	Bacteroidetes	Bacteroidia	Bacteroidales	NA	NA	NA
seq_1342	0.0197598	0.276897	2.92351	0.0947136	0.924542	NA	Bacteria	Bacteroidetes	Bacteroidia	Bacteroidales	NA	NA	NA
seq_1343	0.0197598	0.276897	2.92351	0.0947136	0.924542	NA	Bacteria	Firmicutes	Clostridia	Clostridiales	Ruminococcaceae	Anaerotruncus	NA
seq_1344	0.0209893	0.0329529	2.92351	0.0112717	0.991007	NA	Bacteria	NA	NA	NA	NA	NA	NA
seq_1345	0.015111	0.0329529	2.92351	0.0112717	0.991007	NA	Bacteria	Firmicutes	Clostridia	Clostridiales	Ruminococcaceae	NA	NA
seq_1346	0.015111	0.0329529	2.92351	0.0112717	0.991007	NA	Bacteria	Firmicutes	Clostridia	Clostridiales	Lachnospiraceae	Lachnospiraceae_UCG-006	NA
seq_1347	0.0203277	0.276897	2.92351	0.0947136	0.924542	NA	Bacteria	Bacteroidetes	NA	NA	NA	NA	NA
seq_1348	0.0137656	0.0329529	2.92351	0.0112717	0.991007	NA	Bacteria	Firmicutes	Clostridia	Clostridiales	Clostridiales_vadinBB60_group	NA	NA
seq_1349	0.0178291	0.0329529	2.92351	0.0112717	0.991007	NA	Bacteria	Verrucomicrobia	Verrucomicrobiae	Verrucomicrobiales	Verrucomicrobiaceae	Akkermansia	NA
seq_1350	0.0178291	0.0329529	2.92351	0.0112717	0.991007	NA	Bacteria	Firmicutes	Clostridia	Clostridiales	Ruminococcaceae	Anaerotruncus	NA
seq_1351	0.0195866	0.0329529	2.92351	0.0112717	0.991007	NA	Bacteria	Bacteroidetes	Bacteroidia	Bacteroidales	Bacteroidales_S24-7_group	NA	NA
seq_1352	0.0270491	0.276897	2.92351	0.0947136	0.924542	NA	Bacteria	Bacteroidetes	Bacteroidia	Bacteroidales	NA	NA	NA
seq_1353	0.0270491	0.276897	2.92351	0.0947136	0.924542	NA	Bacteria	Firmicutes	Clostridia	Clostridiales	Ruminococcaceae	Oscillibacter	NA
seq_1354	0.0195866	0.0329529	2.92351	0.0112717	0.991007	NA	Bacteria	Firmicutes	NA	NA	NA	NA	NA
seq_1355	0.0143482	0.276897	2.92351	0.0947136	0.924542	NA	Bacteria	Firmicutes	Clostridia	Clostridiales	Lachnospiraceae	NA	NA
seq_1356	0.0185929	0.276897	2.92351	0.0947136	0.924542	NA	Bacteria	Firmicutes	Clostridia	Clostridiales	NA	NA	NA
seq_1357	0.0226259	0.0329529	2.92351	0.0112717	0.991007	NA	Bacteria	Firmicutes	Clostridia	Clostridiales	Lachnospiraceae	NA	NA
seq_1358	0.0144365	0.0329529	2.92351	0.0112717	0.991007	NA	Bacteria	Firmicutes	Clostridia	Clostridiales	Lachnospiraceae	NA	NA
seq_1359	0.0144365	0.0329529	2.92351	0.0112717	0.991007	NA	Bacteria	Bacteroidetes	NA	NA	NA	NA	NA
seq_1360	0.0144365	0.0329529	2.92351	0.0112717	0.991007	NA	Bacteria	Firmicutes	Clostridia	Clostridiales	Clostridiales_vadinBB60_group	NA	NA
seq_1361	0.0236408	0.0329529	2.92351	0.0112717	0.991007	NA	Bacteria	NA	NA	NA	NA	NA	NA
seq_1362	0.0238483	0.276897	2.92351	0.0947136	0.924542	NA	Bacteria	Firmicutes	Erysipelotrichia	Erysipelotrichales	Erysipelotrichaceae	NA	NA
seq_1363	0.0195866	0.0329529	2.92351	0.0112717	0.991007	NA	Bacteria	Firmicutes	Clostridia	Clostridiales	Ruminococcaceae	NA	NA
seq_1364	0.0195866	0.0329529	2.92351	0.0112717	0.991007	NA	Bacteria	Firmicutes	Clostridia	Clostridiales	Lachnospiraceae	Lachnospiraceae_UCG-006	NA
seq_1365	0.0195866	0.276897	2.92351	0.0947136	0.924542	NA	Bacteria	Firmicutes	Bacilli	NA	NA	NA	NA
seq_1366	0.0195866	0.276897	2.92351	0.0947136	0.924542	NA	Bacteria	Firmicutes	Clostridia	Clostridiales	Ruminococcaceae	Ruminococcaceae_NK4A214_group	NA
seq_1367	0.0195866	0.276897	2.92351	0.0947136	0.924542	NA	Bacteria	Bacteroidetes	Bacteroidia	Bacteroidales	Bacteroidales_S24-7_group	NA	NA
seq_1368	0.0169654	0.0329529	2.92351	0.0112717	0.991007	NA	Bacteria	Firmicutes	Clostridia	Clostridiales	Lachnospiraceae	NA	NA
seq_1369	0.0142188	0.0329529	2.92351	0.0112717	0.991007	NA	Bacteria	Bacteroidetes	Bacteroidia	Bacteroidales	NA	NA	NA
seq_1370	0.0214064	0.276897	2.92351	0.0947136	0.924542	NA	Bacteria	Tenericutes	Mollicutes	Mollicutes_RF9	NA	NA	NA
seq_1371	0.017279	0.0329529	2.92351	0.0112717	0.991007	NA	Bacteria	Firmicutes	Clostridia	Clostridiales	Ruminococcaceae	Ruminiclostridium_5	NA
seq_1372	0.0201802	0.0329529	2.92351	0.0112717	0.991007	NA	Bacteria	Tenericutes	Mollicutes	Mollicutes_RF9	NA	NA	NA
seq_1373	0.0247131	0.0329529	2.92351	0.0112717	0.991007	NA	Bacteria	Bacteroidetes	Bacteroidia	Bacteroidales	NA	NA	NA
seq_1374	0.0185419	0.0329529	2.92351	0.0112717	0.991007	NA	Bacteria	Firmicutes	Clostridia	Clostridiales	Lachnospiraceae	NA	NA
seq_1375	0.0243166	0.0329529	2.92351	0.0112717	0.991007	NA	Bacteria	NA	NA	NA	NA	NA	NA
seq_1376	0.020053	0.276897	2.92351	0.0947136	0.924542	NA	Bacteria	Firmicutes	Clostridia	Clostridiales	Lachnospiraceae	NA	NA
seq_1377	0.0175458	0.0329529	2.92351	0.0112717	0.991007	NA	Bacteria	Firmicutes	Clostridia	Clostridiales	Lachnospiraceae	NA	NA
seq_1378	0.0175458	0.0329529	2.92351	0.0112717	0.991007	NA	Bacteria	Bacteroidetes	Bacteroidia	Bacteroidales	Bacteroidales_S24-7_group	NA	NA
seq_1379	0.0143097	0.0329529	2.92351	0.0112717	0.991007	NA	Bacteria	Firmicutes	Clostridia	Clostridiales	Lachnospiraceae	NA	NA
seq_1380	0.017157	0.0329529	2.92351	0.0112717	0.991007	NA	Bacteria	Firmicutes	Erysipelotrichia	Erysipelotrichales	Erysipelotrichaceae	Allobaculum	NA
seq_1381	0.0165058	0.0329529	2.92351	0.0112717	0.991007	NA	Bacteria	Bacteroidetes	Bacteroidia	Bacteroidales	Bacteroidales_S24-7_group	NA	NA
seq_1382	0.0146954	0.0329529	2.92351	0.0112717	0.991007	NA	Bacteria	Firmicutes	Clostridia	Clostridiales	NA	NA	NA
seq_1383	0.021501	0.0329529	2.92351	0.0112717	0.991007	NA	Bacteria	Firmicutes	Clostridia	Clostridiales	Lachnospiraceae	NA	NA
seq_1384	0.0193392	0.276897	2.92351	0.0947136	0.924542	NA	Bacteria	Firmicutes	Clostridia	Clostridiales	Family_XIII	NA	NA
seq_1385	0.0159886	0.0329529	2.92351	0.0112717	0.991007	NA	Bacteria	Firmicutes	Clostridia	Clostridiales	Lachnospiraceae	NA	NA
seq_1386	0.0169987	0.276897	2.92351	0.0947136	0.924542	NA	Bacteria	Bacteroidetes	Bacteroidia	Bacteroidales	Bacteroidales_S24-7_group	NA	NA
seq_1387	0.0169987	0.276897	2.92351	0.0947136	0.924542	NA	Bacteria	Firmicutes	Clostridia	Clostridiales	Lachnospiraceae	NA	NA
seq_1388	0.0169987	0.276897	2.92351	0.0947136	0.924542	NA	Bacteria	Firmicutes	Clostridia	Clostridiales	NA	NA	NA
seq_1389	0.0141823	0.0329529	2.92351	0.0112717	0.991007	NA	Bacteria	Bacteroidetes	Bacteroidia	Bacteroidales	NA	NA	NA
seq_1390	0.0141823	0.0329529	2.92351	0.0112717	0.991007	NA	Bacteria	Firmicutes	Clostridia	Clostridiales	Lachnospiraceae	NA	NA
seq_1391	0.0162719	0.276897	2.92351	0.0947136	0.924542	NA	Bacteria	Firmicutes	Clostridia	Clostridiales	Christensenellaceae	NA	NA
seq_1392	0.0162719	0.276897	2.92351	0.0947136	0.924542	NA	Bacteria	Firmicutes	Clostridia	Clostridiales	Lachnospiraceae	NA	NA
seq_1393	0.0221329	0.276897	2.92351	0.0947136	0.924542	NA	Bacteria	Firmicutes	Clostridia	Clostridiales	Ruminococcaceae	NA	NA
seq_1394	0.0236329	0.276897	2.92351	0.0947136	0.924542	NA	Bacteria	Firmicutes	Clostridia	Clostridiales	Lachnospiraceae	Lachnospiraceae_FE2018_group	NA
seq_1395	0.0236329	0.276897	2.92351	0.0947136	0.924542	NA	Bacteria	Firmicutes	Clostridia	Clostridiales	Ruminococcaceae	NA	NA
seq_1396	0.0195866	0.0329529	2.92351	0.0112717	0.991007	NA	Bacteria	Firmicutes	Clostridia	Clostridiales	Lachnospiraceae	Lachnospiraceae_UCG-006	NA
seq_1397	0.0195866	0.0329529	2.92351	0.0112717	0.991007	NA	Bacteria	Bacteroidetes	Bacteroidia	Bacteroidales	NA	NA	NA
seq_1398	0.0195866	0.0329529	2.92351	0.0112717	0.991007	NA	Bacteria	Firmicutes	Clostridia	Clostridiales	Ruminococcaceae	Ruminococcaceae_UCG-014	NA
seq_1399	0.0195866	0.0329529	2.92351	0.0112717	0.991007	NA	Bacteria	Firmicutes	Erysipelotrichia	Erysipelotrichales	Erysipelotrichaceae	Turicibacter	NA
seq_1400	0.0207205	0.0329529	2.92351	0.0112717	0.991007	NA	Bacteria	Firmicutes	Clostridia	Clostridiales	Lachnospiraceae	NA	NA
seq_1401	0.017872	0.0329529	2.92351	0.0112717	0.991007	NA	Bacteria	Firmicutes	Clostridia	Clostridiales	Lachnospiraceae	NA	NA
seq_1402	0.021723	0.276897	2.92351	0.0947136	0.924542	NA	Bacteria	Firmicutes	Clostridia	Clostridiales	Clostridiales_vadinBB60_group	NA	NA
seq_1403	0.0146693	0.0329529	2.92351	0.0112717	0.991007	NA	Bacteria	Actinobacteria	Coriobacteriia	Coriobacteriales	Coriobacteriaceae	NA	NA
seq_1404	0.0300924	0.276897	2.92351	0.0947136	0.924542	NA	Bacteria	Firmicutes	Clostridia	Clostridiales	Lachnospiraceae	NA	NA
seq_1405	0.0300924	0.276897	2.92351	0.0947136	0.924542	NA	Bacteria	Firmicutes	NA	NA	NA	NA	NA
seq_1406	0.027572	0.276897	2.92351	0.0947136	0.924542	NA	Bacteria	Firmicutes	Clostridia	Clostridiales	Ruminococcaceae	Ruminococcaceae_UCG-014	NA
seq_1407	0.020066	0.0329529	2.92351	0.0112717	0.991007	NA	Bacteria	Firmicutes	Clostridia	Clostridiales	Ruminococcaceae	Pseudoflavonifractor	NA
seq_1408	0.0195866	0.0329529	2.92351	0.0112717	0.991007	NA	Bacteria	Firmicutes	Clostridia	Clostridiales	Ruminococcaceae	Ruminococcaceae_UCG-014	NA
seq_1409	0.0195866	0.0329529	2.92351	0.0112717	0.991007	NA	Bacteria	Firmicutes	Clostridia	Clostridiales	Lachnospiraceae	NA	NA
seq_1410	0.0190501	0.0329529	2.92351	0.0112717	0.991007	NA	Bacteria	Firmicutes	Bacilli	Bacillales	Bacillaceae	Sinibacillus	NA
seq_1411	0.0275937	0.276897	2.92351	0.0947136	0.924542	NA	Bacteria	Firmicutes	Clostridia	Clostridiales	NA	NA	NA
seq_1412	0.0216794	0.0329529	2.92351	0.0112717	0.991007	NA	Bacteria	Firmicutes	Clostridia	Clostridiales	Ruminococcaceae	NA	NA
seq_1413	0.0171032	0.0329529	2.92351	0.0112717	0.991007	NA	Bacteria	Bacteroidetes	Bacteroidia	Bacteroidales	NA	NA	NA
seq_1414	0.0195866	0.276897	2.92351	0.0947136	0.924542	NA	Bacteria	Firmicutes	Clostridia	Clostridiales	Ruminococcaceae	Ruminococcaceae_UCG-008	NA
seq_1415	0.0133531	0.0329529	2.92351	0.0112717	0.991007	NA	Bacteria	Firmicutes	Clostridia	Clostridiales	Lachnospiraceae	NA	NA
seq_1416	0.0133531	0.0329529	2.92351	0.0112717	0.991007	NA	Bacteria	NA	NA	NA	NA	NA	NA
seq_1417	0.0150145	0.0329529	2.92351	0.0112717	0.991007	NA	Bacteria	Firmicutes	Clostridia	Clostridiales	Ruminococcaceae	Ruminococcaceae_UCG-014	NA
seq_1418	0.0177271	0.276897	2.92351	0.0947136	0.924542	NA	Bacteria	Firmicutes	Clostridia	Clostridiales	Lachnospiraceae	NA	NA
seq_1419	0.0177271	0.276897	2.92351	0.0947136	0.924542	NA	Bacteria	Tenericutes	Mollicutes	Mollicutes_RF9	NA	NA	NA
seq_1420	0.0192732	0.276897	2.92351	0.0947136	0.924542	NA	Bacteria	Firmicutes	Clostridia	Clostridiales	Ruminococcaceae	Anaerotruncus	NA
seq_1421	0.0226052	0.276897	2.92351	0.0947136	0.924542	NA	Bacteria	Firmicutes	Clostridia	Clostridiales	Family_XIII	Family_XIII_UCG-001	NA
seq_1422	0.0167885	0.256997	2.92351	0.087907	0.929951	NA	Bacteria	Bacteroidetes	Bacteroidia	Bacteroidales	NA	NA	NA
seq_1423	0.0169271	0.0479029	2.92351	0.0163854	0.986927	NA	Bacteria	Firmicutes	Clostridia	Clostridiales	Lachnospiraceae	NA	NA
seq_1424	0.0175747	0.0479029	2.92351	0.0163854	0.986927	NA	Bacteria	Firmicutes	Clostridia	Clostridiales	Lachnospiraceae	NA	NA
seq_1425	0.0175747	0.0479029	2.92351	0.0163854	0.986927	NA	Bacteria	Firmicutes	Clostridia	Clostridiales	Ruminococcaceae	NA	NA
seq_1426	0.0179633	0.256997	2.92351	0.087907	0.929951	NA	Bacteria	Bacteroidetes	Bacteroidia	Bacteroidales	NA	NA	NA
seq_1427	0.0179633	0.256997	2.92351	0.087907	0.929951	NA	Bacteria	Firmicutes	Clostridia	Clostridiales	Lachnospiraceae	NA	NA
seq_1428	0.014477	0.0479029	2.92351	0.0163854	0.986927	NA	Bacteria	Firmicutes	Clostridia	Clostridiales	Lachnospiraceae	Coprococcus_1	NA
seq_1429	0.014477	0.0479029	2.92351	0.0163854	0.986927	NA	Bacteria	Bacteroidetes	Bacteroidia	Bacteroidales	Bacteroidales_S24-7_group	NA	NA
seq_1430	0.0223251	0.0479029	2.92351	0.0163854	0.986927	NA	Bacteria	Firmicutes	Clostridia	Clostridiales	Lachnospiraceae	NA	NA
seq_1431	0.0223251	0.0479029	2.92351	0.0163854	0.986927	NA	Bacteria	Firmicutes	Clostridia	Clostridiales	Lachnospiraceae	NA	NA
seq_1432	0.0223251	0.0479029	2.92351	0.0163854	0.986927	NA	Bacteria	Firmicutes	Clostridia	Clostridiales	Lachnospiraceae	NA	NA
seq_1433	0.0158468	0.0479029	2.92351	0.0163854	0.986927	NA	Bacteria	NA	NA	NA	NA	NA	NA
seq_1434	0.0185164	0.256997	2.92351	0.087907	0.929951	NA	Bacteria	Firmicutes	Clostridia	Clostridiales	Lachnospiraceae	Tyzzerella_3	NA
seq_1435	0.0255921	0.256997	2.92351	0.087907	0.929951	NA	Bacteria	Firmicutes	Clostridia	Clostridiales	Lachnospiraceae	NA	NA
seq_1436	0.0255921	0.256997	2.92351	0.087907	0.929951	NA	Bacteria	Firmicutes	Clostridia	Clostridiales	Ruminococcaceae	NA	NA
seq_1437	0.0255921	0.256997	2.92351	0.087907	0.929951	NA	Bacteria	Firmicutes	Clostridia	Clostridiales	Lachnospiraceae	NA	NA
seq_1438	0.0197209	0.0479029	2.92351	0.0163854	0.986927	NA	Bacteria	Firmicutes	Bacilli	NA	NA	NA	NA
seq_1439	0.0179913	0.0479029	2.92351	0.0163854	0.986927	NA	Bacteria	Firmicutes	Erysipelotrichia	Erysipelotrichales	Erysipelotrichaceae	Turicibacter	NA
seq_1440	0.0186383	0.256997	2.92351	0.087907	0.929951	NA	Bacteria	Actinobacteria	Coriobacteriia	Coriobacteriales	Coriobacteriaceae	NA	NA
seq_1441	0.0137139	0.0479029	2.92351	0.0163854	0.986927	NA	Bacteria	Firmicutes	Clostridia	Clostridiales	Lachnospiraceae	NA	NA
seq_1442	0.0137139	0.0479029	2.92351	0.0163854	0.986927	NA	Bacteria	NA	NA	NA	NA	NA	NA
seq_1443	0.0244654	0.256997	2.92351	0.087907	0.929951	NA	Bacteria	Firmicutes	NA	NA	NA	NA	NA
seq_1444	0.017984	0.0479029	2.92351	0.0163854	0.986927	NA	Bacteria	Firmicutes	Clostridia	Clostridiales	Lachnospiraceae	NA	NA
seq_1445	0.0104753	0.0479029	2.92351	0.0163854	0.986927	NA	Bacteria	Firmicutes	Clostridia	Clostridiales	NA	NA	NA
seq_1446	0.0226416	0.256997	2.92351	0.087907	0.929951	NA	Bacteria	Firmicutes	Clostridia	Clostridiales	Lachnospiraceae	Lachnospiraceae_UCG-001	NA
seq_1447	0.0152546	0.256997	2.92351	0.087907	0.929951	NA	Bacteria	Tenericutes	Mollicutes	Mollicutes_RF9	NA	NA	NA
seq_1448	0.0143028	0.0479029	2.92351	0.0163854	0.986927	NA	Bacteria	Firmicutes	Clostridia	Clostridiales	Eubacteriaceae	Anaerofustis	NA
seq_1449	0.0167885	0.0479029	2.92351	0.0163854	0.986927	NA	Bacteria	Verrucomicrobia	Verrucomicrobiae	Verrucomicrobiales	Verrucomicrobiaceae	Akkermansia	NA
seq_1450	0.0167885	0.0479029	2.92351	0.0163854	0.986927	NA	Bacteria	Firmicutes	Clostridia	Clostridiales	Lachnospiraceae	NA	NA
seq_1451	0.0167885	0.0479029	2.92351	0.0163854	0.986927	NA	Bacteria	Firmicutes	Clostridia	Clostridiales	Lachnospiraceae	NA	NA
seq_1452	0.0145171	0.0479029	2.92351	0.0163854	0.986927	NA	Bacteria	Firmicutes	Clostridia	Clostridiales	Ruminococcaceae	NA	NA
seq_1453	0.0151909	0.256997	2.92351	0.087907	0.929951	NA	Bacteria	Firmicutes	Clostridia	Clostridiales	Ruminococcaceae	Ruminiclostridium_5	NA
seq_1454	0.0181327	0.256997	2.92351	0.087907	0.929951	NA	Bacteria	Bacteroidetes	Bacteroidia	Bacteroidales	NA	NA	NA
seq_1455	0.0181327	0.256997	2.92351	0.087907	0.929951	NA	Bacteria	Bacteroidetes	Bacteroidia	Bacteroidales	Bacteroidales_S24-7_group	NA	NA
seq_1456	0.0167885	0.0479029	2.92351	0.0163854	0.986927	NA	Bacteria	Bacteroidetes	Bacteroidia	Bacteroidales	Bacteroidales_S24-7_group	NA	NA
seq_1457	0.0183338	0.0479029	2.92351	0.0163854	0.986927	NA	Bacteria	Firmicutes	Clostridia	Clostridiales	Lachnospiraceae	NA	NA
seq_1458	0.0183338	0.0479029	2.92351	0.0163854	0.986927	NA	Bacteria	Firmicutes	Clostridia	Clostridiales	Ruminococcaceae	Anaerofilum	NA
seq_1459	0.0312989	0.256997	2.92351	0.087907	0.929951	NA	Bacteria	Firmicutes	Clostridia	Clostridiales	Lachnospiraceae	NA	NA
seq_1460	0.0160309	0.0479029	2.92351	0.0163854	0.986927	NA	Bacteria	Firmicutes	Erysipelotrichia	Erysipelotrichales	Erysipelotrichaceae	NA	NA
seq_1461	0.0181667	0.0479029	2.92351	0.0163854	0.986927	NA	Bacteria	Firmicutes	Clostridia	Clostridiales	Lachnospiraceae	NA	NA
seq_1462	0.00902988	0.0479029	2.92351	0.0163854	0.986927	NA	Bacteria	Firmicutes	Clostridia	Clostridiales	Ruminococcaceae	NA	NA
seq_1463	0.020094	0.0479029	2.92351	0.0163854	0.986927	NA	Bacteria	Firmicutes	Clostridia	Clostridiales	Lachnospiraceae	NA	NA
seq_1464	0.020094	0.0479029	2.92351	0.0163854	0.986927	NA	Bacteria	Firmicutes	Clostridia	Clostridiales	Lachnospiraceae	NA	NA
seq_1465	0.0157289	0.0479029	2.92351	0.0163854	0.986927	NA	Bacteria	NA	NA	NA	NA	NA	NA
seq_1466	0.0266971	0.256997	2.92351	0.087907	0.929951	NA	Bacteria	Firmicutes	Clostridia	Clostridiales	Lachnospiraceae	NA	NA
seq_1467	0.0167885	0.0479029	2.92351	0.0163854	0.986927	NA	Bacteria	NA	NA	NA	NA	NA	NA
seq_1468	0.0167885	0.0479029	2.92351	0.0163854	0.986927	NA	Bacteria	Firmicutes	Clostridia	Clostridiales	Ruminococcaceae	Ruminococcaceae_UCG-013	NA
seq_1469	0.0167885	0.0479029	2.92351	0.0163854	0.986927	NA	Bacteria	Firmicutes	Clostridia	Clostridiales	NA	NA	NA
seq_1470	0.0167885	0.0479029	2.92351	0.0163854	0.986927	NA	Bacteria	Firmicutes	Clostridia	Clostridiales	Lachnospiraceae	NA	NA
seq_1471	0.0503935	0.256997	2.92351	0.087907	0.929951	0.999223	Bacteria	Tenericutes	Mollicutes	Anaeroplasmatales	Anaeroplasmataceae	Anaeroplasma	NA
seq_1472	0.0230032	0.0479029	2.92351	0.0163854	0.986927	NA	Bacteria	Firmicutes	Clostridia	Clostridiales	Ruminococcaceae	Ruminococcaceae_UCG-014	NA
seq_1473	0.0152989	0.0479029	2.92351	0.0163854	0.986927	NA	Bacteria	Firmicutes	Clostridia	Clostridiales	Lachnospiraceae	NA	NA
seq_1474	0.0285266	0.256997	2.92351	0.087907	0.929951	NA	Bacteria	Firmicutes	Bacilli	NA	NA	NA	NA
seq_1475	0.0167885	0.0479029	2.92351	0.0163854	0.986927	NA	Bacteria	Firmicutes	Clostridia	Clostridiales	Lachnospiraceae	NA	NA
seq_1476	0.0167885	0.0479029	2.92351	0.0163854	0.986927	NA	Bacteria	Firmicutes	Clostridia	Clostridiales	Lachnospiraceae	NA	NA
seq_1477	0.0200329	0.0479029	2.92351	0.0163854	0.986927	NA	Bacteria	NA	NA	NA	NA	NA	NA
seq_1478	0.0154716	0.0479029	2.92351	0.0163854	0.986927	NA	Bacteria	Cyanobacteria	Melainabacteria	Gastranaerophilales	NA	NA	NA
seq_1479	0.0189144	0.0479029	2.92351	0.0163854	0.986927	NA	Bacteria	Bacteroidetes	Bacteroidia	Bacteroidales	NA	NA	NA
seq_1480	0.0189144	0.0479029	2.92351	0.0163854	0.986927	NA	Bacteria	Firmicutes	Clostridia	Clostridiales	Clostridiaceae_1	Candidatus_Arthromitus	NA
seq_1481	0.0167885	0.0479029	2.92351	0.0163854	0.986927	NA	Bacteria	Firmicutes	Clostridia	Clostridiales	Lachnospiraceae	NA	NA
seq_1482	0.0172983	0.0479029	2.92351	0.0163854	0.986927	NA	Bacteria	Firmicutes	Clostridia	Clostridiales	Lachnospiraceae	NA	NA
seq_1483	0.0184752	0.256997	2.92351	0.087907	0.929951	NA	Bacteria	Firmicutes	Clostridia	Clostridiales	Ruminococcaceae	Ruminococcaceae_UCG-013	NA
seq_1484	0.0139403	0.256997	2.92351	0.087907	0.929951	NA	Bacteria	NA	NA	NA	NA	NA	NA
seq_1485	0.0273655	0.0479029	2.92351	0.0163854	0.986927	NA	Bacteria	Firmicutes	Clostridia	Clostridiales	Ruminococcaceae	NA	NA
seq_1486	0.0167885	0.256997	2.92351	0.087907	0.929951	NA	Bacteria	Firmicutes	Clostridia	Clostridiales	NA	NA	NA
seq_1487	0.0186962	0.256997	2.92351	0.087907	0.929951	NA	Bacteria	Firmicutes	Clostridia	Clostridiales	Lachnospiraceae	NA	NA
seq_1488	0.0343365	0.0479029	2.92351	0.0163854	0.986927	NA	Bacteria	Firmicutes	Clostridia	Clostridiales	Lachnospiraceae	NA	NA
seq_1489	0.0343365	0.0479029	2.92351	0.0163854	0.986927	NA	Bacteria	NA	NA	NA	NA	NA	NA
seq_1490	0.0176536	0.0479029	2.92351	0.0163854	0.986927	NA	Bacteria	Bacteroidetes	Bacteroidia	Bacteroidales	Bacteroidales_S24-7_group	NA	NA
seq_1491	0.0267915	0.0479029	2.92351	0.0163854	0.986927	NA	Bacteria	Tenericutes	Mollicutes	Mollicutes_RF9	NA	NA	NA
seq_1492	0.0142823	0.0479029	2.92351	0.0163854	0.986927	NA	Bacteria	Firmicutes	Clostridia	Clostridiales	Lachnospiraceae	NA	NA
seq_1493	0.0184198	0.256997	2.92351	0.087907	0.929951	NA	Bacteria	Bacteroidetes	NA	NA	NA	NA	NA
seq_1494	0.0159452	0.0479029	2.92351	0.0163854	0.986927	NA	Bacteria	NA	NA	NA	NA	NA	NA
seq_1495	0.0151927	0.0479029	2.92351	0.0163854	0.986927	NA	Bacteria	Firmicutes	NA	NA	NA	NA	NA
seq_1496	0.0151927	0.0479029	2.92351	0.0163854	0.986927	NA	Bacteria	Firmicutes	Clostridia	Clostridiales	Ruminococcaceae	Intestinimonas	NA
seq_1497	0.0167885	0.0479029	2.92351	0.0163854	0.986927	NA	Bacteria	Firmicutes	Clostridia	Clostridiales	Ruminococcaceae	Ruminococcaceae_UCG-014	NA
seq_1498	0.0167885	0.256997	2.92351	0.087907	0.929951	NA	Bacteria	Firmicutes	Clostridia	Clostridiales	Lachnospiraceae	Lachnospiraceae_UCG-010	NA
seq_1499	0.0224554	0.0479029	2.92351	0.0163854	0.986927	NA	Bacteria	Firmicutes	Clostridia	Clostridiales	Lachnospiraceae	NA	NA
seq_1500	0.0221708	0.0479029	2.92351	0.0163854	0.986927	NA	Bacteria	Firmicutes	Clostridia	Clostridiales	Lachnospiraceae	Lactonifactor	NA
seq_1501	0.0244536	0.256997	2.92351	0.087907	0.929951	NA	Bacteria	Firmicutes	Clostridia	Clostridiales	Lachnospiraceae	NA	NA
seq_1502	0.0229096	0.256997	2.92351	0.087907	0.929951	NA	Bacteria	Firmicutes	Bacilli	Lactobacillales	NA	NA	NA
seq_1503	0.0229096	0.256997	2.92351	0.087907	0.929951	NA	Bacteria	Firmicutes	Clostridia	Clostridiales	NA	NA	NA
seq_1504	0.014069	0.0479029	2.92351	0.0163854	0.986927	NA	Bacteria	Firmicutes	Clostridia	Clostridiales	Clostridiales_vadinBB60_group	NA	NA
seq_1505	0.014069	0.0479029	2.92351	0.0163854	0.986927	NA	Bacteria	Firmicutes	Clostridia	Clostridiales	Lachnospiraceae	NA	NA
seq_1506	0.0195274	0.0479029	2.92351	0.0163854	0.986927	NA	Bacteria	Firmicutes	Clostridia	Clostridiales	Lachnospiraceae	NA	NA
seq_1507	0.0208275	0.0479029	2.92351	0.0163854	0.986927	NA	Bacteria	Firmicutes	Clostridia	Clostridiales	Lachnospiraceae	NA	NA
seq_1508	0.0211272	0.256997	2.92351	0.087907	0.929951	NA	Bacteria	Firmicutes	Clostridia	Clostridiales	Lachnospiraceae	NA	NA
seq_1509	0.0172291	0.256997	2.92351	0.087907	0.929951	NA	Bacteria	Firmicutes	Clostridia	Clostridiales	Lachnospiraceae	NA	NA
seq_1510	0.0172291	0.256997	2.92351	0.087907	0.929951	NA	Bacteria	Firmicutes	Clostridia	Clostridiales	Lachnospiraceae	NA	NA
seq_1511	0.0172291	0.256997	2.92351	0.087907	0.929951	NA	Bacteria	Firmicutes	Bacilli	NA	NA	NA	NA
seq_1512	0.014375	0.0479029	2.92351	0.0163854	0.986927	NA	Bacteria	Firmicutes	Clostridia	Clostridiales	Lachnospiraceae	NA	NA
seq_1513	0.0151505	0.0479029	2.92351	0.0163854	0.986927	NA	Bacteria	Firmicutes	Clostridia	Clostridiales	Clostridiales_vadinBB60_group	NA	NA
seq_1514	0.0114296	0.256997	2.92351	0.087907	0.929951	NA	Bacteria	Firmicutes	Clostridia	Clostridiales	Lachnospiraceae	NA	NA
seq_1515	0.0190059	0.256997	2.92351	0.087907	0.929951	NA	Bacteria	Actinobacteria	Coriobacteriia	Coriobacteriales	Coriobacteriaceae	Enterorhabdus	NA
seq_1516	0.0147718	0.0479029	2.92351	0.0163854	0.986927	NA	Bacteria	Firmicutes	Clostridia	Clostridiales	Lachnospiraceae	Lachnospiraceae_UCG-006	NA
seq_1517	0.0131916	0.0479029	2.92351	0.0163854	0.986927	NA	Bacteria	Firmicutes	Clostridia	Clostridiales	Ruminococcaceae	Ruminococcaceae_UCG-009	NA
seq_1518	0.0167885	0.0479029	2.92351	0.0163854	0.986927	NA	Bacteria	Firmicutes	Clostridia	Clostridiales	Family_XIII	[Eubacterium]_brachy_group	NA
seq_1519	0.0167885	0.0479029	2.92351	0.0163854	0.986927	NA	Bacteria	Bacteroidetes	NA	NA	NA	NA	NA
seq_1520	0.0143471	0.256997	2.92351	0.087907	0.929951	NA	Bacteria	Firmicutes	Clostridia	Clostridiales	Lachnospiraceae	NA	NA
seq_1521	0.0143471	0.256997	2.92351	0.087907	0.929951	NA	Bacteria	Firmicutes	Clostridia	Clostridiales	Lachnospiraceae	NA	NA
seq_1522	0.0219437	0.256997	2.92351	0.087907	0.929951	NA	Bacteria	Firmicutes	Clostridia	Clostridiales	Lachnospiraceae	NA	NA
seq_1523	0.0167885	0.256997	2.92351	0.087907	0.929951	NA	Bacteria	Bacteroidetes	Bacteroidia	Bacteroidales	NA	NA	NA
seq_1524	0.0167885	0.256997	2.92351	0.087907	0.929951	NA	Bacteria	Firmicutes	Clostridia	Clostridiales	NA	NA	NA
seq_1525	0.0247333	0.0479029	2.92351	0.0163854	0.986927	NA	Bacteria	Firmicutes	NA	NA	NA	NA	NA
seq_1526	0.0162888	0.0479029	2.92351	0.0163854	0.986927	NA	Bacteria	Bacteroidetes	Bacteroidia	Bacteroidales	NA	NA	NA
seq_1527	0.0185908	0.0479029	2.92351	0.0163854	0.986927	NA	Bacteria	Firmicutes	Clostridia	Clostridiales	Ruminococcaceae	NA	NA
seq_1528	0.0155641	0.0479029	2.92351	0.0163854	0.986927	NA	Bacteria	Cyanobacteria	Melainabacteria	Gastranaerophilales	NA	NA	NA
seq_1529	0.0142629	0.256997	2.92351	0.087907	0.929951	NA	Bacteria	Cyanobacteria	Melainabacteria	Gastranaerophilales	NA	NA	NA
seq_1530	0.0142629	0.256997	2.92351	0.087907	0.929951	NA	Bacteria	Firmicutes	Clostridia	Clostridiales	Lachnospiraceae	NA	NA
seq_1531	0.0157985	0.256997	2.92351	0.087907	0.929951	NA	Bacteria	Firmicutes	NA	NA	NA	NA	NA
seq_1532	0.0133078	0.0479029	2.92351	0.0163854	0.986927	NA	Bacteria	Firmicutes	Clostridia	Clostridiales	Lachnospiraceae	NA	NA
seq_1533	0.0133078	0.0479029	2.92351	0.0163854	0.986927	NA	Bacteria	Firmicutes	Clostridia	Clostridiales	Family_XIII	[Eubacterium]_nodatum_group	NA
seq_1534	0.0133078	0.0479029	2.92351	0.0163854	0.986927	NA	Bacteria	Firmicutes	Clostridia	Clostridiales	Lachnospiraceae	NA	NA
seq_1535	0.0141843	0.0479029	2.92351	0.0163854	0.986927	NA	Bacteria	Firmicutes	Clostridia	Clostridiales	Ruminococcaceae	Pseudoflavonifractor	NA
seq_1536	0.0141843	0.0479029	2.92351	0.0163854	0.986927	NA	Bacteria	Firmicutes	NA	NA	NA	NA	NA
seq_1537	0.0134126	0.256997	2.92351	0.087907	0.929951	NA	Bacteria	Firmicutes	Clostridia	Clostridiales	Christensenellaceae	NA	NA
seq_1538	0.0188329	0.0479029	2.92351	0.0163854	0.986927	NA	Bacteria	Firmicutes	Clostridia	Clostridiales	NA	NA	NA
seq_1539	0.0157461	0.0479029	2.92351	0.0163854	0.986927	NA	Bacteria	Firmicutes	Clostridia	Clostridiales	Ruminococcaceae	Ruminococcaceae_UCG-014	NA
seq_1540	0.0122195	0.0479029	2.92351	0.0163854	0.986927	NA	Bacteria	Firmicutes	Clostridia	Clostridiales	Ruminococcaceae	NA	NA
seq_1541	0.0180339	0.0479029	2.92351	0.0163854	0.986927	NA	Bacteria	Firmicutes	Clostridia	Clostridiales	Lachnospiraceae	NA	NA
seq_1542	0.0180339	0.0479029	2.92351	0.0163854	0.986927	NA	Bacteria	Firmicutes	Clostridia	Clostridiales	Lachnospiraceae	NA	NA
seq_1543	0.0131579	0.256997	2.92351	0.087907	0.929951	NA	Bacteria	Firmicutes	Clostridia	Clostridiales	Lachnospiraceae	NA	NA
seq_1544	0.0131579	0.256997	2.92351	0.087907	0.929951	NA	Bacteria	Firmicutes	Clostridia	Clostridiales	Lachnospiraceae	NA	NA
seq_1545	0.0167885	0.256997	2.92351	0.087907	0.929951	NA	Bacteria	Firmicutes	Clostridia	Clostridiales	NA	NA	NA
seq_1546	0.0183767	0.0479029	2.92351	0.0163854	0.986927	NA	Bacteria	Firmicutes	Clostridia	Clostridiales	Ruminococcaceae	NA	NA
seq_1547	0.0183767	0.0479029	2.92351	0.0163854	0.986927	NA	Bacteria	Firmicutes	Erysipelotrichia	Erysipelotrichales	Erysipelotrichaceae	Allobaculum	NA
seq_1548	0.0174238	0.256997	2.92351	0.087907	0.929951	NA	Bacteria	Tenericutes	Mollicutes	Mollicutes_RF9	NA	NA	NA
seq_1549	0.0140099	0.256997	2.92351	0.087907	0.929951	NA	Bacteria	Firmicutes	Clostridia	Clostridiales	Lachnospiraceae	Lachnospiraceae_UCG-006	NA
seq_1550	0.0140099	0.256997	2.92351	0.087907	0.929951	NA	Bacteria	NA	NA	NA	NA	NA	NA
seq_1551	0.013317	0.256997	2.92351	0.087907	0.929951	NA	Bacteria	Firmicutes	Bacilli	NA	NA	NA	NA
seq_1553	0.0152821	0.0479029	2.92351	0.0163854	0.986927	NA	Bacteria	Firmicutes	Clostridia	Clostridiales	Lachnospiraceae	Lachnospiraceae_UCG-001	NA
seq_1554	0.0215376	0.0479029	2.92351	0.0163854	0.986927	NA	Bacteria	Firmicutes	Clostridia	Clostridiales	Peptococcaceae	NA	NA
seq_1555	0.0231849	0.256997	2.92351	0.087907	0.929951	NA	Bacteria	Firmicutes	Clostridia	Clostridiales	Lachnospiraceae	NA	NA
seq_1556	0.0159368	0.256997	2.92351	0.087907	0.929951	NA	Bacteria	Firmicutes	Clostridia	Clostridiales	Ruminococcaceae	Ruminococcaceae_UCG-014	NA
seq_1557	0.0159368	0.256997	2.92351	0.087907	0.929951	NA	Bacteria	Firmicutes	Clostridia	Clostridiales	Lachnospiraceae	NA	NA
seq_1558	0.014804	0.256997	2.92351	0.087907	0.929951	NA	Bacteria	Firmicutes	Clostridia	Clostridiales	Lachnospiraceae	NA	NA
seq_1559	0.0199214	0.256997	2.92351	0.087907	0.929951	NA	Bacteria	Firmicutes	Clostridia	Clostridiales	Lachnospiraceae	NA	NA
seq_1560	0.0167885	0.0479029	2.92351	0.0163854	0.986927	NA	Bacteria	Firmicutes	Clostridia	Clostridiales	Peptococcaceae	NA	NA
seq_1561	0.0167885	0.0479029	2.92351	0.0163854	0.986927	NA	Bacteria	Verrucomicrobia	NA	NA	NA	NA	NA
seq_1562	0.0167254	0.0479029	2.92351	0.0163854	0.986927	NA	Bacteria	Firmicutes	Clostridia	Clostridiales	Lachnospiraceae	NA	NA
seq_1563	0.0209399	0.256997	2.92351	0.087907	0.929951	NA	Bacteria	Firmicutes	Clostridia	Clostridiales	NA	NA	NA
seq_1564	0.0167885	0.256997	2.92351	0.087907	0.929951	NA	Bacteria	Firmicutes	Clostridia	Clostridiales	Lachnospiraceae	NA	NA
seq_1565	0.0216825	0.256997	2.92351	0.087907	0.929951	NA	Bacteria	Firmicutes	Clostridia	Clostridiales	Lachnospiraceae	Incertae_Sedis	NA
seq_1566	0.0128207	0.256997	2.92351	0.087907	0.929951	NA	Bacteria	Firmicutes	Clostridia	Clostridiales	NA	NA	NA
seq_1567	0.0145417	0.0479029	2.92351	0.0163854	0.986927	NA	Bacteria	NA	NA	NA	NA	NA	NA
seq_1568	0.0145417	0.0479029	2.92351	0.0163854	0.986927	NA	Bacteria	Bacteroidetes	NA	NA	NA	NA	NA
seq_1569	0.0145417	0.0479029	2.92351	0.0163854	0.986927	NA	Bacteria	Firmicutes	Clostridia	Clostridiales	NA	NA	NA
seq_1570	0.0167885	0.0479029	2.92351	0.0163854	0.986927	NA	Bacteria	Bacteroidetes	Bacteroidia	Bacteroidales	Bacteroidales_S24-7_group	NA	NA
seq_1571	0.0121875	0.0479029	2.92351	0.0163854	0.986927	NA	Bacteria	Firmicutes	NA	NA	NA	NA	NA
seq_1572	0.0121875	0.0479029	2.92351	0.0163854	0.986927	NA	Bacteria	Firmicutes	Clostridia	Clostridiales	Ruminococcaceae	Ruminococcaceae_UCG-014	NA
seq_1573	0.0121875	0.0479029	2.92351	0.0163854	0.986927	NA	Bacteria	Bacteroidetes	Bacteroidia	Bacteroidales	NA	NA	NA
seq_1574	0.00986557	0.256997	2.92351	0.087907	0.929951	NA	Bacteria	Firmicutes	Clostridia	Clostridiales	Ruminococcaceae	Ruminiclostridium_5	NA
seq_1575	0.0199932	0.256997	2.92351	0.087907	0.929951	NA	Bacteria	Firmicutes	Clostridia	Clostridiales	Lachnospiraceae	NA	NA
seq_1576	0.0172973	0.0479029	2.92351	0.0163854	0.986927	NA	Bacteria	Firmicutes	Clostridia	Clostridiales	Family_XIII	Family_XIII_UCG-001	NA
seq_1577	0.0167885	0.256997	2.92351	0.087907	0.929951	NA	Bacteria	Bacteroidetes	Bacteroidia	Bacteroidales	NA	NA	NA
seq_1578	0.0142131	0.256997	2.92351	0.087907	0.929951	NA	Bacteria	Bacteroidetes	Bacteroidia	Bacteroidales	Bacteroidales_S24-7_group	NA	NA
seq_1579	0.0142131	0.256997	2.92351	0.087907	0.929951	NA	Bacteria	Firmicutes	Clostridia	Clostridiales	Lachnospiraceae	Lactonifactor	NA
seq_1580	0.0142131	0.256997	2.92351	0.087907	0.929951	NA	Bacteria	Firmicutes	Clostridia	Clostridiales	Ruminococcaceae	Ruminococcaceae_NK4A214_group	NA
seq_1581	0.0196045	0.256997	2.92351	0.087907	0.929951	NA	Bacteria	Firmicutes	Clostridia	Clostridiales	Lachnospiraceae	Tyzzerella_3	NA
seq_1582	0.0167885	0.0479029	2.92351	0.0163854	0.986927	NA	Bacteria	Firmicutes	Clostridia	Clostridiales	NA	NA	NA
seq_1583	0.0167885	0.0479029	2.92351	0.0163854	0.986927	NA	Bacteria	Firmicutes	Clostridia	Clostridiales	Lachnospiraceae	Lachnospiraceae_FE2018_group	NA
seq_1584	0.0167885	0.0479029	2.92351	0.0163854	0.986927	NA	Bacteria	Bacteroidetes	Bacteroidia	Bacteroidales	Bacteroidales_S24-7_group	NA	NA
seq_1585	0.0167885	0.0479029	2.92351	0.0163854	0.986927	NA	Bacteria	Firmicutes	Clostridia	Clostridiales	Family_XIII	Family_XIII_UCG-001	NA
seq_1586	0.0158931	0.0479029	2.92351	0.0163854	0.986927	NA	Bacteria	Firmicutes	Clostridia	Clostridiales	Lachnospiraceae	NA	NA
seq_1587	0.020574	0.256997	2.92351	0.087907	0.929951	NA	Bacteria	Firmicutes	Clostridia	Clostridiales	NA	NA	NA
seq_1588	0.020574	0.256997	2.92351	0.087907	0.929951	NA	Bacteria	Firmicutes	Clostridia	Clostridiales	Lachnospiraceae	NA	NA
seq_1589	0.0171883	0.256997	2.92351	0.087907	0.929951	NA	Bacteria	Firmicutes	NA	NA	NA	NA	NA
seq_1590	0.0122655	0.0479029	2.92351	0.0163854	0.986927	NA	Bacteria	Firmicutes	Clostridia	Clostridiales	NA	NA	NA
seq_1591	0.014706	0.0479029	2.92351	0.0163854	0.986927	NA	Bacteria	Firmicutes	Erysipelotrichia	Erysipelotrichales	Erysipelotrichaceae	NA	NA
seq_1592	0.0141479	0.0479029	2.92351	0.0163854	0.986927	NA	Bacteria	Firmicutes	Clostridia	Clostridiales	Ruminococcaceae	Pseudoflavonifractor	NA
seq_1593	0.0141479	0.0479029	2.92351	0.0163854	0.986927	NA	Bacteria	NA	NA	NA	NA	NA	NA
seq_1594	0.0125547	0.256997	2.92351	0.087907	0.929951	NA	Bacteria	Firmicutes	Clostridia	Clostridiales	Lachnospiraceae	NA	NA
seq_1595	0.0153742	0.256997	2.92351	0.087907	0.929951	NA	Bacteria	Firmicutes	Clostridia	Clostridiales	Ruminococcaceae	NA	NA
seq_1596	0.00966351	0.0479029	2.92351	0.0163854	0.986927	NA	Bacteria	Firmicutes	Clostridia	Clostridiales	NA	NA	NA
seq_1597	0.0145671	0.0479029	2.92351	0.0163854	0.986927	NA	Bacteria	Firmicutes	Clostridia	Clostridiales	Lachnospiraceae	Parasporobacterium	NA
seq_1598	0.0167885	0.0479029	2.92351	0.0163854	0.986927	NA	Bacteria	Bacteroidetes	Bacteroidia	Bacteroidales	NA	NA	NA
seq_1599	0.0167885	0.0479029	2.92351	0.0163854	0.986927	NA	Bacteria	Firmicutes	Clostridia	Clostridiales	Clostridiales_vadinBB60_group	NA	NA
seq_1600	0.0203253	0.256997	2.92351	0.087907	0.929951	NA	Bacteria	Bacteroidetes	NA	NA	NA	NA	NA
seq_1601	0.0145704	0.256997	2.92351	0.087907	0.929951	NA	Bacteria	Firmicutes	NA	NA	NA	NA	NA
seq_1602	0.0146533	0.0479029	2.92351	0.0163854	0.986927	NA	Bacteria	Firmicutes	Clostridia	Clostridiales	Ruminococcaceae	NA	NA
seq_1603	0.0121563	0.0479029	2.92351	0.0163854	0.986927	NA	Bacteria	Firmicutes	Clostridia	Clostridiales	Lachnospiraceae	NA	NA
seq_1604	0.0121563	0.0479029	2.92351	0.0163854	0.986927	NA	Bacteria	Firmicutes	Clostridia	Clostridiales	Clostridiales_vadinBB60_group	NA	NA
seq_1605	0.0121563	0.0479029	2.92351	0.0163854	0.986927	NA	Bacteria	Firmicutes	Clostridia	Clostridiales	Ruminococcaceae	[Eubacterium]_coprostanoligenes_group	NA
seq_1606	0.0135866	0.0479029	2.92351	0.0163854	0.986927	NA	Bacteria	Firmicutes	Clostridia	Clostridiales	Ruminococcaceae	NA	NA
seq_1607	0.0159114	0.0479029	2.92351	0.0163854	0.986927	NA	Bacteria	Bacteroidetes	Bacteroidia	Bacteroidales	NA	NA	NA
seq_1608	0.0177604	0.0479029	2.92351	0.0163854	0.986927	NA	Bacteria	Bacteroidetes	Bacteroidia	Bacteroidales	Bacteroidales_S24-7_group	NA	NA
seq_1609	0.0186197	0.256997	2.92351	0.087907	0.929951	NA	Bacteria	Firmicutes	Bacilli	Lactobacillales	NA	NA	NA
seq_1610	0.0269153	0.256997	2.92351	0.087907	0.929951	NA	Bacteria	Firmicutes	Clostridia	Clostridiales	Peptococcaceae	NA	NA
seq_1611	0.0269153	0.256997	2.92351	0.087907	0.929951	NA	Bacteria	Firmicutes	Bacilli	NA	NA	NA	NA
seq_1612	0.0329906	0.256997	2.92351	0.087907	0.929951	NA	Bacteria	Firmicutes	Clostridia	Clostridiales	Family_XIII	Family_XIII_UCG-001	NA
seq_1613	0.0125737	0.0479029	2.92351	0.0163854	0.986927	NA	Bacteria	Firmicutes	Clostridia	Clostridiales	Lachnospiraceae	NA	NA
seq_1614	0.0156562	0.256997	2.92351	0.087907	0.929951	NA	Bacteria	Firmicutes	Clostridia	Clostridiales	Lachnospiraceae	NA	NA
seq_1615	0.0128844	0.0479029	2.92351	0.0163854	0.986927	NA	Bacteria	Firmicutes	Clostridia	Clostridiales	NA	NA	NA
seq_1616	0.0257935	0.256997	2.92351	0.087907	0.929951	NA	Bacteria	Bacteroidetes	Bacteroidia	Bacteroidales	NA	NA	NA
seq_1617	0.0257935	0.256997	2.92351	0.087907	0.929951	NA	Bacteria	Firmicutes	Clostridia	Clostridiales	Lachnospiraceae	Incertae_Sedis	NA
seq_1618	0.0154957	0.256997	2.92351	0.087907	0.929951	NA	Bacteria	Firmicutes	Clostridia	Clostridiales	Lachnospiraceae	NA	NA
seq_1619	0.0154957	0.256997	2.92351	0.087907	0.929951	NA	Bacteria	Firmicutes	Clostridia	Clostridiales	Lachnospiraceae	NA	NA
seq_1620	0.0167885	0.0479029	2.92351	0.0163854	0.986927	NA	Bacteria	Firmicutes	Clostridia	Clostridiales	NA	NA	NA
seq_1621	0.0212212	0.256997	2.92351	0.087907	0.929951	NA	Bacteria	Firmicutes	Clostridia	Clostridiales	Ruminococcaceae	Ruminiclostridium	NA
seq_1622	0.0185823	0.0479029	2.92351	0.0163854	0.986927	NA	Bacteria	Firmicutes	Clostridia	Clostridiales	Ruminococcaceae	Ruminococcaceae_UCG-014	NA
seq_1623	0.0167885	0.0479029	2.92351	0.0163854	0.986927	NA	Bacteria	Firmicutes	Clostridia	Clostridiales	Lachnospiraceae	NA	NA
seq_1624	0.0167885	0.0479029	2.92351	0.0163854	0.986927	NA	Bacteria	Firmicutes	Clostridia	Clostridiales	Lachnospiraceae	NA	NA
seq_1625	0.0167885	0.0479029	2.92351	0.0163854	0.986927	NA	Bacteria	Firmicutes	Clostridia	Clostridiales	Lachnospiraceae	Lachnospiraceae_UCG-001	NA
seq_1626	0.0167885	0.0479029	2.92351	0.0163854	0.986927	NA	Bacteria	NA	NA	NA	NA	NA	NA
seq_1627	0.0146599	0.0479029	2.92351	0.0163854	0.986927	NA	Bacteria	Firmicutes	Erysipelotrichia	Erysipelotrichales	Erysipelotrichaceae	NA	NA
seq_1628	0.0157229	0.256997	2.92351	0.087907	0.929951	NA	Bacteria	Firmicutes	Clostridia	Clostridiales	Clostridiales_vadinBB60_group	NA	NA
seq_1629	0.0157229	0.256997	2.92351	0.087907	0.929951	NA	Bacteria	Firmicutes	Clostridia	Clostridiales	Lachnospiraceae	NA	NA
seq_1630	0.0136092	0.0479029	2.92351	0.0163854	0.986927	NA	Bacteria	Firmicutes	Clostridia	Clostridiales	Lachnospiraceae	NA	NA
seq_1631	0.0128695	0.0479029	2.92351	0.0163854	0.986927	NA	Bacteria	Firmicutes	Clostridia	Clostridiales	Ruminococcaceae	Ruminococcaceae_UCG-014	NA
seq_1632	0.0178685	0.256997	2.92351	0.087907	0.929951	NA	Bacteria	Firmicutes	Clostridia	Clostridiales	Lachnospiraceae	NA	NA
seq_1633	0.0192001	0.256997	2.92351	0.087907	0.929951	NA	Bacteria	Firmicutes	Clostridia	Clostridiales	Lachnospiraceae	NA	NA
seq_1634	0.0115496	0.0479029	2.92351	0.0163854	0.986927	NA	Bacteria	Firmicutes	Clostridia	Clostridiales	Ruminococcaceae	Ruminococcaceae_UCG-014	NA
seq_1635	0.0155888	0.256997	2.92351	0.087907	0.929951	NA	Bacteria	Firmicutes	Clostridia	Clostridiales	Ruminococcaceae	Ruminococcaceae_UCG-013	NA

## Sheet: ASV counts
Table S3: Longitudinal 16S rRNA sequencing dataset ASV table
This table has counts information for each ASV in each sample in this dataset, as well as metadata associated with each sample. Samples 150, 160, 170, 198, 226, 272, 318, 364, 406, and 447 were negative controls where no fecal sample was added, but the kit process was run through and elute was sequenced.
								seq_1	seq_2	seq_3	seq_4	seq_5	seq_6	seq_7	seq_8	seq_9	seq_10	seq_11	seq_12	seq_13	seq_14	seq_15	seq_16	seq_17	seq_18	seq_19	seq_20	seq_21	seq_22	seq_23	seq_24	seq_25	seq_26	seq_27	seq_28	seq_29	seq_30	seq_31	seq_32	seq_33	seq_34	seq_35	seq_36	seq_37	seq_38	seq_39	seq_40	seq_41	seq_42
SampleID	Mouse	Genotype	Age	Cage	Lipocalin	Diarrhea	Lcn2>300ng/g	Bacteria_Verrucomicrobia_Verrucomicrobiae_Verrucomicrobiales_Verrucomicrobiaceae_Akkermansia_muciniphila	Bacteria_Firmicutes_Bacilli_Lactobacillales_Lactobacillaceae_Lactobacillus_NA	Bacteria_Bacteroidetes_Bacteroidia_Bacteroidales_Rikenellaceae_Alistipes_NA	Bacteria_Firmicutes_Erysipelotrichia_Erysipelotrichales_Erysipelotrichaceae_Allobaculum_NA	Bacteria_Bacteroidetes_Bacteroidia_Bacteroidales_Bacteroidales_S24-7_group_NA_NA	Bacteria_Bacteroidetes_Bacteroidia_Bacteroidales_Bacteroidales_S24-7_group_NA_NA	Bacteria_Firmicutes_Erysipelotrichia_Erysipelotrichales_Erysipelotrichaceae_Turicibacter_NA	Bacteria_Bacteroidetes_Bacteroidia_Bacteroidales_Bacteroidales_S24-7_group_NA_NA	Bacteria_Firmicutes_Clostridia_Clostridiales_Lachnospiraceae_Lachnospiraceae_NK4A136_group_bacterium	Bacteria_Bacteroidetes_Bacteroidia_Bacteroidales_Bacteroidaceae_Bacteroides_acidifaciens	Bacteria_Firmicutes_Clostridia_Clostridiales_Lachnospiraceae_Lachnospiraceae_NK4A136_group_NA	Bacteria_Bacteroidetes_Bacteroidia_Bacteroidales_Bacteroidales_S24-7_group_NA_NA	Bacteria_Firmicutes_Clostridia_Clostridiales_Lachnospiraceae_Lachnospiraceae_NK4A136_group_NA	Bacteria_Bacteroidetes_Bacteroidia_Bacteroidales_Bacteroidales_S24-7_group_NA_NA	Bacteria_Bacteroidetes_Bacteroidia_Bacteroidales_Bacteroidaceae_Bacteroides_NA	Bacteria_Bacteroidetes_Bacteroidia_Bacteroidales_Rikenellaceae_Alistipes_NA	Bacteria_Bacteroidetes_Bacteroidia_Bacteroidales_Bacteroidales_S24-7_group_NA_NA	Bacteria_Firmicutes_Clostridia_Clostridiales_Ruminococcaceae_Ruminiclostridium_5_NA	Bacteria_Bacteroidetes_Bacteroidia_Bacteroidales_Rikenellaceae_Alistipes_NA	Bacteria_Firmicutes_Clostridia_Clostridiales_Lachnospiraceae_Blautia_NA	Bacteria_Firmicutes_Clostridia_Clostridiales_Lachnospiraceae_NA_NA	Bacteria_Bacteroidetes_Bacteroidia_Bacteroidales_Bacteroidales_S24-7_group_NA_NA	Bacteria_Firmicutes_Clostridia_Clostridiales_Ruminococcaceae_Oscillibacter_NA	Bacteria_Firmicutes_Clostridia_Clostridiales_Lachnospiraceae_Lachnospiraceae_NK4A136_group_NA	Bacteria_Proteobacteria_Betaproteobacteria_Burkholderiales_Alcaligenaceae_Parasutterella_excrementihominis	Bacteria_Firmicutes_Clostridia_Clostridiales_Ruminococcaceae_NA_NA	Bacteria_Bacteroidetes_Bacteroidia_Bacteroidales_Bacteroidales_S24-7_group_NA_NA	Bacteria_Firmicutes_Clostridia_Clostridiales_Lachnospiraceae_Lachnoclostridium_NA	Bacteria_Firmicutes_Clostridia_Clostridiales_Lachnospiraceae_Lachnospiraceae_NK4A136_group_NA	Bacteria_Firmicutes_Bacilli_Lactobacillales_Lactobacillaceae_Lactobacillus_NA	Bacteria_Bacteroidetes_Bacteroidia_Bacteroidales_Bacteroidales_S24-7_group_NA_NA	Bacteria_Proteobacteria_Deltaproteobacteria_Desulfovibrionales_Desulfovibrionaceae_Desulfovibrio_NA	Bacteria_Firmicutes_Clostridia_Clostridiales_Lachnospiraceae_Lachnospiraceae_UCG-006_NA	Bacteria_Firmicutes_Clostridia_Clostridiales_Lachnospiraceae_NA_NA	Bacteria_Firmicutes_Clostridia_Clostridiales_Ruminococcaceae_[Eubacterium]_coprostanoligenes_group_NA	Bacteria_Bacteroidetes_Bacteroidia_Bacteroidales_Bacteroidales_S24-7_group_NA_NA	Bacteria_Actinobacteria_Actinobacteria_Bifidobacteriales_Bifidobacteriaceae_Bifidobacterium_NA	Bacteria_Firmicutes_Clostridia_Clostridiales_Lachnospiraceae_Roseburia_NA	Bacteria_Firmicutes_Clostridia_Clostridiales_Lachnospiraceae_Lachnospiraceae_NK4A136_group_NA	Bacteria_Firmicutes_Clostridia_Clostridiales_Lachnospiraceae_NA_NA	Bacteria_Firmicutes_Erysipelotrichia_Erysipelotrichales_Erysipelotrichaceae_Allobaculum_NA	Bacteria_Tenericutes_Mollicutes_Mollicutes_RF9_NA_NA_NA
150	0	N/A	N/A	N/A	N/A	N/A	N/A	0	0	0	131	0	0	0	0	0	0	0	0	0	0	0	0	0	0	0	0	0	0	0	0	0	0	0	0	0	0	0	0	0	0	0	0	0	0	0	0	0	0
160	0	N/A	N/A	N/A	N/A	N/A	N/A	121	0	50	47	0	0	0	0	0	0	0	32	118	0	0	88	0	56	0	0	0	0	0	74	0	0	0	0	0	0	0	0	14	0	0	0	0	0	0	0	0	0
170	0	N/A	N/A	N/A	N/A	N/A	N/A	0	0	0	0	0	0	0	0	0	0	0	0	0	0	0	0	0	0	0	0	0	0	0	0	0	0	0	0	0	0	0	0	56	0	0	0	0	0	0	0	0	0
198	0	N/A	N/A	N/A	N/A	N/A	N/A	0	0	0	0	0	0	0	0	0	0	0	0	0	0	0	0	0	0	0	0	0	0	0	0	0	0	0	0	0	0	0	0	0	0	0	0	0	0	0	0	0	0
226	0	N/A	N/A	N/A	N/A	N/A	N/A	0	0	0	0	39	0	0	0	0	0	0	0	0	0	0	0	0	0	0	0	0	0	0	0	0	0	0	0	0	0	0	0	0	0	0	0	0	0	0	0	0	0
272	0	N/A	N/A	N/A	N/A	N/A	N/A	0	0	0	0	36	0	0	0	0	44	0	84	0	0	0	62	22	0	0	0	0	0	0	0	0	0	0	0	0	0	0	0	0	0	0	0	0	0	0	0	0	0
318	0	N/A	N/A	N/A	N/A	N/A	N/A	0	133	0	90	0	0	0	0	0	125	0	0	63	31	0	0	0	0	0	0	0	0	0	95	0	78	71	0	0	0	0	0	0	0	0	0	0	31	0	0	0	0
364	0	N/A	N/A	N/A	N/A	N/A	N/A	0	0	0	0	0	0	0	0	0	0	0	0	0	0	0	0	0	0	0	0	0	0	0	0	0	0	0	0	0	0	0	0	0	0	0	0	0	0	0	0	0	0
406	0	N/A	N/A	N/A	N/A	N/A	N/A	0	0	0	0	0	0	0	0	0	0	0	0	0	0	0	0	0	0	0	0	0	0	0	0	0	0	0	0	0	0	0	0	0	0	0	0	0	0	0	0	0	0
447	0	N/A	N/A	N/A	N/A	N/A	N/A	0	0	0	0	0	0	0	0	0	0	0	0	0	0	0	0	0	0	0	0	0	0	0	0	0	0	0	0	0	0	0	0	0	0	0	0	0	0	0	0	0	0
1	1	KO	4	1	27.8938	0	No	0	3998	1167	61	555	177	0	151	0	0	0	47	0	108	50	430	257	44	59	0	29	0	24	0	192	51	0	0	0	0	0	0	14	0	0	0	0	0	0	22	0	0
11	1	KO	5	1	15.673	0	No	0	545	0	55	441	546	0	130	0	0	532	210	0	245	86	432	345	540	63	0	34	221	22	268	106	267	0	0	255	0	0	0	202	0	0	0	0	0	282	169	0	0
21	1	KO	6	1	20.7208	0	No	0	994	0	222	412	399	0	212	0	0	0	182	0	165	91	172	234	0	0	0	0	155	0	0	158	34	0	0	0	0	0	0	19	0	88	0	0	0	0	39	0	0
31	1	KO	7	1	64.8768	0	No	0	214	1286	96	885	928	0	258	428	0	890	378	324	106	135	238	456	167	106	0	247	370	138	485	171	220	0	301	388	0	0	0	377	277	78	0	0	0	146	39	0	0
41	1	KO	8	1	76.0873	0	No	0	1568	816	490	887	896	0	223	127	0	335	346	0	189	190	190	344	35	145	0	113	280	0	179	284	185	0	282	155	0	0	0	142	0	218	0	0	0	106	34	0	0
51	1	KO	9	1	6.8738	1	No	4595	431	1140	1176	443	745	0	169	797	0	476	367	682	125	161	221	226	150	73	0	405	290	54	283	108	331	0	338	202	0	0	0	136	94	100	0	0	0	124	0	170	0
61	1	KO	10	1	61.2416	0	No	1660	32	724	444	183	460	0	190	660	0	612	182	607	229	80	503	106	395	67	0	0	149	175	369	58	331	91	159	294	0	0	0	145	197	55	27	0	0	94	27	77	0
71	1	KO	11	1	145.62	0	No	3263	284	588	535	208	579	0	156	329	0	410	219	245	256	83	304	108	264	62	0	44	0	50	252	59	399	148	259	206	0	0	0	445	0	76	60	0	0	73	0	151	0
81	1	KO	12	1	669.77	0	Yes	8617	1393	650	2380	408	613	202	211	0	0	189	379	39	370	156	189	214	51	139	0	0	219	59	0	321	108	182	101	0	0	0	0	205	0	190	66	0	0	34	43	528	0
91	1	KO	13	1	40.6476	0	No	4435	416	953	667	329	360	93	211	0	0	157	336	0	279	89	178	201	126	80	0	0	0	91	0	184	208	133	86	0	0	0	0	137	41	65	33	0	0	38	107	177	0
101	1	KO	14	1	128.072	0	No	6786	2089	543	2417	399	363	148	199	0	0	74	405	0	299	72	101	183	38	62	0	0	142	36	0	415	37	232	0	0	0	0	0	203	0	83	210	0	0	0	30	594	0
111	1	KO	15	1	368.87	0	Yes	2771	539	496	327	291	254	0	163	0	0	239	215	92	144	38	129	124	114	35	0	0	0	20	0	73	61	99	141	0	0	0	0	85	22	44	46	0	0	40	0	0	0
121	1	KO	16	1	64.691	0	No	4113	183	1376	305	422	583	0	144	527	0	544	290	801	266	156	518	232	114	139	0	371	248	269	276	131	341	329	243	263	0	0	0	212	73	117	159	0	0	144	144	0	0
131	1	KO	17	1	803.82	0	Yes	4791	553	692	1167	547	398	9	152	0	0	68	328	51	359	99	175	239	62	86	0	239	0	84	0	191	129	259	90	0	0	0	0	81	0	153	139	0	0	22	0	322	0
141	1	KO	18	1	34.133	0	No	5539	551	1775	1247	542	770	109	202	247	0	441	317	426	202	262	357	173	304	133	0	232	285	253	260	175	208	146	206	181	0	0	0	126	72	191	160	0	0	104	0	345	0
151	1	KO	19	1	915.04	0	Yes	5595	1823	945	1571	419	561	238	202	0	0	43	376	84	343	163	137	222	34	93	0	0	228	30	0	261	0	153	0	0	0	0	0	22	0	246	193	0	0	0	0	427	0
161	1	KO	20	1	1673.98	0	Yes	3850	286	856	985	364	520	49	264	0	0	179	547	0	308	258	195	255	125	135	0	18	208	214	0	127	0	86	131	0	0	0	2	150	0	168	99	0	0	0	0	203	214
171	1	KO	21	1	335.937	0	Yes	1605	495	1888	345	190	421	466	182	0	0	366	209	0	156	95	396	152	637	108	0	495	0	384	181	78	66	49	78	173	0	0	0	0	34	40	67	0	0	69	0	0	59
180	1	KO	22	1	1997.27	1	Yes	3459	1322	1937	1701	352	668	90	172	0	0	214	279	0	348	95	501	253	283	152	0	193	236	273	125	379	48	114	236	0	0	0	0	228	69	92	165	0	286	30	293	504	102
189	1	KO	23	1	489.075	0	Yes	2463	542	2337	320	253	506	26	123	0	0	499	200	0	204	0	389	117	316	84	0	121	191	356	260	62	0	77	248	177	0	0	0	245	110	64	79	0	0	60	0	0	297
199	1	KO	24	1	320.483	0	Yes	3160	183	1014	649	306	744	511	290	0	0	144	229	0	273	77	366	280	145	145	0	42	294	106	0	183	59	86	59	0	0	0	0	40	0	108	163	0	0	0	0	165	102
208	1	KO	25	1	4022.3	0	Yes	3574	1542	867	759	198	487	444	206	0	0	0	252	0	279	128	399	175	157	105	0	0	0	96	48	143	0	61	0	0	0	0	0	33	0	150	205	0	0	29	0	192	150
217	1	KO	26	1	309.377	0	Yes	1853	362	1602	370	329	392	435	191	0	0	428	221	0	149	154	460	120	391	91	0	429	0	362	234	122	185	78	189	200	0	0	0	16	74	77	128	0	0	114	0	0	358
227	1	KO	27	1	289.425	0	No	4139	1548	942	1659	235	447	963	223	0	0	212	247	0	258	107	283	224	67	103	0	136	0	101	0	201	38	144	39	0	0	0	0	71	0	136	213	0	0	17	0	471	107
236	1	KO	28	1	239.866	0	No	5072	732	710	662	575	902	591	283	0	0	106	341	0	315	133	217	294	39	195	0	0	326	85	0	267	0	196	102	0	0	0	0	48	0	303	136	0	0	0	0	160	191
245	1	KO	29	1	334.994	0	Yes	4689	1183	689	1463	301	745	816	200	0	0	113	279	0	259	115	249	265	47	114	0	0	0	96	0	111	0	124	60	0	0	0	0	0	0	212	109	0	0	0	30	372	246
254	1	KO	30	1	246.379	0	No	1401	355	295	905	141	193	306	168	0	0	0	94	0	0	39	139	113	12	48	0	0	0	33	26	50	0	30	0	0	0	0	0	10	0	69	55	0	0	0	0	252	63
263	1	KO	31	1	1380.15	0	Yes	2487	699	291	1148	78	298	599	184	0	0	0	199	0	157	39	140	181	57	72	0	18	0	78	0	64	22	66	0	0	0	0	0	0	0	65	217	0	0	0	0	262	211
273	1	KO	32	1	461.942	1	Yes	5522	2869	1720	2791	145	577	2556	269	0	0	164	273	0	184	96	727	195	446	127	0	0	194	183	0	362	50	159	0	0	0	0	0	0	37	96	557	0	0	29	0	764	119
282	1	KO	33	1	16640.3	0	Yes	5056	889	1787	1066	515	819	1088	297	36	0	0	350	0	339	160	576	247	546	107	0	29	441	616	0	177	0	202	0	0	0	0	0	20	125	82	100	0	62	73	22	248	41
291	1	KO	34	1	238.886	2	No	11325	1500	568	1687	330	808	2023	241	0	0	285	288	0	566	299	192	318	116	205	0	0	379	83	215	271	0	254	0	178	0	0	0	5	0	121	244	0	161	0	0	509	626
300	1	KO	35	1	6673.99	0	Yes	6333	1161	230	1415	302	381	503	147	0	0	0	220	0	443	271	73	367	27	139	0	65	0	19	0	132	0	120	74	0	0	0	0	0	0	126	109	0	27	0	0	426	68
309	1	KO	36	1	1302.16	2	Yes	6177	651	2466	680	453	729	456	211	0	0	1158	306	0	303	157	794	257	913	149	0	61	296	779	630	238	78	168	330	566	0	0	0	17	49	88	175	0	498	49	24	211	542
319	1	KO	37	1	1672.23	0	Yes	3545	796	160	1214	234	480	575	161	0	0	0	161	0	265	69	83	153	26	36	0	0	232	17	0	76	0	88	47	0	0	0	0	0	22	83	120	0	0	0	0	290	11
328	1	KO	38	1	10126.4	1	Yes	7785	920	1720	1249	394	458	965	132	0	0	1172	312	0	575	194	306	315	499	77	0	0	206	513	624	248	0	218	505	562	0	0	0	32	0	88	153	0	0	130	204	381	322
337	1	KO	39	1	3311.66	1	Yes	3933	1321	1042	210	143	232	314	111	0	0	385	175	0	225	94	214	117	174	51	0	0	0	213	199	99	0	122	390	150	0	0	0	0	0	35	126	0	104	104	186	83	76
346	1	KO	40	1	2369.58	1	Yes	5163	323	719	1350	274	480	1370	244	0	0	164	349	0	304	193	233	192	136	111	12	73	229	126	97	267	0	118	276	0	0	0	0	0	0	62	137	0	0	20	23	398	84
355	1	KO	41	1	3685.52	1	Yes	6551	1451	813	462	319	642	170	248	0	0	0	342	0	547	126	206	376	84	146	0	0	233	53	52	221	0	223	0	0	0	0	0	0	0	111	201	0	50	0	32	130	31
365	1	KO	42	1	1375.7	2	Yes	8372	490	912	1413	324	698	1614	176	0	0	279	538	0	608	305	281	226	105	218	0	141	261	271	146	298	31	418	0	128	0	0	0	0	0	102	187	0	80	0	0	384	406
374	1	KO	43	1	0	0	No	8564	3646	970	77	273	402	524	231	0	0	95	334	0	497	174	206	222	90	123	0	97	0	62	0	428	36	269	100	0	0	0	0	0	33	187	289	0	506	0	25	0	121
382	1	KO	44	1	7266.44	2	Yes	4933	326	757	147	352	743	1020	142	0	0	189	195	0	427	163	316	243	144	205	0	0	298	217	0	178	0	236	130	0	0	0	0	0	0	140	149	0	30	0	0	0	438
390	1	KO	45	1	406.05	2	Yes	4099	423	745	121	250	486	425	131	0	0	233	192	0	322	347	290	122	361	153	0	14	0	715	108	100	0	104	396	0	0	0	0	0	29	90	38	467	0	23	14	0	273
398	1	KO	46	1	5062.01	1	Yes	4510	237	1156	218	433	523	1016	168	0	0	370	214	0	462	418	431	258	418	140	0	0	0	347	252	143	160	164	355	149	0	0	0	0	0	95	80	889	53	0	0	0	592
407	1	KO	47	1	63291.1	1	Yes	2256	739	927	153	168	253	158	110	0	0	379	154	101	162	117	221	93	533	41	0	53	0	543	248	56	0	53	999	212	0	0	0	0	65	41	20	801	0	163	106	0	24
415	1	KO	48	1	4457.2	1	Yes	2638	259	1830	204	467	530	320	181	0	0	974	260	0	339	208	629	159	942	86	0	34	230	446	614	104	0	146	534	501	0	0	0	0	0	66	0	532	735	40	25	0	244
423	1	KO	49	1	8307.98	1	Yes	2878	116	1656	198	483	470	174	131	0	0	1232	271	0	327	249	703	197	918	70	0	99	221	133	661	191	0	128	308	561	0	0	0	0	24	86	15	409	0	230	0	0	291
439	1	KO	51	1	9607.53	1	Yes	5730	627	327	2709	664	941	1199	306	0	0	151	427	0	404	367	116	270	87	223	0	0	343	0	0	155	0	240	0	0	0	0	0	0	16	172	66	120	0	0	0	718	507
448	1	KO	52	1	5156.25	2	Yes	3850	80	643	244	241	563	712	202	0	0	161	277	0	414	314	292	190	194	180	0	64	216	19	0	53	25	128	192	0	0	0	0	0	0	134	46	154	0	0	22	0	138
3	3	KO	4	1	18.449	0	No	0	1351	976	0	844	277	0	44	1204	0	679	163	943	0	31	150	100	229	64	0	234	0	247	334	52	197	0	142	307	0	0	0	119	209	0	0	0	0	178	149	0	0
13	3	KO	5	1	43.47	0	No	0	467	1709	25	852	885	0	616	34	0	284	212	0	0	205	390	927	43	237	0	0	278	51	117	263	161	0	158	0	0	0	0	80	0	201	0	0	0	75	323	0	0
23	3	KO	6	1	42.3297	0	No	0	31	1518	0	437	375	0	164	95	0	585	140	0	85	219	185	139	187	90	0	0	0	82	325	84	256	0	0	304	0	0	0	153	0	0	0	0	0	207	35	0	0
33	3	KO	7	1	32.4421	0	No	0	415	1118	120	938	1093	0	241	0	0	0	249	0	269	243	212	685	65	145	0	0	412	40	0	272	112	0	0	0	0	0	0	37	0	78	0	0	0	11	20	0	0
43	3	KO	8	1	4.5759	0	No	0	697	640	225	772	939	0	192	0	0	106	239	0	373	599	124	966	0	178	0	0	375	0	0	170	60	0	0	0	0	0	0	37	0	0	0	0	0	0	29	0	0
53	3	KO	9	1	2.7098	0	No	5056	153	1363	748	576	717	0	151	107	0	773	420	0	396	207	338	275	123	106	0	44	284	101	389	214	275	0	351	345	0	0	0	537	0	86	0	0	0	219	116	0	0
63	3	KO	10	1	963.479	2	Yes	2382	48	1467	484	321	714	0	249	929	0	604	263	700	321	157	360	134	307	128	0	553	0	299	321	75	345	61	131	319	0	0	0	209	0	46	18	0	0	70	126	75	0
73	3	KO	11	1	304.59	0	Yes	7275	211	308	1334	616	640	0	194	0	0	59	406	0	549	270	122	299	22	130	0	0	277	23	0	134	72	221	72	0	0	0	0	80	0	126	53	0	0	0	0	325	0
83	3	KO	12	1	160.56	0	No	6748	95	2407	280	514	618	0	177	639	0	730	403	497	821	193	702	263	343	153	0	180	248	471	385	79	760	312	423	404	0	0	0	750	24	75	59	0	123	53	98	0	0
93	3	KO	13	1	212.86	0	No	2885	161	3094	545	252	426	77	203	0	0	464	283	0	377	94	201	83	568	68	0	192	177	247	251	98	295	106	144	180	0	0	0	440	81	108	52	0	0	67	229	192	0
103	3	KO	14	1	63.1681	0	No	7854	834	1631	935	262	361	63	183	0	0	0	462	0	535	224	121	245	0	106	0	0	0	45	0	269	64	145	0	0	0	0	0	251	0	278	102	0	0	0	36	270	0
113	3	KO	15	1	1610.3	0	Yes	3295	218	1007	90	330	352	0	154	412	0	679	273	730	237	130	514	153	486	71	0	52	0	117	357	70	241	192	368	281	0	0	0	267	0	55	67	0	0	149	0	0	0
123	3	KO	16	1	68.691	2	No	592	126	306	22	81	169	0	0	0	0	144	61	192	46	0	138	49	57	21	0	41	0	63	0	19	41	51	0	0	0	0	0	53	0	0	0	0	0	17	0	0	0
133	3	KO	17	1	906.09	0	Yes	6206	1400	1426	1534	512	436	26	157	0	0	0	406	0	591	162	237	302	32	143	0	0	162	72	0	345	114	378	76	36	0	0	0	167	0	190	90	0	0	0	81	409	0
143	3	KO	18	1	890.22	0	Yes	5034	1220	925	716	387	510	272	200	0	0	44	396	178	376	183	179	195	63	207	0	0	0	82	0	143	103	174	69	0	0	0	0	76	0	179	94	0	0	0	0	189	0
153	3	KO	19	1	291.39	0	No	7691	1528	2011	874	637	432	342	178	0	0	0	483	0	684	183	272	291	64	171	12	130	191	77	0	166	162	297	101	0	0	0	0	121	42	224	137	0	0	15	0	241	0
163	3	KO	20	1	108.002	0	No	5438	1234	1941	347	411	465	127	165	0	0	374	370	0	579	163	222	303	216	111	0	0	0	178	217	101	291	199	221	186	0	0	0	189	38	91	81	0	0	0	0	101	9
173	3	KO	21	1	70.5334	2	No	2864	840	1350	533	170	244	506	137	0	0	204	232	0	329	69	160	154	125	91	0	347	0	184	122	68	0	79	156	83	0	0	0	190	28	100	51	0	0	44	0	134	138
182	3	KO	22	1	303.717	0	Yes	6097	1013	692	1156	384	700	109	245	0	0	150	270	0	539	121	232	267	59	152	0	29	253	167	0	98	0	168	107	0	0	0	0	272	35	211	137	0	75	36	0	262	64
191	3	KO	23	1	479.026	0	Yes	4892	797	748	768	194	567	126	160	0	0	111	233	0	399	97	185	211	64	112	0	0	0	64	0	118	41	230	45	0	0	0	0	103	52	269	97	0	0	0	0	197	59
201	3	KO	24	1	426.72	0	Yes	1001	297	302	140	84	212	197	72	0	0	0	65	0	0	22	146	57	0	38	0	37	0	38	0	34	0	64	0	0	0	0	0	17	0	43	0	0	0	21	0	0	21
210	3	KO	25	1	706.77	0	Yes	5278	1736	929	804	201	625	564	269	0	0	131	206	0	322	82	342	203	111	147	8	131	235	73	0	138	0	163	0	0	0	0	0	30	0	188	184	0	0	13	21	223	38
219	3	KO	26	1	1006.13	0	Yes	3434	697	921	828	178	508	679	227	0	0	81	115	0	117	48	235	179	89	66	0	187	0	40	0	56	0	155	0	0	0	0	0	0	0	141	156	0	0	25	0	196	33
229	3	KO	27	1	1655.94	0	Yes	8157	713	842	2150	576	611	2020	160	0	0	209	351	0	534	151	294	225	88	199	0	44	278	86	0	136	0	417	65	0	0	0	0	21	14	237	168	0	0	0	0	649	237
238	3	KO	28	1	769.832	2	Yes	2848	918	3045	325	241	406	565	164	0	0	1037	184	0	163	80	564	139	382	90	0	39	0	509	591	62	126	224	77	488	0	0	0	0	145	0	97	0	0	61	19	0	57
247	3	KO	29	1	2278.91	2	Yes	2152	547	348	372	113	284	480	66	108	0	0	103	0	0	52	151	97	59	75	0	29	0	67	0	30	0	160	0	0	0	0	0	0	0	58	51	0	0	0	0	0	13
256	3	KO	30	1	2076.96	0	Yes	4197	632	856	858	247	529	1184	233	0	0	0	253	0	268	90	355	135	142	138	0	0	182	124	0	59	0	156	35	0	0	0	0	34	29	93	175	0	60	0	0	206	27
265	3	KO	31	1	1325.07	0	Yes	1818	363	3732	363	216	312	544	127	105	0	848	106	0	92	88	751	76	751	93	0	481	0	353	488	49	93	107	0	395	0	0	0	0	105	43	120	0	47	39	113	86	37
275	3	KO	32	1	2588.07	2	Yes	4125	619	2586	365	263	383	615	184	0	0	729	226	0	266	102	741	102	395	108	0	0	158	595	463	70	176	174	0	372	0	0	0	0	61	50	86	0	93	22	24	0	83
284	3	KO	33	1	8594.78	0	Yes	2296	664	475	561	220	216	470	100	183	0	0	171	174	183	59	110	101	145	71	0	192	0	163	0	53	69	87	0	0	0	0	0	0	99	53	27	0	41	0	35	139	456
293	3	KO	34	1	1000.28	1	Yes	3816	550	2665	250	513	611	501	176	2051	0	299	256	1703	310	112	1316	286	1035	188	0	162	290	761	165	127	121	281	188	135	0	0	0	0	267	92	160	0	0	128	79	0	315
302	3	KO	35	1	7057.17	0	Yes	7969	1240	1356	1074	413	640	987	223	0	0	389	363	0	437	141	422	191	382	141	0	86	297	362	216	153	0	292	302	179	0	0	0	0	0	132	221	0	94	31	0	251	0
311	3	KO	36	1	6345.48	0	Yes	3055	783	1303	516	193	448	1094	178	0	0	366	159	0	229	90	441	95	262	141	0	184	210	268	174	94	0	164	0	157	0	0	0	0	0	39	96	0	28	25	0	118	72
321	3	KO	37	1	1010.47	0	Yes	4788	503	1732	1123	263	477	932	191	0	0	461	263	0	248	75	378	200	349	107	0	123	212	237	265	109	0	162	0	224	0	0	0	0	0	52	217	0	0	130	50	368	61
330	3	KO	38	1	4173.02	2	Yes	10549	1074	1248	1184	499	911	2498	213	78	0	150	390	0	644	211	319	238	194	167	0	25	366	98	0	109	0	331	0	0	0	0	0	0	0	106	170	0	0	40	0	347	123
339	3	KO	39	1	4390.64	2	Yes	6453	1630	885	572	251	729	1836	281	0	0	94	274	0	344	276	192	185	109	199	0	0	266	161	0	118	0	299	150	0	0	0	0	0	0	130	108	0	137	0	0	160	207
348	3	KO	40	1	4366.01	1	Yes	5301	697	831	662	358	477	1091	159	0	0	332	322	0	549	168	406	154	110	100	0	95	0	170	204	130	57	234	122	158	0	0	0	0	0	91	62	0	0	0	0	220	371
357	3	KO	41	1	17371.2	0	Yes	3054	690	2619	58	372	438	123	126	0	0	807	295	0	186	153	827	155	497	114	13	0	0	273	471	65	177	151	244	385	0	0	0	22	196	37	77	0	818	42	78	0	139
367	3	KO	42	1	6045.33	2	Yes	2428	135	1368	145	304	301	437	117	169	0	240	158	126	275	135	308	129	291	72	0	14	0	114	135	45	0	183	0	0	0	0	0	0	16	48	63	0	268	51	23	0	19
375	3	KO	43	1	5669.52	0	Yes	6041	415	2821	0	592	588	473	113	0	0	1016	249	0	356	188	1155	156	463	88	0	41	269	410	579	75	0	433	173	514	0	0	0	26	0	45	132	0	83	277	0	0	410
383	3	KO	44	1	10333.5	2	Yes	3407	1586	1297	75	431	695	1106	225	0	0	127	190	0	481	131	297	182	74	182	0	45	279	132	0	77	0	232	65	0	0	0	0	0	0	47	89	0	0	0	0	0	214
391	3	KO	45	1	15491.7	1	Yes	4581	318	1647	56	554	393	224	140	158	0	1091	272	0	508	403	604	170	337	127	0	0	0	538	646	85	0	163	202	504	0	0	0	0	206	0	104	299	803	513	55	0	140
399	3	KO	46	1	3001.31	1	Yes	6035	1611	1120	527	275	313	1095	180	0	0	106	135	0	542	260	197	162	154	141	0	240	0	53	0	110	0	390	0	0	0	0	0	0	43	116	113	2638	122	14	0	121	20
408	3	KO	47	1	4478.12	2	Yes	4770	2180	1331	286	226	390	958	239	0	0	257	155	0	367	312	351	115	226	138	0	174	0	255	0	156	0	142	82	0	0	0	0	0	75	159	21	1761	0	38	0	0	137
416	3	KO	48	1	0	0	No	2073	251	3082	51	577	495	129	180	0	0	911	232	0	370	234	644	130	1477	132	0	332	191	687	544	102	90	147	0	481	0	0	0	30	0	44	0	225	468	45	14	0	102
424	3	KO	49	1	2910.48	1	Yes	1668	213	2191	59	463	482	238	155	0	0	387	197	64	305	152	565	114	874	96	0	0	208	496	236	63	69	111	0	170	0	0	0	40	21	68	0	180	530	28	0	0	305
440	3	KO	51	1	3640.79	0	Yes	1831	284	1254	450	458	503	417	117	0	0	487	249	0	108	131	896	110	906	113	0	74	0	329	307	75	182	111	0	224	0	0	0	0	79	94	13	34	259	119	0	0	523
449	3	KO	52	1	2532.49	0	Yes	1539	367	0	1289	752	476	3201	254	213	0	126	339	216	308	107	1099	45	299	598	0	26	0	70	0	290	0	136	0	0	0	0	0	0	106	0	18	1419	23	77	55	359	0
5	5	KO	4	2	1.1602	0	No	0	71	1025	3	669	546	0	184	0	0	662	166	0	102	46	427	94	690	28	0	0	220	60	329	53	182	0	87	267	0	0	0	227	0	0	0	0	0	410	102	0	0
15	5	KO	5	2	23.657	0	No	887	65	0	0	1040	533	0	166	0	0	382	51	0	235	63	169	231	900	27	0	84	205	53	221	123	296	41	389	187	0	0	0	204	98	33	0	0	0	357	447	0	0
25	5	KO	6	2	7.22223	0	No	1222	54	0	12	480	552	0	134	102	0	518	274	136	308	53	0	137	553	66	0	315	198	341	259	106	315	22	315	251	0	0	0	206	0	33	0	0	0	343	488	0	0
35	5	KO	7	2	17.301	0	No	208	0	0	16	342	464	0	171	204	0	652	122	0	104	19	0	49	424	34	0	292	179	237	318	41	126	4	271	280	0	0	0	229	18	0	0	0	0	109	169	0	0
45	5	KO	8	2	1.3334	0	No	614	40	0	27	702	672	0	209	276	0	843	261	242	169	29	27	131	127	98	0	507	242	265	462	69	212	54	183	374	0	0	0	290	107	80	0	0	0	68	184	0	0
55	5	KO	9	2	12.465	0	No	2584	143	0	74	1247	832	0	252	612	0	1171	334	535	240	99	218	272	415	117	0	657	337	276	719	78	361	75	391	546	0	0	0	424	429	98	0	0	102	159	383	0	0
65	5	KO	10	2	59.299	0	No	4933	3461	0	3232	375	352	0	266	0	0	239	87	112	223	57	297	112	236	66	30	215	0	240	132	354	209	183	359	0	0	0	0	122	164	330	45	0	35	119	277	366	0
75	5	KO	11	2	3050.8	0	Yes	3625	639	0	238	1098	716	0	194	1537	0	919	261	1211	274	94	633	225	433	116	0	825	261	275	522	112	435	166	481	452	0	0	0	143	355	90	0	0	0	243	147	0	0
85	5	KO	12	2	25.364	1	No	3532	600	0	829	763	520	276	301	564	0	223	203	554	387	57	598	274	178	180	12	317	209	262	132	261	225	371	508	102	0	0	0	142	202	239	196	0	28	90	0	166	0
95	5	KO	13	2	24.053	0	No	5422	1340	0	141	495	425	0	272	499	0	362	179	402	281	98	466	312	268	196	0	745	0	279	187	98	254	408	146	162	0	0	0	69	182	290	84	0	0	125	75	0	0
105	5	KO	14	2	114.611	0	No	5815	668	0	1040	1013	632	43	288	391	0	146	180	335	619	108	256	255	78	192	0	349	220	94	0	132	121	688	231	0	0	0	0	189	100	280	164	0	0	37	34	189	0
115	5	KO	15	2	19.174	0	No	5928	323	0	529	729	514	38	203	232	0	0	192	200	303	92	189	302	25	121	0	114	189	27	0	109	50	330	0	0	0	0	0	117	41	326	123	0	0	0	18	116	0
125	5	KO	16	2	14.072	0	No	5784	2045	0	822	680	658	374	145	208	0	196	148	183	415	106	450	258	47	217	0	317	285	115	131	184	84	191	97	0	0	0	0	110	53	301	103	0	56	18	0	148	0
135	5	KO	17	2	1465.6	0	Yes	5425	849	1006	160	804	753	34	194	4974	0	1708	286	3902	447	159	711	356	877	170	0	629	273	1066	947	102	625	301	202	970	0	0	0	515	333	157	125	0	0	206	265	0	0
145	5	KO	18	2	4.9897	0	No	1598	806	0	559	217	294	223	142	167	0	80	72	0	284	53	121	121	34	109	0	70	0	35	0	45	70	215	0	0	0	0	0	51	0	116	59	0	0	0	0	112	0
155	5	KO	19	2	13.407	2	No	4674	1688	0	1028	667	893	666	307	497	0	389	324	352	1013	160	498	323	279	264	0	471	360	221	195	124	393	671	283	186	0	0	0	215	0	382	175	0	37	41	68	210	0
165	5	KO	20	2	32.4301	0	No	3858	1104	0	233	634	603	91	242	250	0	110	147	200	507	162	377	335	69	241	0	249	243	81	0	122	126	351	73	0	0	0	0	49	24	265	151	0	0	12	29	0	0
175	5	KO	21	2	23.7796	0	No	5702	985	677	807	654	532	739	287	739	0	355	261	644	412	181	415	288	162	260	0	474	189	306	224	214	357	673	285	189	0	0	0	263	63	326	172	0	23	30	60	174	0
184	5	KO	22	2	157.27	0	No	1637	269	228	656	348	221	96	122	585	0	216	113	398	239	58	315	142	212	101	0	246	0	151	129	61	257	239	155	134	0	0	0	152	63	114	86	0	73	11	56	226	0
193	5	KO	23	2	652.892	0	Yes	1328	299	17	153	334	381	79	139	552	0	494	83	404	180	53	504	134	501	81	0	360	161	249	263	30	306	189	134	236	0	0	0	219	90	62	85	0	101	41	92	0	0
203	5	KO	24	2	48.5054	1	No	1012	101	107	285	284	346	11	127	323	0	1667	66	228	150	53	484	76	323	103	0	657	0	166	899	98	330	205	151	756	0	0	0	215	174	0	57	0	62	80	231	0	0
212	5	KO	25	2	229.949	0	No	3153	1416	96	261	626	578	0	194	140	0	217	167	0	442	77	132	247	73	128	0	107	186	39	98	112	99	216	88	0	0	0	0	109	45	147	121	0	35	0	26	0	0
221	5	KO	26	2	52.4254	2	No	2768	790	0	717	425	473	0	301	31	0	800	75	0	333	65	486	189	574	141	0	140	181	551	447	77	405	174	0	355	0	0	0	182	258	88	91	0	0	87	175	134	0
231	5	KO	27	2	4190.15	0	Yes	4525	1618	43	279	551	651	0	375	0	0	177	235	0	387	84	297	248	91	221	0	0	242	88	0	97	203	144	0	0	0	0	0	111	89	199	295	0	0	23	26	0	186
240	5	KO	28	2	68.4471	0	No	2898	1704	74	157	740	598	8	435	64	0	157	130	0	389	83	224	283	56	114	0	94	222	65	0	120	49	105	0	0	0	0	0	31	0	83	137	0	0	0	0	0	75
249	5	KO	29	2	17.7016	0	No	2465	1235	27	135	385	385	0	178	103	0	33	160	0	270	73	124	161	24	128	0	29	0	5	0	81	24	98	0	0	0	0	0	0	0	120	64	0	0	0	0	0	16
258	5	KO	30	2	22.1312	0	No	4529	2307	375	387	512	720	0	337	262	0	115	177	182	227	111	251	262	74	162	0	187	290	41	0	87	112	191	133	0	0	0	0	0	0	140	193	0	0	0	0	0	26
267	5	KO	31	2	33.2857	2	No	823	442	180	0	153	226	0	80	0	0	203	0	0	142	23	185	75	243	73	0	188	0	130	147	24	206	59	0	118	0	0	0	0	124	0	29	0	473	28	46	0	122
277	5	KO	32	2	102.663	2	No	3812	831	258	41	589	482	0	263	0	0	669	146	0	499	92	776	254	580	119	0	392	202	404	402	122	423	141	0	335	0	0	0	24	258	105	131	0	746	58	118	0	282
286	5	KO	33	2	41.0052	0	No	7534	3932	538	169	929	726	0	289	104	0	142	240	0	587	254	244	299	77	184	0	129	294	63	0	154	57	175	0	0	0	0	0	0	51	266	151	0	157	0	0	0	137
295	5	KO	34	2	11.6295	1	No	5200	1764	244	57	295	402	25	198	152	0	145	76	191	404	150	261	207	198	127	0	266	0	98	0	84	94	219	0	0	0	0	0	0	111	216	372	0	390	17	19	0	65
304	5	KO	35	2	20.6249	2	No	2764	384	677	18	505	514	0	115	0	0	539	237	0	467	79	396	175	291	154	0	340	0	384	326	62	334	210	0	248	0	0	0	147	336	80	152	0	897	144	30	0	336
313	5	KO	36	2	32.0296	1	No	12505	593	834	882	1121	885	364	181	0	0	365	302	0	1041	174	292	424	224	249	14	195	331	217	229	253	252	271	0	169	0	0	0	123	176	231	297	0	345	34	0	152	1255
323	5	KO	37	2	11.9408	2	No	3347	601	839	104	438	562	167	226	0	0	212	125	0	333	77	313	141	307	123	0	300	212	290	122	39	445	98	0	121	0	0	0	135	86	103	174	0	25	0	0	0	406
332	5	KO	38	2	254.094	1	No	7236	788	675	563	538	750	701	243	0	0	547	208	0	495	154	391	250	330	224	0	142	288	192	309	134	388	175	0	207	0	0	0	60	207	115	314	0	165	0	0	0	385
341	5	KO	39	2	183.583	1	No	4912	1484	465	110	932	700	25	149	0	0	341	236	0	353	116	684	224	568	101	0	0	295	253	222	81	706	155	266	145	0	0	0	154	343	102	101	0	149	79	51	0	431
350	5	KO	40	2	70.8121	0	No	5015	1068	827	126	766	643	109	197	0	0	75	270	0	288	57	594	229	488	116	0	308	263	441	0	198	449	111	214	0	0	0	0	144	213	73	95	0	93	39	499	0	92
359	5	KO	41	2	359.332	1	Yes	6443	1266	679	574	819	600	267	310	0	0	157	454	0	274	144	301	265	159	156	0	127	307	125	0	169	204	151	75	0	0	0	0	46	0	184	217	0	0	20	0	0	283
369	5	KO	42	2	120.821	1	No	2889	1083	973	303	454	530	353	338	0	0	184	189	0	308	83	337	214	402	111	0	30	0	234	0	80	344	97	0	0	0	0	0	0	0	100	287	0	0	0	21	0	371
377	5	KO	43	2	412.799	0	Yes	3391	912	778	374	504	652	406	353	0	0	147	104	0	217	137	200	285	109	109	0	18	225	0	0	168	66	155	0	0	0	0	0	0	0	117	403	0	0	0	19	0	53
385	5	KO	44	2	176.729	0	No	5388	725	479	354	781	789	786	363	0	0	187	328	0	409	138	348	384	121	196	0	17	324	0	90	107	24	270	79	0	0	0	0	0	33	122	311	0	0	0	0	0	375
393	5	KO	45	2	968.944	0	Yes	5716	1617	417	431	686	1159	959	659	0	0	0	172	0	180	126	309	281	73	175	0	0	407	0	0	48	0	221	92	0	0	0	0	0	0	155	206	0	0	69	22	0	94
401	5	KO	46	2	315.965	0	Yes	4169	1862	349	278	663	674	495	263	0	0	38	214	0	368	117	243	272	110	159	0	0	0	0	0	93	36	210	0	0	0	0	0	34	0	111	106	2381	0	0	0	0	292
410	5	KO	47	2	59.9522	1	No	3623	219	1101	56	601	948	107	254	146	0	185	226	0	210	99	521	158	608	131	0	0	356	552	0	66	124	146	86	0	0	0	0	0	20	121	61	606	0	119	0	0	310
418	5	KO	48	2	1292.85	2	Yes	5218	1023	832	238	578	804	108	147	0	0	161	222	0	260	125	422	231	136	198	16	190	0	190	0	167	230	205	0	0	0	0	0	0	0	132	75	1454	17	0	0	0	364
426	5	KO	49	2	60.9479	0	No	3090	1786	614	101	527	660	105	265	104	0	171	124	116	288	129	271	190	285	144	0	62	259	173	0	44	32	225	0	0	0	0	0	0	92	89	136	1635	347	66	48	0	15
434	5	KO	50	2	66.3469	0	No	3398	606	1631	22	683	632	27	429	680	0	656	154	498	241	213	603	239	855	162	0	218	249	394	319	73	130	239	0	279	0	0	0	46	253	87	226	0	1409	181	79	0	47
442	5	KO	51	2	349.466	1	Yes	1991	469	1037	206	690	697	60	360	0	0	385	94	0	266	240	559	146	1308	97	0	220	260	619	185	47	289	133	0	179	0	0	0	25	72	67	123	760	516	89	254	0	139
451	5	KO	52	2	199.902	1	No	3543	1108	226	675	878	536	40	237	0	0	58	183	0	429	301	146	192	188	99	0	13	203	127	0	171	62	111	0	0	0	0	0	0	0	84	89	3594	66	32	43	0	141
6	6	KO	4	2	2.636	0	No	0	0	0	0	460	520	0	255	0	0	0	212	0	108	5098	0	100	0	76	7155	0	0	0	0	652	0	0	0	0	0	0	0	0	0	0	0	0	0	0	0	0	0
16	6	KO	5	2	12.167	0	No	2249	0	0	0	183	121	0	188	0	0	0	168	0	192	2039	0	21	0	19	2498	0	0	0	0	214	0	0	0	0	0	0	0	0	0	0	0	0	0	0	0	0	0
26	6	KO	6	2	128.307	0	No	4373	12	0	282	86	154	0	186	0	0	0	304	0	382	3862	0	21	0	27	5522	0	0	0	0	430	0	0	0	0	0	0	0	0	0	0	0	0	0	0	0	0	0
36	6	KO	7	2	16.4275	0	No	3365	0	0	0	198	0	0	104	0	0	0	183	0	321	4470	0	70	0	13	6651	0	0	0	0	505	0	0	0	0	0	0	0	0	0	0	0	0	0	0	0	0	0
46	6	KO	8	2	7.1578	0	No	4965	0	0	142	263	0	0	261	0	0	0	226	0	280	4229	0	80	0	36	7866	0	0	0	0	412	0	0	0	0	0	0	0	0	0	0	0	0	0	0	0	0	0
56	6	KO	9	2	3.5123	0	No	6036	50	0	443	272	0	0	204	0	0	0	280	0	263	3804	0	129	0	33	8923	0	0	0	0	602	0	0	0	0	0	0	0	0	0	0	0	0	0	0	0	0	0
66	6	KO	10	2	18.59	0	No	5146	17	0	376	273	192	0	123	0	0	0	352	0	391	4396	0	208	0	81	8888	0	0	0	0	489	0	0	0	0	0	0	0	0	0	0	0	0	0	0	0	0	0
76	6	KO	11	2	11.888	0	No	4389	0	0	828	181	353	0	160	0	0	0	38	0	280	3122	0	302	0	96	3143	0	0	0	0	269	0	0	0	0	0	0	0	0	0	0	0	0	0	0	0	184	0
86	6	KO	12	2	219.37	0	No	5173	347	0	123	428	120	80	183	0	0	534	184	0	340	278	95	515	311	163	0	468	0	8	271	112	70	255	787	256	0	0	0	301	0	0	178	0	0	21	67	0	0
96	6	KO	13	2	157.121	0	No	495	177	231	111	396	666	0	242	813	0	1143	376	603	655	103	490	196	414	197	0	566	235	367	689	95	734	199	393	584	0	0	0	120	0	157	138	0	0	220	106	0	0
106	6	KO	14	2	526.446	0	Yes	6477	225	369	1348	482	713	92	573	121	0	249	153	0	391	236	305	319	102	142	0	212	284	75	0	129	99	207	165	0	0	0	0	141	0	261	138	0	0	0	20	356	0
116	6	KO	15	2	1466.7	1	Yes	4633	384	236	2076	367	589	235	286	1015	0	616	348	931	151	111	239	165	82	62	0	398	231	293	350	299	374	98	152	291	0	0	0	170	0	82	125	0	0	148	203	496	0
126	6	KO	16	2	34.102	2	No	5194	281	306	975	347	502	385	290	667	0	545	175	600	349	128	291	279	43	188	0	271	188	235	247	131	377	218	0	263	0	0	0	110	0	127	78	0	0	17	92	234	0
136	6	KO	17	2	18.462	1	No	11054	308	709	1320	888	669	225	332	5022	0	1994	516	3379	779	338	1052	902	632	211	0	630	282	417	1171	214	919	807	814	1120	0	0	0	638	48	264	110	0	0	445	271	361	0
146	6	KO	18	2	86.754	1	No	1163	653	244	510	259	180	79	167	1475	0	523	138	1060	170	81	332	172	220	83	0	314	0	208	322	51	284	308	189	276	0	0	0	121	24	66	40	0	0	67	92	0	0
156	6	KO	19	2	231.63	0	No	3943	834	259	2357	267	335	926	307	0	0	0	157	0	397	193	122	297	24	180	0	185	0	30	0	143	57	536	84	107	0	0	0	0	0	190	185	0	0	0	15	584	0
166	6	KO	20	2	19.6093	2	No	1648	506	923	300	226	325	300	183	924	0	758	173	700	235	115	555	316	323	94	0	386	0	315	443	97	520	293	250	408	0	0	0	146	0	57	133	0	0	90	102	0	0
176	6	KO	21	2	200.58	0	No	2422	1546	798	802	279	416	228	122	212	0	497	242	160	216	148	425	324	184	108	0	264	0	308	296	183	423	408	188	255	0	0	0	208	0	93	52	0	0	36	52	162	0
185	6	KO	22	2	66.4523	0	No	5609	1320	1636	2411	1080	722	241	339	121	0	1056	635	0	998	354	611	574	680	254	0	1438	297	738	574	360	1153	479	807	470	0	0	0	998	36	238	178	0	161	492	511	619	0
194	6	KO	23	2	35.3747	2	No	2116	280	674	378	246	236	193	130	35	0	703	242	0	340	161	253	155	351	81	0	536	0	460	442	90	477	220	188	413	0	0	0	224	25	43	30	0	717	126	264	0	0
204	6	KO	24	2	864.058	0	Yes	3460	1310	213	1144	335	324	0	276	0	0	0	254	0	346	440	124	323	0	199	24	125	0	27	0	204	62	155	68	0	0	0	0	0	0	141	96	0	44	15	22	245	0
213	6	KO	25	2	40.3389	1	No	2051	662	1125	126	446	438	0	199	0	0	722	246	0	328	242	432	253	298	99	0	445	168	260	388	115	328	118	147	371	0	0	0	83	0	74	48	0	818	102	95	0	0
222	6	KO	26	2	103.828	2	No	597	237	0	791	154	211	0	105	0	0	154	122	21	113	185	0	118	172	42	0	207	0	87	0	51	51	0	0	0	0	0	0	12	0	39	0	0	623	40	96	147	0
232	6	KO	27	2	119.024	1	No	1647	927	642	284	363	290	0	154	0	0	244	223	0	294	345	281	273	118	105	0	384	0	381	0	106	111	68	0	0	0	0	0	0	83	97	18	0	740	47	76	0	121
241	6	KO	28	2	136.342	0	No	3759	2518	433	139	327	478	0	297	0	0	72	177	0	369	667	155	334	30	190	0	0	175	80	0	220	78	142	0	0	0	0	0	0	0	142	29	0	48	0	0	0	78
250	6	KO	29	2	139.427	0	No	4280	459	754	84	531	552	0	204	201	0	618	342	0	512	217	429	422	608	129	0	478	218	168	344	149	560	245	0	291	0	0	0	83	238	115	0	0	1373	101	206	0	175
259	6	KO	30	2	1786.26	0	Yes	3153	1028	374	46	227	267	0	135	85	0	164	160	0	244	244	239	239	327	67	0	247	0	38	0	92	200	93	0	0	0	0	0	29	67	74	33	0	498	38	22	0	118
268	6	KO	31	2	154.067	2	No	2668	577	1720	40	331	517	0	159	164	0	1060	238	107	248	197	381	276	557	121	0	839	188	390	546	121	628	148	56	481	0	0	0	99	522	99	45	0	610	165	51	0	45
278	6	KO	32	2	108.966	1	No	6784	3787	562	207	570	523	0	256	139	0	0	275	0	909	391	206	486	85	249	0	159	196	76	0	279	90	195	0	101	0	0	0	19	29	250	51	0	150	14	37	0	24
287	6	KO	33	2	686.386	1	Yes	2843	665	197	1128	363	384	0	236	614	0	142	168	427	302	132	146	245	96	109	0	115	0	80	104	92	153	101	0	0	0	0	0	55	43	116	32	0	16	41	0	0	0
296	6	KO	34	2	120.824	0	No	2544	1501	235	1051	441	545	302	203	215	0	104	165	222	308	196	186	265	132	136	0	64	224	90	0	138	173	224	0	0	0	0	0	0	0	129	50	0	0	28	0	0	0
305	6	KO	35	2	33.1068	2	No	3212	585	744	192	236	414	106	249	1949	0	364	157	1510	143	234	297	265	227	123	0	155	0	376	255	110	416	213	91	208	0	0	0	0	69	0	75	0	0	79	11	0	0
314	6	KO	36	2	86.8297	2	No	4199	1490	422	535	442	555	500	160	383	0	180	296	287	362	236	385	268	97	215	0	93	171	54	0	206	168	345	0	0	0	0	0	0	24	0	160	0	0	24	0	0	43
324	6	KO	37	2	334.327	0	Yes	9906	2656	681	584	888	540	123	300	162	0	0	277	158	476	397	380	833	128	272	21	115	206	89	0	385	165	640	187	0	0	0	0	0	44	236	290	0	0	25	0	0	59
333	6	KO	38	2	640.703	1	Yes	6918	1589	783	1059	562	633	1070	398	168	0	120	293	178	402	274	405	465	111	249	0	306	274	100	0	166	211	456	167	0	0	0	0	31	22	59	280	0	0	0	0	114	54
342	6	KO	39	2	138.602	0	No	10367	1613	345	1268	780	554	78	184	104	0	0	372	0	446	460	167	352	47	125	13	198	217	55	0	207	76	340	0	60	0	0	0	0	0	210	119	0	0	30	0	130	50
351	6	KO	40	2	43.0829	2	No	3220	402	800	159	365	349	315	219	1807	0	821	227	1436	130	223	513	328	277	156	0	465	0	375	416	134	372	296	72	391	0	0	0	117	139	119	113	0	0	73	105	0	78
360	6	KO	41	2	627.112	2	Yes	10953	1759	637	1112	537	490	840	183	0	0	114	360	0	367	134	192	300	67	125	0	242	0	104	0	133	218	320	117	0	0	0	0	166	0	104	150	0	0	0	0	163	629
370	6	KO	42	2	801.306	1	Yes	4065	1240	565	892	423	524	491	343	0	0	0	320	0	414	169	231	262	98	168	0	183	200	109	0	143	115	221	0	0	0	0	0	0	0	58	132	0	0	0	0	125	414
386	6	KO	44	2	404.703	1	Yes	3824	1050	1215	578	513	595	1563	267	0	0	201	101	0	397	186	256	212	91	134	0	451	238	133	162	176	146	191	0	166	0	0	0	0	0	30	159	0	0	23	0	0	371
394	6	KO	45	2	764.729	1	Yes	3609	1535	1978	459	468	730	704	287	0	0	203	191	0	228	110	448	320	443	109	12	0	282	482	141	116	170	140	0	0	0	0	0	46	0	105	176	0	0	62	0	0	431
402	6	KO	46	2	757.344	0	Yes	3029	609	659	407	299	473	850	200	0	0	78	165	0	215	145	150	159	126	68	0	0	0	46	0	72	84	52	0	0	0	0	0	8	0	49	20	623	0	0	0	0	109
411	6	KO	47	2	760.405	0	Yes	5477	1500	432	179	888	751	29	264	0	0	69	209	0	664	244	141	297	61	206	0	0	272	27	0	172	122	121	0	0	0	0	0	0	0	118	58	744	81	0	0	0	100
419	6	KO	48	2	617.039	2	Yes	3035	485	1628	97	519	509	6	144	0	0	597	165	0	260	136	303	192	655	85	0	49	231	418	341	127	411	105	0	218	0	0	0	0	498	94	33	365	801	108	0	0	384
427	6	KO	49	2	812.355	2	Yes	3226	1018	1188	100	502	507	241	126	0	0	428	122	0	279	84	298	164	515	120	0	477	0	339	267	99	172	167	0	201	0	0	0	31	403	99	92	196	677	154	18	0	113
435	6	KO	50	2	774.962	2	Yes	6341	1462	576	177	618	701	98	159	0	0	148	270	0	433	300	252	335	79	206	0	148	304	57	0	163	102	217	0	0	0	0	0	0	74	206	222	21	174	0	0	0	75
443	6	KO	51	2	1068.36	1	Yes	4156	525	1324	81	454	339	182	55	46	0	462	203	0	275	218	242	195	493	61	0	507	0	176	266	92	176	135	0	276	0	0	0	45	124	58	104	218	920	114	39	0	355
452	6	KO	52	2	655.06	0	Yes	2163	1156	535	1215	218	391	548	216	329	0	0	100	258	114	129	229	115	111	176	0	216	0	26	0	88	88	174	0	76	0	0	0	28	17	186	77	2332	0	0	0	0	0
7	11	WT	4	5	0.7304	0	No	0	366	0	184	122	415	1108	731	0	0	0	543	0	401	1992	0	240	0	122	1457	0	163	0	0	288	0	0	0	0	0	0	0	0	0	0	0	0	0	0	0	0	0
17	11	WT	5	5	3.3653	0	No	0	935	95	10	2569	223	0	0	358	0	208	179	426	0	9	161	60	499	101	0	491	0	145	0	126	280	0	0	0	0	0	0	32	0	0	0	0	0	319	337	0	0
27	11	WT	6	5	1.79192	0	No	0	268	177	97	949	480	0	143	845	0	146	259	687	0	0	274	0	210	89	0	596	0	32	0	151	112	0	0	0	0	0	0	26	34	0	0	0	0	119	179	0	0
37	11	WT	7	5	50.5663	0	No	0	870	64	2359	628	477	0	386	203	0	0	157	0	0	28	20	69	18	39	0	145	160	0	62	147	39	0	0	0	0	0	0	0	22	0	0	0	0	21	37	0	0
47	11	WT	8	5	25.562	0	No	0	707	54	4243	1009	442	0	389	0	0	19	207	29	0	0	0	33	0	0	0	0	141	0	0	146	0	0	0	0	0	0	0	0	0	0	0	0	0	0	7	0	0
57	11	WT	9	5	38.3687	0	No	0	246	53	2274	695	399	0	186	88	0	0	171	73	0	9	0	23	25	54	0	56	0	8	57	62	36	0	0	0	0	0	0	0	192	0	0	0	0	0	13	0	0
67	11	WT	10	5	4.0258	0	No	0	202	0	3006	1092	356	0	280	120	0	12	312	0	0	0	14	34	0	0	0	101	0	0	0	207	17	0	0	0	1224	0	0	0	45	0	0	0	0	0	0	0	0
77	11	WT	11	5	10.383	0	No	5	0	68	2543	2500	538	0	682	161	0	98	489	0	0	6	36	44	27	182	0	67	156	20	0	188	88	0	81	0	532	0	0	0	232	0	0	0	0	12	108	0	0
87	11	WT	12	5	39.177	0	No	0	236	97	807	1225	634	0	176	173	0	171	282	149	51	11	32	47	0	82	0	340	0	25	0	131	89	0	0	0	209	0	0	22	170	0	0	0	0	35	77	0	0
97	11	WT	13	5	11.7187	0	No	0	504	132	3505	1935	1241	0	380	287	0	97	501	187	150	17	27	103	0	117	0	101	322	0	0	288	0	0	0	0	1114	0	0	0	45	0	0	0	0	0	38	0	0
107	11	WT	14	5	4.8093	0	No	0	228	0	786	1499	668	0	267	156	0	0	471	0	125	28	0	78	0	58	0	73	232	0	32	200	0	0	0	0	2075	0	0	12	45	0	0	0	0	0	0	0	0
117	11	WT	15	5	7.2296	0	No	0	1806	0	482	1219	665	0	140	223	0	0	308	218	70	0	0	46	0	109	0	144	0	0	0	164	18	0	0	0	326	0	0	0	76	0	0	0	0	0	21	0	0
127	11	WT	16	5	3.3701	0	No	3	2014	0	2649	1741	841	0	217	0	0	0	406	0	174	110	0	79	0	62	0	34	236	0	0	219	0	0	0	0	444	0	0	0	39	0	0	0	0	0	0	0	0
137	11	WT	17	5	5.3165	0	No	9	2968	17	6383	2055	944	0	411	0	0	0	492	64	216	87	0	137	0	111	0	63	365	4	0	205	22	0	0	0	1327	0	0	0	29	0	0	0	0	0	0	0	0
147	11	WT	18	5	5.8586	0	No	11	1281	12	787	726	379	0	197	137	0	0	239	0	48	0	36	33	0	48	0	60	0	0	0	66	0	0	0	0	562	0	0	0	0	0	0	0	0	0	0	0	0
157	11	WT	19	5	7.42898	0	No	0	168	71	171	1450	776	0	350	248	0	161	360	245	75	68	155	62	45	121	0	255	300	153	0	140	0	0	0	0	1607	0	0	0	384	0	0	0	0	64	50	0	0
167	11	WT	20	5	117.023	0	No	0	575	152	149	996	749	0	221	482	0	141	286	354	62	60	268	19	26	150	0	407	250	70	0	68	109	0	91	0	547	0	0	17	206	0	0	0	0	92	64	0	0
177	11	WT	21	5	6.95511	0	No	7	318	42	1471	1775	1152	0	396	55	0	36	488	0	165	64	72	112	0	138	0	103	328	0	0	201	21	0	0	0	2959	0	0	0	0	0	0	0	0	0	0	0	0
186	11	WT	22	5	26.7824	0	No	9	986	202	2330	2033	2092	0	682	500	0	90	637	345	228	89	93	145	0	199	0	400	660	0	0	292	0	0	0	0	2555	0	0	0	92	0	0	0	0	0	47	0	0
195	11	WT	23	5	72.2049	0	No	67	2201	135	1335	1254	834	8	320	94	0	47	483	0	217	84	82	98	0	129	0	133	261	0	0	243	0	0	0	0	1318	0	0	0	37	0	0	0	0	0	14	0	0
205	11	WT	24	5	70.7021	0	No	0	406	140	266	827	559	0	292	295	0	124	288	277	0	30	132	29	23	69	0	171	122	53	0	87	50	0	0	0	310	0	0	0	42	0	0	0	0	64	81	0	0
214	11	WT	25	5	20.3754	0	No	0	2485	112	2457	947	787	0	297	95	0	74	321	118	109	71	93	61	0	79	0	212	0	28	0	139	0	0	0	0	341	0	0	0	19	0	0	0	0	12	0	0	0
223	11	WT	26	5	58.9246	0	No	0	426	111	774	652	590	0	162	458	0	202	164	396	56	49	115	37	0	66	0	330	178	25	0	40	0	0	0	0	154	0	0	17	100	0	0	0	48	59	83	0	0
233	11	WT	27	5	68.249	0	No	8	629	27	1084	875	857	0	200	94	0	89	336	0	159	131	62	128	0	143	0	68	0	0	0	159	0	0	0	0	452	0	0	25	32	0	0	0	0	0	29	156	0
242	11	WT	28	5	89.4719	0	No	0	2504	269	1079	689	545	0	165	91	0	53	230	0	112	23	79	60	0	65	0	40	0	0	0	137	0	0	0	0	587	0	0	0	0	0	0	0	0	0	0	158	0
251	11	WT	29	5	17.6608	0	No	5	319	374	1114	879	1141	0	358	293	0	231	198	194	140	143	228	83	0	166	0	140	365	18	176	90	75	0	197	132	487	0	0	111	171	0	0	0	0	30	104	185	0
260	11	WT	30	5	14.0245	0	No	0	1673	205	1515	1504	1111	0	354	192	0	76	427	182	191	144	98	99	0	161	0	180	324	0	0	206	0	0	0	0	1244	0	0	25	39	0	0	0	0	0	0	231	0
269	11	WT	31	5	57.7757	0	No	127	2176	259	339	1078	1039	0	361	69	0	85	298	0	223	153	86	132	0	105	0	138	321	0	0	222	0	0	0	0	247	0	0	63	0	0	0	0	0	0	0	0	0
279	11	WT	32	5	12.1331	0	No	5	2713	407	265	762	861	0	268	148	0	151	274	118	135	100	175	77	0	152	0	304	273	0	0	192	0	0	0	0	258	0	0	47	58	0	0	0	0	0	0	0	0
288	11	WT	33	5	99.848	0	No	39	2023	744	39	1638	1326	0	303	124	0	126	389	0	342	120	189	246	0	195	0	143	448	27	0	205	0	0	0	0	1592	0	0	67	46	0	0	0	0	0	26	0	0
297	11	WT	34	5	26.4404	0	No	195	1144	351	321	1153	1034	0	389	169	0	271	407	172	267	151	160	223	0	191	0	317	392	6	0	193	0	0	76	0	372	0	0	95	56	0	0	0	14	19	66	0	0
306	11	WT	35	5	25.1518	0	No	54	128	1204	11	966	761	0	215	757	0	749	248	556	178	109	602	180	38	215	0	301	286	184	447	72	0	0	171	333	462	0	0	267	227	0	0	0	134	284	307	0	0
315	11	WT	36	5	13.0409	0	No	297	7059	552	349	2439	1576	0	305	214	0	174	735	169	593	248	192	442	0	186	0	277	483	30	0	481	0	0	0	0	653	0	0	55	61	0	0	0	0	11	86	0	0
325	11	WT	37	5	16.0491	0	No	0	2118	1682	50	2998	2689	0	437	1310	0	995	657	1080	259	108	956	190	93	229	0	536	837	117	560	297	254	0	255	522	539	0	0	367	605	0	0	0	148	231	502	0	0
334	11	WT	38	5	10.5248	0	No	0	797	750	0	1546	940	0	188	779	0	463	365	648	150	98	358	163	114	151	0	333	337	26	279	120	0	0	164	229	299	0	0	152	267	0	0	0	263	151	171	0	0
343	11	WT	39	5	6.14326	0	No	114	959	1039	61	1648	1502	0	336	384	0	186	409	326	310	152	177	267	0	239	0	428	493	22	0	418	0	0	0	0	2433	0	0	35	67	0	0	0	53	23	20	0	0
352	11	WT	40	5	5.82435	0	No	0	858	1681	24	1201	1002	0	191	545	0	794	286	387	149	100	442	127	240	189	0	425	393	29	413	137	0	0	119	325	157	0	0	94	135	0	0	0	162	182	79	0	0
361	11	WT	41	5	227.679	0	No	7	139	678	45	1042	940	0	252	882	0	517	284	662	138	129	310	106	175	184	0	735	296	65	366	88	84	0	206	305	501	0	0	191	296	0	0	0	270	291	204	0	0
371	11	WT	42	5	29.2046	0	No	10	1192	1187	11	1368	1237	0	238	185	0	643	339	152	112	109	372	129	144	201	0	226	382	68	334	92	215	0	0	302	324	0	0	262	247	0	0	0	61	292	167	0	0
379	11	WT	43	5	22.7277	0	No	17	273	548	151	1706	1132	0	336	639	0	281	469	572	267	180	316	260	49	260	0	294	363	258	164	205	0	0	0	158	342	0	0	250	60	0	0	0	0	143	122	0	0
387	11	WT	44	5	78.0748	0	No	8	475	448	96	1385	741	0	234	244	0	160	289	0	141	101	149	210	0	172	0	196	244	37	0	150	41	0	0	0	291	0	0	80	0	0	0	0	0	20	33	0	0
395	11	WT	45	5	6.90245	0	No	21	120	2230	21	1009	891	0	176	948	0	857	348	797	132	114	420	157	75	181	0	932	320	158	512	101	0	0	204	423	472	0	0	257	290	0	0	0	62	345	412	0	0
403	11	WT	46	5	6.75543	0	No	73	1002	1817	27	1443	1227	0	274	233	0	431	282	191	201	110	327	161	93	132	0	193	391	36	237	78	0	0	199	191	139	0	0	208	221	0	0	0	43	265	255	0	0
412	11	WT	47	5	207.447	0	No	1458	931	244	717	1152	1242	0	207	0	0	133	276	86	291	205	89	256	0	225	0	114	392	31	0	197	0	0	0	0	473	0	0	0	0	0	0	0	29	25	27	0	0
420	11	WT	48	5	77.3041	0	No	1236	544	959	562	1292	1447	0	251	521	0	435	283	389	253	141	292	209	24	156	0	343	395	37	186	220	0	0	129	175	225	0	0	113	67	0	0	0	114	209	110	0	0
428	11	WT	49	5	9.07178	0	No	1132	899	281	2284	1029	706	0	200	534	0	156	198	422	227	139	161	208	0	125	0	369	285	40	0	234	78	0	127	100	260	0	0	89	74	0	0	0	0	78	44	0	0
436	11	WT	50	5	27.0731	0	No	678	346	725	862	843	777	0	206	920	0	482	241	800	274	85	58	159	27	111	0	885	272	92	258	101	93	0	92	232	417	0	0	93	167	0	0	0	106	122	162	0	0
444	11	WT	51	5	15.6466	0	No	78	212	1042	226	1405	1027	0	177	1245	0	835	277	1066	173	93	276	126	0	237	0	742	387	86	417	96	130	0	150	387	227	0	0	123	85	0	0	0	95	289	0	0	0
453	11	WT	52	5	24.6273	0	No	0	2042	836	75	1401	1100	0	187	473	0	158	223	358	235	76	178	153	0	136	0	327	383	35	0	159	106	0	0	0	618	0	0	0	95	0	0	0	0	29	45	0	0
9	18	HET	4	8	7.3313	0	No	0	226	2505	0	0	1470	0	236	72	0	203	270	0	1083	64	0	0	141	394	0	113	449	35	0	153	31	64	0	0	0	0	0	0	83	0	0	0	0	30	72	0	0
19	18	HET	5	8	3.8999	0	No	0	662	1433	0	779	111	0	317	187	898	177	144	0	0	26	0	171	41	275	0	0	0	60	0	274	123	0	0	0	0	691	0	68	164	0	0	0	38	0	110	0	0
29	18	HET	6	8	3.45356	0	No	0	2079	479	46	1008	340	0	212	357	424	200	154	355	0	0	0	142	37	176	0	0	0	19	106	48	0	0	0	0	0	432	47	133	270	0	0	0	0	0	206	0	0
39	18	HET	7	8	3.95787	0	No	10	1844	840	292	1027	315	0	347	1284	1183	254	341	1049	0	13	0	143	167	288	0	0	0	288	133	134	61	0	0	137	0	636	71	75	177	0	0	0	0	90	379	0	0
59	18	HET	9	8	6.3666	0	No	49	269	363	62	926	209	0	421	87	576	96	201	0	0	0	0	103	0	174	0	0	0	21	0	41	0	0	67	0	0	462	93	24	48	34	22	0	0	22	83	0	0
69	18	HET	10	8	16.191	0	No	691	4121	445	697	478	177	0	555	118	424	122	240	99	0	26	0	92	0	194	0	0	0	0	0	43	36	26	0	0	0	565	27	20	53	85	116	0	0	9	21	0	0
79	18	HET	11	8	1.8093	0	No	319	1181	1240	84	563	186	0	393	457	541	461	133	416	0	16	0	72	393	210	0	0	0	89	233	29	136	51	268	195	0	459	641	166	362	0	55	0	0	98	236	0	0
89	18	HET	12	8	5.29389	0	No	459	604	1427	261	654	141	0	355	1681	378	445	155	1398	0	40	0	88	330	209	0	0	0	237	298	21	181	262	189	204	0	531	653	187	273	35	51	0	0	225	356	0	0
99	18	HET	13	8	3.16475	0	No	70	519	727	652	709	200	0	459	1699	411	154	140	1284	0	18	0	45	107	198	0	0	0	178	90	10	233	145	216	0	0	598	745	128	51	0	49	0	0	180	303	0	0
109	18	HET	14	8	4.5686	0	No	1365	1741	348	1428	707	237	0	493	403	644	210	292	357	0	29	0	93	26	203	0	0	0	57	0	80	91	243	74	0	0	0	0	106	63	23	117	0	0	26	90	0	0
119	18	HET	15	8	7.6516	0	No	105	1458	307	1151	345	162	0	310	2212	359	256	213	1715	0	31	0	52	159	157	0	0	0	48	0	50	102	120	121	0	0	489	553	121	180	0	62	0	0	137	102	0	0
129	18	HET	16	8	5.3165	0	No	527	2143	308	1268	426	111	0	600	384	640	171	250	264	0	39	0	104	90	259	0	59	0	55	0	33	121	132	111	0	0	643	125	44	78	65	115	0	0	24	28	0	0
139	18	HET	17	8	2.3965	0	No	66	1124	227	1891	624	175	1031	622	126	527	0	197	0	0	50	0	82	0	253	0	0	0	0	27	54	0	142	0	0	0	425	43	0	0	71	93	0	0	0	0	0	0
148	18	HET	18	8	5.4567	0	No	283	1010	249	1753	365	131	1264	324	424	462	210	187	315	0	48	0	82	113	154	0	0	0	43	0	17	91	133	90	0	0	256	92	0	23	37	57	0	0	37	40	0	0
158	18	HET	19	8	4.78195	0	No	159	568	642	668	316	108	929	515	907	440	264	114	719	0	39	0	53	391	228	0	0	0	117	0	23	48	95	192	0	0	0	671	81	177	0	74	0	0	218	133	0	0
168	18	HET	20	8	7.59833	0	No	0	874	487	781	416	125	1516	548	319	587	230	139	207	0	75	0	133	51	204	0	0	0	55	0	13	40	81	0	0	0	0	17	26	28	64	100	0	0	15	26	0	0
178	18	HET	21	8	9.4332	0	No	0	1122	555	1637	894	340	2455	1082	0	1043	0	320	136	0	100	0	179	33	275	0	0	0	21	0	58	73	124	74	143	0	621	59	0	13	94	44	0	0	0	30	0	0
187	18	HET	22	8	2.05695	0	No	0	1475	582	3965	690	272	3357	1160	0	1142	95	272	0	0	82	0	96	0	289	0	0	0	29	0	55	65	83	46	0	0	552	84	22	31	67	42	0	0	0	26	0	0
196	18	HET	23	8	5.82018	0	No	0	634	374	1910	708	338	1755	547	178	1093	0	249	135	0	50	0	89	66	238	0	0	0	64	0	66	102	62	76	0	0	381	20	34	27	0	31	0	0	0	24	0	0
206	18	HET	24	8	1.39577	0	No	0	1708	737	640	435	303	1878	755	349	1076	230	247	229	0	70	0	89	76	343	0	0	0	74	0	58	107	0	126	0	0	0	18	26	0	0	47	0	0	22	24	0	0
215	18	HET	25	8	2.34546	0	No	0	1246	254	658	730	490	1663	820	235	968	0	303	183	0	74	0	113	22	268	0	0	193	0	0	59	39	0	47	0	0	319	15	0	18	0	86	0	0	0	24	0	0
224	18	HET	26	8	2.95863	0	No	0	2097	638	255	497	358	1683	660	173	835	123	292	150	0	41	0	136	52	247	0	0	0	17	0	34	45	0	144	0	0	417	96	22	34	0	93	0	0	0	28	0	0
234	18	HET	27	8	3.63841	0	No	0	1253	388	635	546	501	2114	653	688	1419	253	304	523	0	79	0	285	123	187	0	0	189	82	152	29	26	0	65	124	0	434	39	52	38	129	161	0	0	37	43	0	0
243	18	HET	28	8	3.3427	0	No	0	286	748	301	255	374	1882	461	1233	544	432	102	937	0	28	0	216	141	170	0	26	0	149	228	32	291	0	70	167	0	135	525	21	159	65	84	0	0	124	100	0	0
252	18	HET	29	8	3.74729	0	No	0	1367	555	1996	387	340	3979	603	144	1104	0	129	0	0	80	0	306	36	250	0	0	159	26	70	50	89	0	0	0	0	436	25	27	0	0	146	0	0	0	0	0	0
261	18	HET	30	8	2.08446	0	No	0	1251	321	1930	493	407	2443	736	248	717	370	194	207	0	71	0	290	103	210	0	0	0	102	204	33	209	0	106	212	0	364	324	30	46	59	63	0	47	29	0	0	0
270	18	HET	31	8	28.144	0	No	0	1006	450	1647	539	296	1807	630	113	1238	119	144	111	0	83	0	278	0	263	0	0	0	24	0	37	79	0	59	0	0	515	39	17	14	123	84	0	0	8	0	0	0
280	18	HET	32	8	11.0424	0	No	0	1044	429	1653	708	483	2595	774	192	1183	172	238	153	0	76	0	367	66	250	0	0	174	36	0	45	0	19	86	0	0	674	221	40	0	90	54	0	0	23	0	0	0
289	18	HET	33	8	8.71425	0	No	0	477	530	357	280	228	839	240	501	337	164	147	460	0	0	0	17	190	136	0	0	0	0	103	0	0	0	188	0	0	130	692	81	153	0	0	0	77	197	39	0	0
298	18	HET	34	8	3.31731	0	No	0	557	758	1156	485	336	2245	397	515	772	194	150	387	0	51	0	104	162	277	0	0	0	0	0	31	0	0	263	0	0	224	986	147	162	0	0	0	49	141	173	0	0
307	18	HET	35	8	62.8427	0	No	0	2148	271	763	946	893	556	491	430	1887	117	360	325	0	79	0	79	84	361	0	0	276	83	0	109	42	0	165	0	0	346	111	35	71	27	0	0	37	23	32	0	0
316	18	HET	36	8	7.30408	0	No	0	2439	557	977	517	390	2037	335	219	722	106	281	136	0	55	0	0	37	287	0	0	0	11	0	52	46	0	53	0	0	342	48	0	59	0	0	0	0	23	25	0	0
326	18	HET	37	8	0.936822	0	No	0	1945	1828	175	782	554	832	333	1376	1550	264	264	1046	0	38	0	0	182	260	0	0	0	63	143	47	92	0	504	120	0	318	2055	238	354	0	0	0	88	374	277	0	0
344	18	HET	39	8	2.24833	0	No	0	2471	567	407	720	338	72	291	1520	1130	247	362	1051	0	37	0	85	68	232	0	148	0	17	162	30	0	0	356	0	0	415	975	93	437	0	0	0	9	333	235	0	0
353	18	HET	40	8	27.1971	0	No	0	2838	367	955	841	556	709	515	167	1689	0	285	0	0	62	0	115	16	280	0	0	210	0	0	107	0	0	100	0	0	391	63	0	30	0	0	0	0	0	0	0	0
362	18	HET	41	8	1.54809	0	No	0	1698	1070	95	616	371	39	305	1893	1284	204	394	1392	0	59	0	56	273	329	0	0	162	0	113	41	40	0	372	84	0	270	1611	153	726	0	0	0	0	408	242	0	0
372	18	HET	42	8	12.147	0	No	0	2256	1020	398	838	641	270	570	321	1552	157	281	243	0	63	0	222	46	218	0	29	267	0	93	60	0	0	160	0	0	0	565	51	247	0	0	0	0	115	58	0	0
380	18	HET	43	8	6.83536	0	No	0	1730	149	299	584	358	355	454	94	984	0	191	0	0	43	0	167	14	260	0	0	0	0	0	40	0	0	57	0	0	416	74	0	0	0	0	0	0	22	0	0	0
388	18	HET	44	8	9.98269	0	No	0	4851	382	3364	1041	672	2164	1124	117	2373	67	580	0	0	103	0	221	0	442	0	0	230	22	0	193	0	0	81	0	0	679	97	0	37	79	0	0	0	0	0	0	0
396	18	HET	45	8	12.904	0	No	0	2910	360	900	748	545	1808	759	119	2549	83	287	126	0	60	0	143	0	268	0	0	251	0	0	40	39	0	107	0	0	271	58	0	60	0	0	0	0	0	0	0	0
404	18	HET	46	8	2.09413	0	No	0	969	1052	135	588	316	298	268	363	969	179	184	327	0	41	0	93	61	274	0	0	0	0	113	23	17	0	209	0	0	0	920	101	140	0	0	0	0	108	23	0	0
413	18	HET	47	8	6.71367	0	No	0	3398	637	1764	842	344	1535	361	0	1709	0	284	0	0	45	0	166	0	415	0	0	0	0	0	51	0	0	0	0	0	0	19	27	31	0	0	0	0	0	8	0	0
421	18	HET	48	8	2.02021	0	No	0	1363	803	1303	817	547	1066	691	541	1355	265	326	506	0	49	0	114	31	354	0	0	232	26	176	79	43	0	242	125	0	0	1299	73	187	0	0	0	0	208	41	0	0
429	18	HET	49	8	5.18576	0	No	0	2118	2391	229	796	491	790	505	945	1995	213	378	704	0	36	0	152	89	413	0	0	224	42	0	66	97	0	384	0	0	307	689	182	304	0	0	0	0	161	36	0	0
437	18	HET	50	8	5.98966	0	No	0	1351	574	1711	681	441	1331	387	209	1658	187	231	193	0	69	0	155	0	383	0	0	0	19	0	68	0	0	159	0	0	0	120	38	77	0	0	0	0	36	16	0	0
445	18	HET	51	8	4.91508	0	No	0	667	789	306	493	338	289	319	868	910	203	123	713	0	32	0	59	43	192	0	0	0	23	110	30	65	0	270	0	0	251	805	65	135	0	0	0	0	207	67	0	0
454	18	HET	52	8	20.6009	0	No	0	2226	355	365	289	321	2778	153	0	737	96	130	132	0	38	0	223	0	192	0	0	0	0	0	40	0	0	0	0	0	0	23	0	55	0	0	0	0	21	0	0	0
10	19	HET	4	8	14.566	0	No	0	221	3283	0	0	1424	0	344	0	0	158	145	0	707	64	0	0	159	229	0	49	602	0	0	237	82	43	0	0	0	0	0	31	114	0	0	0	0	0	132	0	0
20	19	HET	5	8	34.535	0	No	0	64	1700	0	724	100	0	162	291	795	726	129	273	0	0	0	102	82	113	0	0	0	75	399	81	110	0	0	288	0	0	0	264	604	0	0	0	0	350	437	0	0
30	19	HET	6	8	1.82518	0	No	0	1520	1201	43	1385	596	0	357	79	1580	223	244	0	0	44	0	128	120	316	0	71	234	37	0	153	134	0	0	0	0	0	0	150	78	0	0	0	0	0	93	0	0
40	19	HET	7	8	15.3524	0	No	18	538	1109	45	831	259	0	219	365	636	217	214	307	0	27	0	85	266	159	0	0	0	31	0	32	70	0	72	0	0	0	406	323	187	0	0	0	0	0	325	0	0
50	19	HET	8	8	12.33	0	No	113	1419	1473	607	550	146	0	444	0	656	260	182	0	0	0	0	245	74	189	0	122	0	10	137	40	44	0	216	142	0	0	373	404	51	0	0	0	0	200	336	0	0
60	19	HET	9	8	7.9439	0	No	15	340	2855	41	775	277	0	411	166	1009	413	388	0	0	36	0	91	261	277	0	0	0	9	251	45	76	0	275	237	0	579	1170	416	33	0	22	0	0	422	636	0	0
70	19	HET	10	8	339.149	0	Yes	654	783	1216	230	342	186	0	360	339	255	466	113	242	0	16	0	163	148	156	0	0	0	192	218	17	273	0	78	193	0	312	267	147	48	49	76	0	37	88	99	0	0
80	19	HET	11	8	3.1685	0	No	2148	1488	932	746	567	232	0	767	151	420	244	255	109	0	46	0	167	66	166	0	0	0	52	0	41	99	159	0	0	0	812	15	76	49	102	142	0	0	19	40	0	0
90	19	HET	12	8	10.8233	0	No	5750	1750	894	1002	714	384	0	646	345	825	179	231	231	0	99	0	269	112	213	0	0	0	117	95	67	138	366	112	87	0	864	55	127	41	262	127	0	0	30	63	0	0
100	19	HET	13	8	47.8332	0	No	1897	284	1203	581	477	216	0	347	1515	548	855	202	1114	0	53	0	176	513	115	0	202	0	229	471	22	227	172	88	386	0	645	412	203	201	43	71	0	0	206	189	0	0
110	19	HET	14	8	28.376	0	No	5657	1520	461	1793	303	233	0	509	444	427	210	209	335	0	59	0	189	27	203	0	0	0	41	140	46	81	292	96	105	0	684	32	240	44	0	95	0	0	50	101	0	0
120	19	HET	15	8	13.706	0	No	4129	1744	323	1792	506	204	0	497	182	349	0	276	0	0	63	0	223	35	161	0	0	0	15	0	51	37	180	0	0	0	644	24	76	0	108	74	0	0	0	28	0	0
130	19	HET	16	8	96.538	0	No	3921	1752	386	1608	358	98	0	365	135	422	181	267	0	35	57	0	313	47	126	0	0	0	30	0	32	0	203	0	0	0	575	17	95	49	143	161	0	0	17	38	0	0
140	19	HET	17	8	10.375	0	No	1754	405	1469	1336	433	142	1581	1128	755	809	730	265	543	0	118	0	186	214	341	0	0	0	398	454	47	0	268	144	321	0	0	617	279	129	106	333	0	0	227	189	0	0
149	19	HET	18	8	5.3398	0	No	2480	575	926	1030	256	111	768	431	787	451	536	256	602	0	74	0	162	207	206	0	0	0	260	294	33	183	168	162	270	0	509	543	179	162	47	90	0	0	218	196	0	0
159	19	HET	19	8	5.13326	0	No	3598	1775	787	2284	441	156	1651	868	161	452	174	258	110	0	66	0	281	74	238	0	0	0	79	0	47	0	295	53	0	0	699	24	41	0	139	366	0	0	20	30	0	0
169	19	HET	20	8	4.81428	0	No	37	1358	442	1369	290	116	1231	540	122	552	124	104	107	0	60	0	344	32	170	0	0	0	35	0	38	9	102	0	0	0	0	16	17	0	80	126	0	0	0	0	0	0
179	19	HET	21	8	34.8034	0	No	0	1959	874	712	516	187	1768	602	166	746	105	216	0	0	25	0	101	44	237	0	0	0	0	0	18	51	32	0	0	0	377	22	0	22	67	43	0	0	15	31	0	0
188	19	HET	22	8	16.2078	0	No	0	782	546	2126	572	309	1853	800	231	857	87	225	0	0	53	0	141	47	174	0	0	0	54	0	25	58	66	48	0	0	398	72	0	22	66	59	0	0	0	20	0	0
197	19	HET	23	8	2.74879	0	No	0	136	670	318	262	259	577	378	622	519	100	100	472	0	29	0	107	154	146	0	0	0	27	77	12	115	0	133	81	0	0	263	47	79	0	4	0	0	52	73	0	0
207	19	HET	24	8	10.5518	0	No	0	804	180	89	244	176	249	212	0	291	0	129	74	0	0	0	15	9	77	0	0	0	0	0	26	16	0	0	0	0	0	7	0	0	0	0	0	0	0	0	0	0
216	19	HET	25	8	16.2407	0	No	0	315	827	183	583	266	1108	611	1840	962	301	307	1392	0	61	0	226	244	212	0	0	0	97	105	15	160	0	184	0	0	0	532	112	293	48	209	0	0	92	116	0	0
225	19	HET	26	8	5.7145	0	No	0	1801	852	601	730	636	1481	1211	175	1727	171	546	150	0	114	0	229	78	385	0	0	0	87	0	69	55	0	213	0	0	700	42	75	46	86	284	0	0	13	18	0	0
235	19	HET	27	8	5.7145	0	No	0	2632	1836	1133	791	519	4478	1165	362	2317	129	446	282	0	125	0	797	152	369	0	0	206	176	0	71	127	0	118	0	0	794	74	27	77	446	537	0	0	41	31	0	0
244	19	HET	28	8	6.14197	0	No	0	494	963	492	434	385	2045	515	163	1235	355	188	169	0	56	0	461	165	265	0	0	160	146	162	28	245	0	171	169	0	378	525	76	55	117	116	0	0	95	25	0	0
253	19	HET	29	8	29.8199	0	No	0	1495	563	1680	293	318	1499	731	173	641	0	86	109	26	49	0	330	13	250	0	0	0	29	0	35	43	0	68	0	0	332	43	65	0	192	149	0	0	0	0	0	0
262	19	HET	30	8	8.65587	0	No	0	3018	844	1714	461	433	1575	673	250	860	148	257	183	27	56	0	326	59	208	0	0	0	43	0	54	0	0	0	0	0	426	93	74	13	38	124	0	0	14	0	0	0
271	19	HET	31	8	2.19719	0	No	0	2779	518	2149	629	350	1699	741	203	1608	0	274	0	0	84	0	602	35	244	0	0	0	14	0	44	0	13	109	0	0	572	122	36	0	67	64	0	0	0	0	0	0
281	19	HET	32	8	2.94614	0	No	0	1753	391	1859	717	436	2214	571	136	1912	140	286	0	22	101	0	657	38	328	0	0	157	0	0	34	0	0	152	0	0	607	193	31	0	76	0	0	0	34	0	0	0
290	19	HET	33	8	10.9886	0	No	0	542	304	1578	228	200	1656	463	0	345	0	135	0	0	46	0	178	14	113	0	25	0	0	0	14	0	0	0	0	0	252	47	0	0	0	0	0	0	20	0	0	0
299	19	HET	34	8	2.09981	0	No	0	2636	853	3790	653	408	4724	915	88	1473	56	202	0	0	75	0	725	33	400	0	0	0	31	0	41	54	0	76	0	0	427	94	44	0	173	0	0	0	18	10	0	0
308	19	HET	35	8	34.618	0	No	0	2940	1355	1265	1271	1393	1427	1004	443	2909	200	518	302	0	146	0	176	159	672	0	0	495	36	0	124	172	0	225	0	0	556	242	99	51	0	0	0	54	30	32	0	0
317	19	HET	36	8	41.0894	0	No	0	1497	1225	577	674	751	2163	570	499	1634	188	309	403	0	78	0	8	117	371	0	0	0	32	0	37	0	0	93	0	0	332	315	39	76	0	0	0	25	31	27	0	0
327	19	HET	37	8	3.21787	0	No	0	1607	1656	615	616	617	2026	555	499	1174	167	195	436	0	52	0	85	124	333	0	0	204	23	0	30	114	0	321	0	0	0	1580	217	139	0	0	0	33	203	160	0	0
336	19	HET	38	8	6.63508	0	No	0	707	1406	286	636	378	1305	257	1143	1306	154	195	893	0	40	0	52	118	213	0	0	0	49	0	21	56	0	138	0	0	0	1235	134	256	0	0	0	0	166	200	0	0
345	19	HET	39	8	12.363	0	No	0	4202	1233	629	702	360	216	413	214	1465	85	405	0	0	85	0	114	50	334	0	0	0	44	0	52	0	0	96	0	0	426	70	106	158	54	0	0	0	29	0	0	0
354	19	HET	40	8	14.0264	0	No	0	5415	900	1451	745	375	836	498	440	828	190	388	370	0	62	0	89	31	365	0	0	0	38	0	74	0	0	196	0	0	378	61	28	101	0	0	0	0	51	43	0	0
363	19	HET	41	8	2.89796	0	No	0	1355	1959	72	484	411	115	427	2062	1581	999	291	1451	0	83	0	155	191	524	0	0	0	169	511	33	185	0	0	467	0	280	358	67	528	0	0	0	0	183	108	0	0
373	19	HET	42	8	18.0505	0	No	0	2160	2082	484	599	648	291	732	1098	1469	215	373	734	0	60	0	48	66	356	0	0	0	37	157	58	160	0	130	102	0	302	1274	97	435	0	0	0	0	265	147	0	0
381	19	HET	43	8	6.32938	0	No	0	1521	737	358	419	391	716	586	165	831	77	336	115	0	50	0	35	33	245	0	0	0	0	0	41	46	0	0	0	0	0	18	29	83	0	0	0	0	0	17	0	0
389	19	HET	44	8	9.53873	0	No	0	3370	1243	641	464	199	896	264	309	1264	179	231	235	0	49	0	84	75	283	0	0	0	36	0	60	50	0	0	0	0	342	53	22	87	0	0	0	0	35	24	0	0
397	19	HET	45	8	15.5309	0	No	0	1154	1038	1378	702	378	3312	886	102	1250	98	234	0	0	75	0	317	0	339	0	0	0	0	0	61	0	0	175	0	0	350	82	0	50	61	0	0	0	0	11	0	0
405	19	HET	46	8	6.46207	0	No	0	1744	1129	181	306	260	478	406	168	1113	62	129	0	0	42	0	282	54	385	0	0	0	22	0	36	0	0	0	0	0	191	43	43	86	0	0	0	0	29	28	0	0
414	19	HET	47	8	3.38797	0	No	0	2279	694	1283	575	300	3370	608	165	933	0	208	0	0	74	0	177	62	256	0	0	0	0	0	53	36	0	0	83	0	228	55	35	51	56	0	0	0	0	0	0	0
422	19	HET	48	8	35.4985	0	No	0	657	815	631	635	483	987	524	546	980	357	278	490	0	52	0	100	57	177	0	0	0	97	241	61	119	0	231	164	0	257	1254	52	402	61	0	0	0	111	43	0	0
430	19	HET	49	8	61.5626	0	No	4	2832	1125	1230	702	382	967	619	148	1697	102	215	167	39	67	0	390	96	389	0	12	0	37	0	70	41	0	72	0	0	394	17	24	51	172	0	0	0	0	0	0	0
438	19	HET	50	8	3.10295	0	No	0	778	1863	436	672	342	471	406	1313	1152	285	199	972	0	67	0	443	231	201	0	0	0	190	162	43	300	0	184	125	0	268	1483	71	451	85	0	0	0	217	117	0	0
446	19	HET	51	8	6.02145	0	No	0	1316	774	1925	528	449	1234	819	242	822	135	220	157	0	71	0	334	33	314	0	0	0	0	0	43	86	0	65	0	0	318	129	34	73	73	0	0	0	20	0	0	0
455	19	HET	52	8	16.0766	0	No	0	795	303	972	134	221	1326	196	200	218	0	57	171	0	0	0	0	0	77	0	0	0	0	0	0	32	0	0	0	0	0	31	9	73	0	0	0	0	0	0	0	0
[truncated: 2,958 more columns]
