# Supplementary material for: Spontaneous episodic inflammation in the intestines of mice lacking HNF4A is driven by microbiota and associated with early life microbiota alterations
Source: mBio. 2023 Aug 1;14(4):e01504-23. doi: 10.1128/mbio.01504-23 (PMC10470520; doi:10.1128/mbio.01504-23)
Supplement: Table S4 — Longitudinal 16S rRNA gene sequencing ASV counts vs log(Lcn2) ALDEx2 and Spearman correlation analysis results. [file mbio.01504-23-s0005.xlsx]

## Sheet: ALDEx2
Table S4: ALDEx2 correlation analysis of all Hnf4aΔIEC samples with their corresponding Log10(Lcn2) measurement.
	r	p	BH	ASV ID (Kingdom_Phylum_Class_Order_Family_Genus_Species)
seq_7	0.516175	5.36222e-13	5.02762e-10	Bacteria_Firmicutes_Erysipelotrichia_Erysipelotrichales_Erysipelotrichaceae_Turicibacter_NA
seq_42	0.476759	1.88257e-10	6.15294e-08	Bacteria_Tenericutes_Mollicutes_Mollicutes_RF9_NA_NA_NA
seq_3	0.446677	6.32354e-10	1.7818e-07	Bacteria_Bacteroidetes_Bacteroidia_Bacteroidales_Rikenellaceae_Alistipes_NA
seq_56	0.463382	2.01273e-09	4.43529e-07	Bacteria_Firmicutes_Clostridia_Clostridiales_Ruminococcaceae_Ruminococcaceae_UCG-014_NA
seq_27	0.428588	2.02424e-09	5.37347e-07	Bacteria_Bacteroidetes_Bacteroidia_Bacteroidales_Bacteroidales_S24-7_group_NA_NA
seq_50	0.436321	4.07855e-09	9.16811e-07	Bacteria_Firmicutes_Clostridia_Clostridiales_Ruminococcaceae_Ruminococcaceae_UCG-014_NA
seq_76	0.403503	1.85456e-07	2.72322e-05	Bacteria_Firmicutes_Clostridia_Clostridiales_Ruminococcaceae_Anaerofilum_NA
seq_36	0.395841	2.45269e-07	3.22821e-05	Bacteria_Bacteroidetes_Bacteroidia_Bacteroidales_Bacteroidales_S24-7_group_NA_NA
seq_64	0.389842	7.6103e-07	9.43391e-05	Bacteria_Firmicutes_Clostridia_Clostridiales_Ruminococcaceae_Ruminiclostridium_5_NA
seq_26	-0.378716	8.05995e-07	9.60236e-05	Bacteria_Firmicutes_Clostridia_Clostridiales_Ruminococcaceae_NA_NA
seq_1	0.340697	1.9147e-06	0.000265688	Bacteria_Verrucomicrobia_Verrucomicrobiae_Verrucomicrobiales_Verrucomicrobiaceae_Akkermansia_muciniphila
seq_16	0.342385	2.00965e-06	0.000275171	Bacteria_Bacteroidetes_Bacteroidia_Bacteroidales_Rikenellaceae_Alistipes_NA
seq_45	0.327274	1.20487e-05	0.00118376	Bacteria_Firmicutes_Clostridia_Clostridiales_Ruminococcaceae_Ruminococcaceae_UCG-014_NA
seq_2	0.308432	1.57801e-05	0.00166225	Bacteria_Firmicutes_Bacilli_Lactobacillales_Lactobacillaceae_Lactobacillus_NA
seq_70	0.325052	3.4706e-05	0.00252675	Bacteria_Cyanobacteria_Melainabacteria_Gastranaerophilales_NA_NA_NA
seq_33	-0.322785	5.18017e-05	0.00324612	Bacteria_Firmicutes_Clostridia_Clostridiales_Lachnospiraceae_Lachnospiraceae_UCG-006_NA
seq_18	0.282266	0.000142131	0.00967163	Bacteria_Firmicutes_Clostridia_Clostridiales_Ruminococcaceae_Ruminiclostridium_5_NA
seq_4	0.281534	0.000149467	0.00997558	Bacteria_Firmicutes_Erysipelotrichia_Erysipelotrichales_Erysipelotrichaceae_Allobaculum_NA
seq_55	0.29024	0.000262945	0.0133207	Bacteria_Firmicutes_Clostridia_Clostridiales_Lachnospiraceae_Lachnospiraceae_UCG-001_NA
seq_119	0.301288	0.000452823	0.0164465	Bacteria_Firmicutes_Clostridia_Clostridiales_Lachnospiraceae_Acetatifactor_NA
seq_53	0.27392	0.000497771	0.0234446	Bacteria_Firmicutes_Clostridia_Clostridiales_Lachnospiraceae_Lachnoclostridium_NA
seq_87	0.274324	0.000720664	0.029418	Bacteria_Firmicutes_Erysipelotrichia_Erysipelotrichales_Erysipelotrichaceae_Candidatus_Stoquefichus_NA
seq_9	-0.262469	0.000870231	0.0376302	Bacteria_Firmicutes_Clostridia_Clostridiales_Lachnospiraceae_Lachnospiraceae_NK4A136_group_bacterium
seq_35	0.257311	0.000875227	0.0385667	Bacteria_Firmicutes_Clostridia_Clostridiales_Ruminococcaceae_[Eubacterium]_coprostanoligenes_group_NA
seq_112	0.270925	0.00124467	0.0427033	Bacteria_Firmicutes_Clostridia_Clostridiales_Clostridiales_vadinBB60_group_NA_NA
seq_23	0.242126	0.00126222	0.0558394	Bacteria_Firmicutes_Clostridia_Clostridiales_Ruminococcaceae_Oscillibacter_NA
seq_37	0.25001	0.00311971	0.0759026	Bacteria_Actinobacteria_Actinobacteria_Bifidobacteriales_Bifidobacteriaceae_Bifidobacterium_NA
seq_48	-0.239592	0.0030738	0.0835518	Bacteria_Firmicutes_Clostridia_Clostridiales_Lachnospiraceae_Coprococcus_1_NA
seq_138	0.249788	0.00422341	0.0836942	Bacteria_Firmicutes_Clostridia_Clostridiales_Lachnospiraceae_NA_NA
seq_141	0.249183	0.00374787	0.0841724	Bacteria_Firmicutes_Clostridia_Clostridiales_Ruminococcaceae_Oscillibacter_NA
seq_5	-0.224192	0.00203367	0.088627	Bacteria_Bacteroidetes_Bacteroidia_Bacteroidales_Bacteroidales_S24-7_group_NA_NA
seq_95	-0.241241	0.00503597	0.0936355	Bacteria_Firmicutes_Clostridia_Clostridiales_Lachnospiraceae_NA_NA
seq_46	0.228428	0.00413108	0.114196	Bacteria_Firmicutes_Clostridia_Clostridiales_Lachnospiraceae_Lachnoclostridium_NA
seq_125	-0.240644	0.00729938	0.118832	Bacteria_Firmicutes_Clostridia_Clostridiales_Lachnospiraceae_NA_NA
seq_72	0.224668	0.00535569	0.129775	Bacteria_Firmicutes_Clostridia_Clostridiales_Lachnospiraceae_NA_NA
seq_150	0.225086	0.00899264	0.147699	Bacteria_Firmicutes_Clostridia_Clostridiales_Lachnospiraceae_NA_NA
seq_212	0.225726	0.00913391	0.162305	Bacteria_Firmicutes_Clostridia_Clostridiales_Ruminococcaceae_Ruminococcaceae_UCG-014_NA
seq_113	0.215154	0.00918255	0.166513	Bacteria_Firmicutes_Clostridia_Clostridiales_Lachnospiraceae_NA_NA
seq_74	0.212276	0.00783213	0.170573	Bacteria_Firmicutes_Clostridia_Clostridiales_Ruminococcaceae_Ruminococcaceae_UCG-013_NA
seq_62	0.209964	0.010216	0.188022	Bacteria_Firmicutes_Clostridia_Clostridiales_Lachnospiraceae_NA_NA
seq_179	-0.214687	0.0238672	0.213093	Bacteria_Firmicutes_Clostridia_Clostridiales_Lachnospiraceae_Lachnospiraceae_NK4A136_group_NA
seq_90	0.196036	0.0114696	0.233108	Bacteria_Firmicutes_Clostridia_Clostridiales_Ruminococcaceae_NA_NA
seq_49	0.195331	0.0106883	0.233613	Bacteria_Firmicutes_Clostridia_Clostridiales_Ruminococcaceae_Ruminococcaceae_UCG-014_NA
seq_6	0.185028	0.0109392	0.276039	Bacteria_Bacteroidetes_Bacteroidia_Bacteroidales_Bacteroidales_S24-7_group_NA_NA
seq_20	-0.192949	0.0325365	0.286932	Bacteria_Firmicutes_Clostridia_Clostridiales_Lachnospiraceae_Blautia_NA
seq_185	0.190324	0.0257527	0.290816	Bacteria_Actinobacteria_Coriobacteriia_Coriobacteriales_Coriobacteriaceae_Senegalimassilia_NA
seq_102	-0.192123	0.0432116	0.301595	Bacteria_Firmicutes_Clostridia_Clostridiales_Lachnospiraceae_Anaerostipes_caccae
seq_82	0.180811	0.0250152	0.331658	Bacteria_Firmicutes_Clostridia_Clostridiales_Ruminococcaceae_Ruminococcaceae_UCG-014_NA
seq_122	-0.180171	0.0305911	0.33486	Bacteria_Firmicutes_Clostridia_Clostridiales_Lachnospiraceae_NA_NA
seq_41	0.178363	0.0252599	0.343498	Bacteria_Firmicutes_Erysipelotrichia_Erysipelotrichales_Erysipelotrichaceae_Allobaculum_NA
seq_79	-0.177799	0.0297851	0.347831	Bacteria_Firmicutes_Clostridia_Clostridiales_Lachnospiraceae_Lachnospiraceae_UCG-001_NA
seq_13	-0.172772	0.0283742	0.3759	Bacteria_Firmicutes_Clostridia_Clostridiales_Lachnospiraceae_Lachnospiraceae_NK4A136_group_NA
seq_40	-0.170779	0.0294961	0.385474	Bacteria_Firmicutes_Clostridia_Clostridiales_Lachnospiraceae_NA_NA
seq_180	0.167674	0.0558049	0.413928	Bacteria_Firmicutes_Clostridia_Clostridiales_Ruminococcaceae_Ruminococcaceae_UCG-014_NA
seq_157	0.167036	0.0628241	0.422354	Bacteria_Firmicutes_Clostridia_Clostridiales_Lachnospiraceae_NA_NA
seq_167	0.163631	0.0704295	0.428279	Bacteria_Firmicutes_Clostridia_Clostridiales_Lachnospiraceae_NA_NA
seq_193	0.164588	0.0569433	0.428772	Bacteria_Tenericutes_Mollicutes_Mollicutes_RF9_NA_NA_NA
seq_204	-0.163947	0.0855937	0.430582	Bacteria_Firmicutes_Bacilli_Lactobacillales_Enterococcaceae_Enterococcus_NA
seq_93	-0.161092	0.0634552	0.451724	Bacteria_Firmicutes_Erysipelotrichia_Erysipelotrichales_Erysipelotrichaceae_NA_NA
seq_146	0.1607	0.0664626	0.455462	Bacteria_Firmicutes_Clostridia_Clostridiales_Lachnospiraceae_NA_NA
seq_38	0.156733	0.0455136	0.470883	Bacteria_Firmicutes_Clostridia_Clostridiales_Lachnospiraceae_Roseburia_NA
seq_144	-0.155177	0.0921687	0.477638	Bacteria_Firmicutes_Clostridia_Clostridiales_Lachnospiraceae_NA_NA
seq_58	-0.154248	0.107501	0.480266	Bacteria_Firmicutes_Clostridia_Clostridiales_Lachnospiraceae_NA_NA
seq_103	0.153179	0.0676868	0.491374	Bacteria_Bacteroidetes_Bacteroidia_Bacteroidales_Rikenellaceae_Alistipes_NA
seq_183	0.151459	0.0737305	0.498453	Bacteria_Firmicutes_Clostridia_Clostridiales_Ruminococcaceae_Ruminococcaceae_UCG-008_NA
seq_127	0.145559	0.0795407	0.535872	Bacteria_Firmicutes_Clostridia_Clostridiales_Lachnospiraceae_NA_NA
seq_19	0.147055	0.0458217	0.539898	Bacteria_Bacteroidetes_Bacteroidia_Bacteroidales_Rikenellaceae_Alistipes_NA
seq_78	0.145902	0.0634232	0.540452	Bacteria_Firmicutes_Clostridia_Clostridiales_Ruminococcaceae_Ruminococcaceae_UCG-014_NA
seq_85	0.142649	0.0764523	0.553042	Bacteria_Firmicutes_Clostridia_Clostridiales_Lachnospiraceae_Coprococcus_1_NA
seq_172	0.140398	0.124378	0.553371	Bacteria_Firmicutes_Clostridia_Clostridiales_Ruminococcaceae_NA_NA
seq_12	0.14491	0.0486817	0.554082	Bacteria_Bacteroidetes_Bacteroidia_Bacteroidales_Bacteroidales_S24-7_group_NA_NA
seq_189	-0.136934	0.144423	0.565767	Bacteria_Actinobacteria_Coriobacteriia_Coriobacteriales_Coriobacteriaceae_Olsenella_NA
seq_73	-0.138093	0.0855035	0.57942	Bacteria_Firmicutes_Clostridia_Clostridiales_Ruminococcaceae_Oscillibacter_NA
seq_174	-0.132559	0.155047	0.582229	Bacteria_Actinobacteria_Coriobacteriia_Coriobacteriales_Coriobacteriaceae_Enterorhabdus_NA
seq_107	-0.134801	0.0873629	0.602581	Bacteria_Firmicutes_Clostridia_Clostridiales_Clostridiales_vadinBB60_group_NA_NA
seq_184	0.129434	0.147565	0.603237	Bacteria_Firmicutes_Clostridia_Clostridiales_Lachnospiraceae_NA_NA
seq_51	-0.131227	0.125816	0.603954	Bacteria_Firmicutes_Clostridia_Clostridiales_Ruminococcaceae_[Eubacterium]_coprostanoligenes_group_NA
seq_83	-0.132066	0.111739	0.60581	Bacteria_Firmicutes_Clostridia_Clostridiales_Lachnospiraceae_Lachnoclostridium_NA
seq_170	0.131977	0.119261	0.606826	Bacteria_Firmicutes_Clostridia_Clostridiales_Ruminococcaceae_Ruminococcaceae_UCG-013_NA
seq_96	0.129145	0.125825	0.619775	Bacteria_Firmicutes_Clostridia_Clostridiales_Ruminococcaceae_Ruminiclostridium_9_NA
seq_114	0.129214	0.122201	0.62212	Bacteria_Firmicutes_Clostridia_Clostridiales_Christensenellaceae_NA_NA
seq_110	0.125603	0.131313	0.638796	Bacteria_Firmicutes_Clostridia_Clostridiales_Lachnospiraceae_Lachnospiraceae_FCS020_group_NA
seq_219	0.122034	0.186555	0.642173	Bacteria_Firmicutes_Clostridia_Clostridiales_Lachnospiraceae_Lachnoclostridium_NA
seq_139	-0.12408	0.148235	0.643657	Bacteria_Firmicutes_Clostridia_Clostridiales_Lachnospiraceae_Lachnospiraceae_NK4A136_group_NA
seq_25	-0.130505	0.0759785	0.64532	Bacteria_Proteobacteria_Betaproteobacteria_Burkholderiales_Alcaligenaceae_Parasutterella_excrementihominis
seq_233	0.119385	0.194649	0.648758	Bacteria_Tenericutes_Mollicutes_Mollicutes_RF9_NA_NA_NA
seq_161	-0.120128	0.169232	0.651009	Bacteria_Firmicutes_Clostridia_Clostridiales_Lachnospiraceae_Lachnoclostridium_NA
seq_101	-0.120377	0.15907	0.660796	Bacteria_Firmicutes_Clostridia_Clostridiales_Lachnospiraceae_Lachnospiraceae_UCG-006_NA
seq_156	-0.117397	0.186477	0.663665	Bacteria_Bacteroidetes_Bacteroidia_Bacteroidales_Bacteroidales_S24-7_group_NA_NA
seq_104	0.113437	0.211788	0.676894	Bacteria_Firmicutes_Clostridia_Clostridiales_Lachnospiraceae_Lachnospiraceae_UCG-006_NA
seq_121	-0.111193	0.211751	0.677427	Bacteria_Firmicutes_Clostridia_Clostridiales_Lachnospiraceae_NA_NA
seq_68	-0.118414	0.14666	0.680618	Bacteria_Bacteroidetes_Bacteroidia_Bacteroidales_Bacteroidales_S24-7_group_NA_NA
seq_75	0.11832	0.134806	0.690251	Bacteria_Firmicutes_Clostridia_Clostridiales_Lachnospiraceae_Lachnospiraceae_UCG-006_NA
seq_213	-0.109603	0.233579	0.691383	Bacteria_Firmicutes_Clostridia_Clostridiales_Ruminococcaceae_Anaerotruncus_NA
seq_135	-0.107586	0.210447	0.697872	Bacteria_Firmicutes_Clostridia_Clostridiales_Ruminococcaceae_Ruminiclostridium_5_NA
seq_254	-0.0996124	0.274938	0.711612	Bacteria_Firmicutes_Clostridia_Clostridiales_Ruminococcaceae_Ruminococcaceae_UCG-014_NA
seq_149	0.110929	0.176179	0.716925	Bacteria_Firmicutes_Clostridia_Clostridiales_Family_XIII_[Eubacterium]_nodatum_group_NA
seq_181	0.0987988	0.265269	0.740509	Bacteria_Firmicutes_Clostridia_Clostridiales_Lachnospiraceae_Lachnoclostridium_NA
seq_188	-0.090387	0.310733	0.744873	Bacteria_Firmicutes_Clostridia_Clostridiales_Lachnospiraceae_Lachnospiraceae_UCG-004_NA
seq_240	0.0913694	0.306092	0.751846	Bacteria_Firmicutes_Clostridia_Clostridiales_Lachnospiraceae_Lachnospiraceae_NK4A136_group_NA
seq_88	-0.101814	0.217327	0.753671	Bacteria_Firmicutes_Clostridia_Clostridiales_Lachnospiraceae_NA_NA
seq_224	0.0905625	0.297731	0.757261	Bacteria_Firmicutes_Clostridia_Clostridiales_Ruminococcaceae_Ruminococcaceae_UCG-005_NA
seq_175	-0.0956659	0.276898	0.757445	Bacteria_Firmicutes_Clostridia_Clostridiales_Lachnospiraceae_Lachnospiraceae_UCG-001_NA
seq_21	-0.104391	0.176181	0.764716	Bacteria_Firmicutes_Clostridia_Clostridiales_Lachnospiraceae_NA_NA
seq_165	0.0866892	0.319663	0.765075	Bacteria_Bacteroidetes_Bacteroidia_Bacteroidales_Rikenellaceae_Alistipes_NA
seq_197	-0.0894313	0.306857	0.771197	Bacteria_Firmicutes_Clostridia_Clostridiales_Ruminococcaceae_NA_NA
seq_217	-0.0881152	0.313765	0.774101	Bacteria_Bacteroidetes_Bacteroidia_Bacteroidales_Bacteroidaceae_Bacteroides_NA
seq_124	0.0935567	0.266522	0.784699	Bacteria_Firmicutes_Clostridia_Clostridiales_Lachnospiraceae_Roseburia_NA
seq_305	-0.076439	0.339224	0.794165	Bacteria_Firmicutes_Clostridia_Clostridiales_Clostridiales_vadinBB60_group_NA_NA
seq_115	0.0777078	0.361109	0.795471	Bacteria_Firmicutes_Clostridia_Clostridiales_Lachnospiraceae_NA_NA
seq_258	-0.0808567	0.33708	0.799454	Bacteria_Actinobacteria_Coriobacteriia_Coriobacteriales_Coriobacteriaceae_NA_NA
seq_168	-0.0892096	0.269563	0.799758	Bacteria_Firmicutes_Clostridia_Clostridiales_Family_XIII_[Eubacterium]_brachy_group_NA
seq_128	-0.07258	0.382835	0.807065	Bacteria_Firmicutes_Erysipelotrichia_Erysipelotrichales_Erysipelotrichaceae_NA_NA
seq_61	-0.0752335	0.368783	0.808357	Bacteria_Firmicutes_Clostridia_Clostridiales_Lachnospiraceae_Roseburia_NA
seq_66	-0.0688143	0.37318	0.808556	Bacteria_Firmicutes_Clostridia_Clostridiales_Lachnospiraceae_NA_NA
seq_182	-0.0679915	0.397104	0.815401	Bacteria_Firmicutes_Clostridia_Clostridiales_Lachnospiraceae_Lachnoclostridium_NA
seq_106	-0.0765925	0.365227	0.816727	Bacteria_Bacteroidetes_Bacteroidia_Bacteroidales_Bacteroidales_S24-7_group_NA_NA
seq_260	0.0689178	0.386691	0.816948	Bacteria_Firmicutes_Clostridia_Clostridiales_Eubacteriaceae_Anaerofustis_NA
seq_89	-0.0845486	0.30457	0.817318	Bacteria_Firmicutes_Clostridia_Clostridiales_Lachnospiraceae_Lachnospiraceae_UCG-006_NA
seq_279	-0.0677744	0.366811	0.822969	Bacteria_Bacteroidetes_Bacteroidia_Bacteroidales_Bacteroidaceae_Bacteroides_NA
seq_367	-0.0626583	0.396052	0.831519	Bacteria_Firmicutes_Erysipelotrichia_Erysipelotrichales_Erysipelotrichaceae_NA_NA
seq_151	-0.0677181	0.386111	0.831672	Bacteria_Bacteroidetes_Bacteroidia_Bacteroidales_Bacteroidales_S24-7_group_NA_NA
seq_349	-0.0598788	0.438877	0.83266	Bacteria_Firmicutes_Clostridia_Clostridiales_Lachnospiraceae_NA_NA
seq_351	-0.0602692	0.398597	0.836579	Bacteria_Firmicutes_Clostridia_Clostridiales_Lachnospiraceae_NA_NA
seq_298	-0.0607633	0.410853	0.837664	Bacteria_Firmicutes_Clostridia_Clostridiales_Clostridiales_vadinBB60_group_NA_NA
seq_178	-0.0633087	0.403986	0.839775	Bacteria_Firmicutes_Clostridia_Clostridiales_Lachnospiraceae_Lachnoclostridium_NA
seq_399	-0.0494933	0.413142	0.840006	Bacteria_Bacteroidetes_Bacteroidia_Bacteroidales_Bacteroidales_S24-7_group_NA_NA
seq_2107	-0.000713207	0.454095	0.841637	Bacteria_Firmicutes_Clostridia_Clostridiales_Lachnospiraceae_[Eubacterium]_oxidoreducens_group_NA
seq_123	0.0703034	0.397159	0.842593	Bacteria_Firmicutes_Clostridia_Clostridiales_Lachnospiraceae_Lachnoclostridium_NA
seq_203	-0.0633211	0.400649	0.84319	Bacteria_Firmicutes_Clostridia_Clostridiales_Lachnospiraceae_NA_NA
seq_111	-0.067021	0.421605	0.843474	Bacteria_Firmicutes_Clostridia_Clostridiales_Lachnospiraceae_Incertae_Sedis_NA
seq_411	-0.0327385	0.450046	0.84367	Bacteria_Firmicutes_Clostridia_Clostridiales_Ruminococcaceae_NA_NA
seq_752	-0.0238798	0.434788	0.843807	Bacteria_Firmicutes_Clostridia_Clostridiales_Lachnospiraceae_NA_NA
seq_274	0.0608166	0.395012	0.844289	Bacteria_Actinobacteria_Coriobacteriia_Coriobacteriales_Coriobacteriaceae_Parvibacter_NA
seq_355	-0.0553543	0.417447	0.844388	Bacteria_Firmicutes_Clostridia_Clostridiales_Lachnospiraceae_Lachnoclostridium_NA
seq_17	-0.0871338	0.238005	0.845343	Bacteria_Bacteroidetes_Bacteroidia_Bacteroidales_Bacteroidales_S24-7_group_NA_NA
seq_209	-0.0639801	0.406333	0.84549	Bacteria_Firmicutes_Clostridia_Clostridiales_Ruminococcaceae_Anaerotruncus_NA
seq_29	-0.0833987	0.278661	0.845677	Bacteria_Firmicutes_Clostridia_Clostridiales_Lachnospiraceae_Lachnospiraceae_NK4A136_group_NA
seq_885	-0.014798	0.424331	0.847276	Bacteria_Actinobacteria_Coriobacteriia_Coriobacteriales_Coriobacteriaceae_NA_NA
seq_824	-0.0200326	0.407921	0.847322	Bacteria_Firmicutes_Clostridia_Clostridiales_NA_NA_NA
seq_225	-0.0671083	0.405014	0.848127	Bacteria_Firmicutes_Clostridia_Clostridiales_Ruminococcaceae_NA_NA
seq_1909	-0.0010638	0.459216	0.848206	Bacteria_Firmicutes_Clostridia_Clostridiales_Lachnospiraceae_NA_NA
seq_2452	-0.0146392	0.457079	0.848532	Bacteria_Bacteroidetes_Bacteroidia_Bacteroidales_NA_NA_NA
seq_2670	-0.00850788	0.455213	0.8493	Bacteria_Firmicutes_Clostridia_NA_NA_NA_NA
seq_327	0.0412846	0.41415	0.849602	Bacteria_Firmicutes_Clostridia_Clostridiales_NA_NA_NA
seq_611	-0.0259936	0.464727	0.849696	Bacteria_Bacteroidetes_Bacteroidia_Bacteroidales_Bacteroidales_S24-7_group_NA_NA
seq_297	0.0365638	0.469277	0.850458	Bacteria_Firmicutes_Clostridia_Clostridiales_Lachnospiraceae_NA_NA
seq_310	-0.040871	0.460519	0.850478	Bacteria_Firmicutes_Clostridia_Clostridiales_Lachnospiraceae_Blautia_NA
seq_798	-0.0231051	0.464071	0.851151	Bacteria_Bacteroidetes_Bacteroidia_Bacteroidales_Rikenellaceae_Alistipes_NA
seq_221	-0.0546992	0.407375	0.851155	Bacteria_Firmicutes_Clostridia_Clostridiales_Ruminococcaceae_Ruminococcaceae_UCG-010_NA
seq_896	0.0170861	0.443084	0.851354	Bacteria_Firmicutes_Clostridia_Clostridiales_Clostridiales_vadinBB60_group_NA_NA
seq_2399	0.00401804	0.438109	0.851359	Bacteria_Firmicutes_Clostridia_Clostridiales_NA_NA_NA
seq_198	0.0580477	0.412518	0.851382	Bacteria_Firmicutes_Clostridia_Clostridiales_Lachnospiraceae_Lachnospiraceae_UCG-001_NA
seq_2935	-0.00899636	0.452644	0.852737	Bacteria_Bacteroidetes_Bacteroidia_Bacteroidales_NA_NA_NA
seq_1491	0.00262235	0.472973	0.852922	Bacteria_Tenericutes_Mollicutes_Mollicutes_RF9_NA_NA_NA
seq_223	0.0533699	0.425935	0.852962	Bacteria_Bacteroidetes_Bacteroidia_Bacteroidales_Bacteroidales_S24-7_group_NA_NA
seq_2677	-0.0179316	0.480767	0.853322	Bacteria_Firmicutes_Clostridia_Clostridiales_NA_NA_NA
seq_270	-0.0510344	0.471906	0.853343	Bacteria_Firmicutes_Clostridia_Clostridiales_Lachnospiraceae_Roseburia_NA
seq_711	0.00315732	0.456436	0.853873	Bacteria_Firmicutes_Clostridia_Clostridiales_Lachnospiraceae_Coprococcus_1_NA
seq_520	-0.0346772	0.454112	0.85391	Bacteria_Firmicutes_Clostridia_Clostridiales_Ruminococcaceae_Ruminococcaceae_UCG-014_NA
seq_52	0.0804083	0.301217	0.854505	Bacteria_Firmicutes_Clostridia_Clostridiales_Ruminococcaceae_Oscillibacter_NA
seq_837	-0.0247842	0.452509	0.854859	Bacteria_Firmicutes_Clostridia_Clostridiales_Lachnospiraceae_Blautia_NA
seq_570	-0.0397845	0.456863	0.855062	Bacteria_Bacteroidetes_Bacteroidia_Bacteroidales_Rikenellaceae_Alistipes_NA
seq_535	-0.00176781	0.454383	0.855289	Bacteria_Firmicutes_Clostridia_Clostridiales_Family_XIII_Family_XIII_AD3011_group_NA
seq_227	-0.0413933	0.45701	0.855385	Bacteria_Bacteroidetes_Bacteroidia_Bacteroidales_Bacteroidales_S24-7_group_NA_NA
seq_1686	-0.0299368	0.468398	0.85552	Bacteria_Firmicutes_Clostridia_Clostridiales_NA_NA_NA
seq_92	-0.0757749	0.345293	0.855549	Bacteria_Firmicutes_Clostridia_Clostridiales_Lachnospiraceae_NA_NA
seq_1101	-0.0266778	0.432991	0.85595	Bacteria_Firmicutes_Clostridia_Clostridiales_Ruminococcaceae_NA_NA
seq_857	0.0165588	0.443843	0.855965	Bacteria_Firmicutes_Clostridia_Clostridiales_Family_XIII_Family_XIII_AD3011_group_NA
seq_126	-0.0117999	0.471464	0.856056	Bacteria_Firmicutes_Clostridia_Clostridiales_Lachnospiraceae_Marvinbryantia_NA
seq_1615	-0.029352	0.466963	0.856114	Bacteria_Firmicutes_Clostridia_Clostridiales_NA_NA_NA
seq_2207	-0.0137527	0.460085	0.856161	Bacteria_Firmicutes_Clostridia_Clostridiales_NA_NA_NA
seq_220	-0.0469677	0.459004	0.856476	Bacteria_Bacteroidetes_Bacteroidia_Bacteroidales_Bacteroidales_S24-7_group_NA_NA
seq_483	-0.002888	0.454122	0.856619	Bacteria_Firmicutes_Clostridia_Clostridiales_NA_NA_NA
seq_250	-0.0547445	0.442685	0.856638	Bacteria_Firmicutes_Clostridia_Clostridiales_Clostridiales_vadinBB60_group_NA_NA
seq_1092	0.0209042	0.464257	0.856664	Bacteria_Firmicutes_Clostridia_Clostridiales_Lachnospiraceae_NA_NA
seq_259	0.0474411	0.429763	0.856692	Bacteria_Firmicutes_Clostridia_Clostridiales_Lachnospiraceae_Lachnospiraceae_UCG-010_NA
seq_1683	-0.0108731	0.443252	0.856806	Bacteria_Firmicutes_Clostridia_Clostridiales_Lachnospiraceae_Lachnospiraceae_NK4A136_group_NA
seq_648	0.0175947	0.444575	0.856891	Bacteria_Firmicutes_Clostridia_Clostridiales_Lachnospiraceae_[Eubacterium]_oxidoreducens_group_NA
seq_1799	0.0200363	0.47059	0.856944	Bacteria_Firmicutes_Clostridia_Clostridiales_Lachnospiraceae_NA_NA
seq_2209	-0.0123046	0.465885	0.857059	Bacteria_NA_NA_NA_NA_NA_NA
seq_1031	-0.0125479	0.440221	0.857128	Bacteria_Firmicutes_Clostridia_Clostridiales_Family_XIII_[Eubacterium]_brachy_group_NA
seq_394	-0.0284307	0.459779	0.857394	Bacteria_Firmicutes_Clostridia_Clostridiales_Lachnospiraceae_NA_NA
seq_205	-0.0574733	0.429741	0.857428	Bacteria_Firmicutes_Clostridia_Clostridiales_Lachnospiraceae_NA_NA
seq_1009	-0.00755494	0.444763	0.857615	Bacteria_Bacteroidetes_NA_NA_NA_NA_NA
seq_833	0.0051226	0.445071	0.857626	Bacteria_Firmicutes_Clostridia_Clostridiales_Lachnospiraceae_Lachnospiraceae_UCG-006_NA
seq_943	-0.00425851	0.459775	0.857701	Bacteria_Proteobacteria_Betaproteobacteria_Burkholderiales_Alcaligenaceae_Parasutterella_NA
seq_1689	-0.00969273	0.458086	0.857707	Bacteria_Firmicutes_Clostridia_Clostridiales_Lachnospiraceae_NA_NA
seq_370	0.00390573	0.444523	0.857828	Bacteria_Firmicutes_Erysipelotrichia_Erysipelotrichales_Erysipelotrichaceae_Erysipelatoclostridium_NA
seq_152	0.0593727	0.44498	0.857906	Bacteria_Firmicutes_Clostridia_Clostridiales_Lachnospiraceae_NA_NA
seq_999	0.0195534	0.452969	0.858243	Bacteria_Firmicutes_Clostridia_Clostridiales_NA_NA_NA
seq_961	-0.0137118	0.464898	0.858485	Bacteria_Firmicutes_Clostridia_Clostridiales_Lachnospiraceae_NA_NA
seq_231	-0.0542703	0.427098	0.858982	Bacteria_Firmicutes_Clostridia_Clostridiales_Lachnospiraceae_NA_NA
seq_595	-0.0368464	0.42441	0.859145	Bacteria_Firmicutes_Clostridia_Clostridiales_Ruminococcaceae_NA_NA
seq_1171	-0.0144673	0.472306	0.859278	Bacteria_Firmicutes_Clostridia_Clostridiales_Lachnospiraceae_NA_NA
seq_817	-0.00473917	0.466717	0.859304	Bacteria_Firmicutes_Clostridia_Clostridiales_NA_NA_NA
seq_1138	-0.0336356	0.478693	0.859833	Bacteria_Firmicutes_Erysipelotrichia_Erysipelotrichales_Erysipelotrichaceae_Allobaculum_NA
seq_839	-0.0215183	0.457111	0.85986	Bacteria_Firmicutes_Clostridia_Clostridiales_Lachnospiraceae_NA_NA
seq_1703	-0.0221554	0.453926	0.859944	Bacteria_Actinobacteria_Coriobacteriia_Coriobacteriales_Coriobacteriaceae_NA_NA
seq_467	-0.010578	0.475034	0.859961	Bacteria_Firmicutes_Clostridia_Clostridiales_Lachnospiraceae_Lachnospiraceae_UCG-004_NA
seq_236	-0.0279046	0.42848	0.860602	Bacteria_Bacteroidetes_Bacteroidia_Bacteroidales_Bacteroidales_S24-7_group_NA_NA
seq_2176	-0.0275958	0.497565	0.860606	Bacteria_Firmicutes_Clostridia_Clostridiales_Ruminococcaceae_NA_NA
seq_819	-0.0285578	0.492798	0.860661	Bacteria_Firmicutes_Clostridia_Clostridiales_Ruminococcaceae_NA_NA
seq_1585	-0.00444416	0.457417	0.860784	Bacteria_Firmicutes_Clostridia_Clostridiales_Family_XIII_Family_XIII_UCG-001_NA
seq_906	0.0113491	0.498997	0.861019	Bacteria_Firmicutes_Clostridia_Clostridiales_Clostridiales_vadinBB60_group_NA_NA
seq_1231	-0.0169656	0.461987	0.861277	Bacteria_Firmicutes_Clostridia_Clostridiales_Lachnospiraceae_NA_NA
seq_2066	-0.0210143	0.456059	0.861288	Bacteria_Firmicutes_Clostridia_Clostridiales_Lachnospiraceae_NA_NA
seq_2007	0.0159737	0.44801	0.861633	Bacteria_Verrucomicrobia_Verrucomicrobiae_Verrucomicrobiales_NA_NA_NA
seq_1817	-0.00812167	0.451374	0.861838	Bacteria_Firmicutes_Clostridia_Clostridiales_Lachnospiraceae_NA_NA
seq_875	-0.0319429	0.459392	0.861866	Bacteria_Firmicutes_Clostridia_Clostridiales_Lachnospiraceae_NA_NA
seq_485	0.00013377	0.455335	0.861867	Bacteria_Firmicutes_Clostridia_Clostridiales_Ruminococcaceae_NA_NA
seq_2189	-0.00603616	0.468095	0.862089	Bacteria_Firmicutes_Clostridia_Clostridiales_Lachnospiraceae_Lachnospiraceae_UCG-006_NA
seq_2631	-0.0122022	0.481397	0.862241	Bacteria_Firmicutes_Clostridia_Clostridiales_Ruminococcaceae_Ruminococcaceae_UCG-014_NA
seq_538	-0.0154224	0.437293	0.862287	Bacteria_Bacteroidetes_Bacteroidia_Bacteroidales_Bacteroidales_S24-7_group_NA_NA
seq_390	0.0422561	0.447719	0.862293	Bacteria_Firmicutes_Clostridia_Clostridiales_Ruminococcaceae_Ruminococcaceae_NK4A214_group_NA
seq_2572	-0.0147036	0.449533	0.862308	Bacteria_Firmicutes_Clostridia_Clostridiales_NA_NA_NA
seq_1765	0.0146863	0.474677	0.862438	Bacteria_NA_NA_NA_NA_NA_NA
seq_651	0.0252575	0.455582	0.862597	Bacteria_Firmicutes_Clostridia_Clostridiales_Lachnospiraceae_NA_NA
seq_618	-0.00249783	0.479722	0.862608	Bacteria_Firmicutes_Clostridia_Clostridiales_Lachnospiraceae_NA_NA
seq_1971	-0.0247951	0.471551	0.862685	Bacteria_NA_NA_NA_NA_NA_NA
seq_2992	-0.0113189	0.480905	0.86272	Bacteria_Firmicutes_Clostridia_Clostridiales_NA_NA_NA
seq_841	-0.023934	0.455355	0.86292	Bacteria_Verrucomicrobia_Verrucomicrobiae_Verrucomicrobiales_NA_NA_NA
seq_2187	0.00172437	0.488999	0.862973	Bacteria_Firmicutes_Clostridia_Clostridiales_Lachnospiraceae_NA_NA
seq_2188	0.0166097	0.46744	0.86316	Bacteria_Bacteroidetes_Bacteroidia_Bacteroidales_Bacteroidaceae_Bacteroides_NA
seq_1193	0.0120481	0.466015	0.863207	Bacteria_Firmicutes_Clostridia_Clostridiales_Ruminococcaceae_Anaerotruncus_NA
seq_2256	-0.016741	0.50386	0.863238	Bacteria_NA_NA_NA_NA_NA_NA
seq_612	0.00798442	0.489076	0.86345	Bacteria_Verrucomicrobia_Verrucomicrobiae_Verrucomicrobiales_Verrucomicrobiaceae_Akkermansia_NA
seq_569	-0.0336531	0.473961	0.863455	Bacteria_Firmicutes_Clostridia_Clostridiales_Clostridiales_vadinBB60_group_NA_NA
seq_1606	-0.00948187	0.473933	0.863463	Bacteria_Firmicutes_Clostridia_Clostridiales_Ruminococcaceae_NA_NA
seq_1782	-0.0139402	0.445331	0.863496	Bacteria_Firmicutes_Clostridia_Clostridiales_NA_NA_NA
seq_1960	-0.00875375	0.447654	0.863546	Bacteria_Firmicutes_Clostridia_Clostridiales_NA_NA_NA
seq_1204	-0.0152286	0.468077	0.863556	Bacteria_Firmicutes_Clostridia_Clostridiales_Lachnospiraceae_NA_NA
seq_2241	-0.00940949	0.471399	0.8636	Bacteria_Firmicutes_Clostridia_Clostridiales_Lachnospiraceae_Lachnospiraceae_UCG-001_NA
seq_2736	0.00208691	0.490904	0.863814	Bacteria_Firmicutes_Clostridia_Clostridiales_Lachnospiraceae_NA_NA
seq_2603	-0.0205684	0.485462	0.863829	Bacteria_Firmicutes_Clostridia_Clostridiales_Lachnospiraceae_NA_NA
seq_1500	-0.00362606	0.469707	0.864003	Bacteria_Firmicutes_Clostridia_Clostridiales_Lachnospiraceae_Lactonifactor_NA
seq_232	0.0582109	0.424822	0.864187	Bacteria_Firmicutes_Clostridia_Clostridiales_Ruminococcaceae_Ruminococcaceae_UCG-014_NA
seq_1719	-0.00615719	0.458372	0.864224	Bacteria_Firmicutes_Clostridia_Clostridiales_Family_XIII_NA_NA
seq_1593	-0.00595834	0.437969	0.864432	Bacteria_NA_NA_NA_NA_NA_NA
seq_2647	-0.0153353	0.466622	0.864444	Bacteria_NA_NA_NA_NA_NA_NA
seq_1478	-0.0203749	0.44145	0.864473	Bacteria_Cyanobacteria_Melainabacteria_Gastranaerophilales_NA_NA_NA
seq_2994	-0.0015454	0.49844	0.864574	Bacteria_Firmicutes_Clostridia_Clostridiales_Lachnospiraceae_NA_NA
seq_1953	-0.00856311	0.465827	0.864699	Bacteria_Firmicutes_NA_NA_NA_NA_NA
seq_2106	0.00291123	0.461744	0.86471	Bacteria_Firmicutes_Clostridia_Clostridiales_Lachnospiraceae_NA_NA
seq_1568	0.0204761	0.458555	0.864715	Bacteria_Bacteroidetes_NA_NA_NA_NA_NA
seq_265	-0.0124602	0.470812	0.864796	Bacteria_Firmicutes_Clostridia_Clostridiales_Lachnospiraceae_NA_NA
seq_2812	0.00205319	0.46623	0.864943	Bacteria_Firmicutes_Clostridia_Clostridiales_Lachnospiraceae_NA_NA
seq_208	-0.0535698	0.471883	0.865015	Bacteria_Firmicutes_Clostridia_Clostridiales_Lachnospiraceae_NA_NA
seq_1896	-0.0165528	0.43845	0.865034	Bacteria_Firmicutes_Clostridia_Clostridiales_Ruminococcaceae_Ruminococcaceae_UCG-014_NA
seq_382	-0.00900239	0.455813	0.865106	Bacteria_Firmicutes_Clostridia_Clostridiales_Lachnospiraceae_Coprococcus_1_NA
seq_385	-0.000595287	0.436451	0.865213	Bacteria_Bacteroidetes_Bacteroidia_Bacteroidales_Bacteroidales_S24-7_group_NA_NA
seq_1285	-0.0105531	0.486531	0.865249	Bacteria_Bacteroidetes_Bacteroidia_Bacteroidales_Rikenellaceae_Alistipes_NA
seq_2162	-0.0201734	0.470688	0.865268	Bacteria_Bacteroidetes_NA_NA_NA_NA_NA
seq_340	0.0411798	0.457072	0.865385	Bacteria_Tenericutes_Mollicutes_Mollicutes_RF9_NA_NA_NA
seq_2453	0.0057779	0.462003	0.865415	Bacteria_Bacteroidetes_NA_NA_NA_NA_NA
seq_153	0.0426011	0.486834	0.865436	Bacteria_Firmicutes_Erysipelotrichia_Erysipelotrichales_Erysipelotrichaceae_NA_NA
seq_2294	-0.000999523	0.481255	0.865678	Bacteria_Firmicutes_Clostridia_Clostridiales_Lachnospiraceae_NA_NA
seq_2630	-0.0189418	0.496299	0.865704	Bacteria_Actinobacteria_Actinobacteria_Micrococcales_Microbacteriaceae_Curtobacterium_NA
seq_1590	-0.00629672	0.446229	0.865759	Bacteria_Firmicutes_Clostridia_Clostridiales_NA_NA_NA
seq_1767	0.00522836	0.482512	0.865875	Bacteria_Firmicutes_Clostridia_Clostridiales_Ruminococcaceae_Ruminiclostridium_5_NA
seq_1534	0.00777584	0.457746	0.865986	Bacteria_Firmicutes_Clostridia_Clostridiales_Lachnospiraceae_NA_NA
seq_2135	0.00312829	0.4333	0.866041	Bacteria_Firmicutes_Clostridia_Clostridiales_NA_NA_NA
seq_1314	-0.0299769	0.460356	0.866052	Bacteria_Firmicutes_Clostridia_Clostridiales_Lachnospiraceae_Lachnospiraceae_UCG-006_NA
seq_1136	-0.0167659	0.4579	0.866055	Bacteria_Firmicutes_Clostridia_Clostridiales_Ruminococcaceae_Oscillibacter_NA
seq_1465	-0.0137962	0.431881	0.866074	Bacteria_NA_NA_NA_NA_NA_NA
seq_379	0.0171773	0.471749	0.866123	Bacteria_Firmicutes_Clostridia_Clostridiales_Ruminococcaceae_NA_NA
seq_958	-0.0240064	0.492745	0.866325	Bacteria_Firmicutes_Clostridia_Clostridiales_Lachnospiraceae_NA_NA
seq_2225	-0.0163254	0.490903	0.866373	Bacteria_Firmicutes_Clostridia_Clostridiales_Ruminococcaceae_[Eubacterium]_coprostanoligenes_group_NA
seq_2276	-0.00631316	0.463351	0.866542	Bacteria_Firmicutes_Clostridia_Clostridiales_Lachnospiraceae_NA_NA
seq_2227	-0.0145355	0.47372	0.866559	Bacteria_Firmicutes_Clostridia_Clostridiales_Ruminococcaceae_NA_NA
seq_2856	-0.0217188	0.452159	0.866581	Bacteria_Bacteroidetes_Bacteroidia_Bacteroidales_Bacteroidales_S24-7_group_NA_NA
seq_1553	-0.00353494	0.474755	0.866626	Bacteria_Firmicutes_Clostridia_Clostridiales_Lachnospiraceae_Lachnospiraceae_UCG-001_NA
seq_1005	-0.00437673	0.471246	0.866664	Bacteria_Firmicutes_Clostridia_Clostridiales_Lachnospiraceae_NA_NA
seq_450	-0.0256126	0.492163	0.866665	Bacteria_Bacteroidetes_Bacteroidia_Bacteroidales_Bacteroidales_S24-7_group_NA_NA
seq_1180	-0.0187426	0.49625	0.86672	Bacteria_Firmicutes_Clostridia_Clostridiales_Family_XIII_NA_NA
seq_1417	-0.00640114	0.457214	0.86681	Bacteria_Firmicutes_Clostridia_Clostridiales_Ruminococcaceae_Ruminococcaceae_UCG-014_NA
seq_2819	-0.000900825	0.468186	0.866898	Bacteria_Firmicutes_Clostridia_Clostridiales_Lachnospiraceae_NA_NA
seq_1753	-0.0160217	0.467687	0.866935	Bacteria_NA_NA_NA_NA_NA_NA
seq_2549	-0.00969819	0.49097	0.866937	Bacteria_Firmicutes_Clostridia_Clostridiales_Lachnospiraceae_NA_NA
seq_1326	-0.00419827	0.481189	0.866947	Bacteria_Firmicutes_Clostridia_Clostridiales_Ruminococcaceae_NA_NA
seq_706	-0.0267286	0.484619	0.867103	Bacteria_Firmicutes_Clostridia_Clostridiales_Clostridiales_vadinBB60_group_NA_NA
seq_776	-0.0277761	0.473588	0.86712	Bacteria_Firmicutes_Clostridia_Clostridiales_Family_XIII_Family_XIII_AD3011_group_NA
seq_2767	-0.00557295	0.461851	0.86713	Bacteria_Firmicutes_Clostridia_Clostridiales_NA_NA_NA
seq_2565	-0.0192787	0.453738	0.867181	Bacteria_Firmicutes_Clostridia_Clostridiales_Family_XIII_[Eubacterium]_brachy_group_NA
seq_990	-0.0162238	0.475016	0.867203	Bacteria_Firmicutes_Clostridia_Clostridiales_Lachnospiraceae_Tyzzerella_NA
seq_2492	0.00792503	0.450148	0.86723	Bacteria_Firmicutes_Clostridia_Clostridiales_Lachnospiraceae_NA_NA
seq_283	0.0319617	0.485435	0.867366	Bacteria_Bacteroidetes_Bacteroidia_Bacteroidales_Rikenellaceae_Alistipes_NA
seq_2900	-0.0124028	0.479133	0.867423	Bacteria_NA_NA_NA_NA_NA_NA
seq_1121	-0.03068	0.502687	0.867423	Bacteria_Bacteroidetes_NA_NA_NA_NA_NA
seq_2737	-0.00521914	0.46859	0.867444	Bacteria_Firmicutes_Clostridia_Clostridiales_Ruminococcaceae_NA_NA
seq_287	0.053153	0.429658	0.867459	Bacteria_Firmicutes_Clostridia_Clostridiales_Clostridiales_vadinBB60_group_NA_NA
seq_424	-0.000701441	0.507263	0.8675	Bacteria_Firmicutes_Clostridia_Clostridiales_Ruminococcaceae_Ruminiclostridium_5_NA
seq_509	-0.000657494	0.482061	0.867514	Bacteria_Firmicutes_Clostridia_Clostridiales_Ruminococcaceae_Ruminiclostridium_5_NA
seq_2902	-0.00418612	0.458801	0.867587	Bacteria_Firmicutes_Clostridia_Clostridiales_Lachnospiraceae_NA_NA
seq_1752	-0.0189987	0.485738	0.867619	Bacteria_Bacteroidetes_Bacteroidia_Bacteroidales_Bacteroidales_S24-7_group_NA_NA
seq_1205	-0.0286641	0.477739	0.867621	Bacteria_Firmicutes_Clostridia_Clostridiales_Lachnospiraceae_NA_NA
seq_486	0.0124981	0.488719	0.86764	Bacteria_Firmicutes_Clostridia_Clostridiales_Lachnospiraceae_Lachnospiraceae_UCG-006_NA
seq_63	0.0702854	0.385835	0.867674	Bacteria_Firmicutes_Clostridia_Clostridiales_Lachnospiraceae_Lachnospiraceae_NK4A136_group_bacterium
seq_2642	-0.0194685	0.454942	0.867757	Bacteria_Firmicutes_Clostridia_Clostridiales_Peptococcaceae_NA_NA
seq_2835	-0.00154502	0.47808	0.867772	Bacteria_Firmicutes_Clostridia_Clostridiales_Lachnospiraceae_NA_NA
seq_1826	-0.00251404	0.464377	0.867819	Bacteria_Firmicutes_Clostridia_Clostridiales_Ruminococcaceae_Ruminococcaceae_UCG-014_NA
seq_552	0.00435177	0.50318	0.867837	Bacteria_Bacteroidetes_Bacteroidia_Bacteroidales_NA_NA_NA
seq_1260	0.00573907	0.438482	0.867878	Bacteria_Bacteroidetes_Bacteroidia_Bacteroidales_NA_NA_NA
seq_1714	0.00142943	0.466783	0.867893	Bacteria_Firmicutes_Bacilli_NA_NA_NA_NA
seq_2815	-0.00710449	0.490862	0.867931	Bacteria_Tenericutes_Mollicutes_Mollicutes_RF9_NA_NA_NA
seq_983	0.00644436	0.489843	0.867933	Bacteria_Firmicutes_Clostridia_Clostridiales_Ruminococcaceae_Oscillibacter_NA
seq_1441	-0.00930639	0.468105	0.868041	Bacteria_Firmicutes_Clostridia_Clostridiales_Lachnospiraceae_NA_NA
seq_1835	-0.0116357	0.445103	0.868095	Bacteria_Firmicutes_Bacilli_Lactobacillales_NA_NA_NA
seq_344	-0.0300731	0.480744	0.868147	Bacteria_Bacteroidetes_Bacteroidia_Bacteroidales_Bacteroidaceae_Bacteroides_NA
seq_1630	-0.0236397	0.477845	0.868213	Bacteria_Firmicutes_Clostridia_Clostridiales_Lachnospiraceae_NA_NA
seq_2284	-0.0150185	0.481983	0.868253	Bacteria_Firmicutes_Clostridia_Clostridiales_Lachnospiraceae_NA_NA
seq_1739	-0.0193792	0.472071	0.868307	Bacteria_Bacteroidetes_NA_NA_NA_NA_NA
seq_2160	-0.00615314	0.461638	0.868313	Bacteria_Firmicutes_Clostridia_Clostridiales_Lachnospiraceae_NA_NA
seq_280	-0.0373051	0.468406	0.868374	Bacteria_Firmicutes_Clostridia_Clostridiales_Lachnospiraceae_Lachnoclostridium_NA
seq_229	-0.0429506	0.456393	0.868395	Bacteria_Bacteroidetes_Bacteroidia_Bacteroidales_Bacteroidales_S24-7_group_NA_NA
seq_244	-0.0198024	0.488722	0.868419	Bacteria_Firmicutes_Clostridia_Clostridiales_Clostridiales_vadinBB60_group_NA_NA
seq_840	-0.0250757	0.467823	0.868443	Bacteria_Firmicutes_Clostridia_Clostridiales_Lachnospiraceae_NA_NA
seq_1720	-0.00449339	0.501029	0.868637	Bacteria_Firmicutes_Clostridia_Clostridiales_Ruminococcaceae_Ruminococcaceae_UCG-008_NA
seq_2044	-0.00987636	0.460351	0.868664	Bacteria_Firmicutes_Clostridia_Clostridiales_Ruminococcaceae_NA_NA
seq_2831	-0.0105907	0.45706	0.868711	Bacteria_Firmicutes_Clostridia_Clostridiales_Clostridiales_vadinBB60_group_NA_NA
seq_2731	-0.00594688	0.481787	0.868799	Bacteria_Firmicutes_Clostridia_Clostridiales_Ruminococcaceae_NA_NA
seq_406	-0.0343496	0.456986	0.868804	Bacteria_Bacteroidetes_Bacteroidia_Bacteroidales_Bacteroidales_S24-7_group_NA_NA
seq_2286	-0.014386	0.487473	0.868825	Bacteria_Firmicutes_Clostridia_Clostridiales_Lachnospiraceae_NA_NA
seq_2861	0.0143399	0.453173	0.86885	Bacteria_Firmicutes_Clostridia_Clostridiales_NA_NA_NA
seq_905	-0.0278819	0.496469	0.868913	Bacteria_Firmicutes_Clostridia_Clostridiales_Ruminococcaceae_NA_NA
seq_966	-0.0163806	0.460893	0.868966	Bacteria_Firmicutes_Clostridia_Clostridiales_Ruminococcaceae_NA_NA
seq_1118	-0.014718	0.461741	0.869004	Bacteria_Verrucomicrobia_Verrucomicrobiae_Verrucomicrobiales_Verrucomicrobiaceae_Akkermansia_NA
seq_1268	-0.0237	0.446128	0.869008	Bacteria_Firmicutes_Clostridia_Clostridiales_Lachnospiraceae_Tyzzerella_3_NA
seq_2190	0.00417703	0.488626	0.869071	Bacteria_Firmicutes_NA_NA_NA_NA_NA
seq_1810	0.0168623	0.453555	0.869114	Bacteria_Firmicutes_Bacilli_NA_NA_NA_NA
seq_2412	0.00216521	0.466771	0.869286	Bacteria_NA_NA_NA_NA_NA_NA
seq_1408	-0.00596615	0.463906	0.869411	Bacteria_Firmicutes_Clostridia_Clostridiales_Ruminococcaceae_Ruminococcaceae_UCG-014_NA
seq_1236	-0.0066874	0.448025	0.869546	Bacteria_Bacteroidetes_Bacteroidia_Bacteroidales_NA_NA_NA
seq_2684	-0.0160538	0.455293	0.86962	Bacteria_Firmicutes_Clostridia_Clostridiales_Ruminococcaceae_Anaerotruncus_NA
seq_1375	-0.00985149	0.463483	0.869709	Bacteria_NA_NA_NA_NA_NA_NA
seq_2096	-0.0235997	0.476342	0.869715	Bacteria_Firmicutes_Clostridia_Clostridiales_Lachnospiraceae_Lachnospiraceae_NK4A136_group_NA
seq_2282	-0.0116791	0.501061	0.869724	Bacteria_Firmicutes_Clostridia_Clostridiales_Ruminococcaceae_Pseudoflavonifractor_NA
seq_1554	0.00672391	0.45882	0.869727	Bacteria_Firmicutes_Clostridia_Clostridiales_Peptococcaceae_NA_NA
seq_1033	-0.0202819	0.459995	0.86974	Bacteria_Firmicutes_Clostridia_Clostridiales_Clostridiales_vadinBB60_group_NA_NA
seq_2563	-0.0069616	0.448909	0.869775	Bacteria_Firmicutes_Clostridia_Clostridiales_Lachnospiraceae_Lachnospiraceae_NK4A136_group_NA
seq_1935	-0.0154281	0.454058	0.869816	Bacteria_Firmicutes_Clostridia_Clostridiales_Ruminococcaceae_Pseudoflavonifractor_NA
seq_848	-0.0159147	0.477382	0.869827	Bacteria_Firmicutes_Clostridia_Clostridiales_Lachnospiraceae_NA_NA
seq_2093	-0.0217956	0.495821	0.869905	Bacteria_Firmicutes_Clostridia_Clostridiales_Lachnospiraceae_NA_NA
seq_1304	0.00365882	0.454253	0.869984	Bacteria_Firmicutes_Clostridia_Clostridiales_NA_NA_NA
seq_2354	-0.0133248	0.485962	0.870004	Bacteria_Firmicutes_Clostridia_Clostridiales_Lachnospiraceae_NA_NA
seq_1243	-0.0184368	0.456845	0.870027	Bacteria_Firmicutes_Erysipelotrichia_Erysipelotrichales_Erysipelotrichaceae_Allobaculum_NA
seq_1738	-0.00389297	0.510401	0.870035	Bacteria_Firmicutes_Clostridia_Clostridiales_Lachnospiraceae_Lachnospiraceae_NK4A136_group_NA
seq_2758	0.0084836	0.475353	0.870046	Bacteria_Firmicutes_Clostridia_Clostridiales_Ruminococcaceae_Ruminiclostridium_5_NA
seq_2711	-0.00932044	0.455227	0.87006	Bacteria_NA_NA_NA_NA_NA_NA
seq_109	-0.066588	0.398086	0.870119	Bacteria_Firmicutes_Clostridia_Clostridiales_Lachnospiraceae_NA_NA
seq_1582	0.0198826	0.459691	0.870159	Bacteria_Firmicutes_Clostridia_Clostridiales_NA_NA_NA
seq_1651	-0.0211146	0.482908	0.870179	Bacteria_Firmicutes_Clostridia_Clostridiales_Peptococcaceae_NA_NA
seq_2103	0.00543665	0.467798	0.87019	Bacteria_Firmicutes_NA_NA_NA_NA_NA
seq_865	-0.0123471	0.490915	0.870197	Bacteria_Firmicutes_Clostridia_Clostridiales_Lachnospiraceae_Tyzzerella_NA
seq_1396	0.010524	0.497002	0.870208	Bacteria_Firmicutes_Clostridia_Clostridiales_Lachnospiraceae_Lachnospiraceae_UCG-006_NA
seq_2657	-0.00238069	0.460099	0.87024	Bacteria_Firmicutes_Clostridia_Clostridiales_Lachnospiraceae_NA_NA
seq_2296	-0.0156256	0.517463	0.870297	Bacteria_Firmicutes_Clostridia_Clostridiales_Lachnospiraceae_NA_NA
seq_1087	0.0132329	0.450844	0.870299	Bacteria_Bacteroidetes_NA_NA_NA_NA_NA
seq_643	-0.0139305	0.470449	0.870317	Bacteria_Firmicutes_Clostridia_Clostridiales_Lachnospiraceae_NA_NA
seq_192	-0.0379642	0.464054	0.870373	Bacteria_Firmicutes_Clostridia_Clostridiales_Lachnospiraceae_Tyzzerella_3_NA
seq_1010	-0.0309094	0.503687	0.870425	Bacteria_Firmicutes_Clostridia_Clostridiales_Clostridiales_vadinBB60_group_NA_NA
seq_1573	-0.000415377	0.480455	0.870455	Bacteria_Bacteroidetes_Bacteroidia_Bacteroidales_NA_NA_NA
seq_1034	-0.0116264	0.48149	0.870512	Bacteria_Firmicutes_Clostridia_Clostridiales_Lachnospiraceae_NA_NA
seq_1276	0.00537393	0.465985	0.870567	Bacteria_Firmicutes_Clostridia_Clostridiales_Ruminococcaceae_Ruminococcaceae_UCG-013_NA
seq_1179	-0.00160193	0.483868	0.87057	Bacteria_Firmicutes_Clostridia_Clostridiales_Ruminococcaceae_Oscillibacter_NA
seq_968	-0.0294467	0.482482	0.870652	Bacteria_Bacteroidetes_Bacteroidia_Bacteroidales_Bacteroidales_S24-7_group_NA_NA
seq_806	-0.026179	0.488497	0.870764	Bacteria_Firmicutes_Clostridia_Clostridiales_Lachnospiraceae_NA_NA
seq_821	-0.0139937	0.46501	0.870781	Bacteria_Firmicutes_Clostridia_Clostridiales_Lachnospiraceae_NA_NA
seq_2440	-0.00202941	0.473423	0.870787	Bacteria_Firmicutes_Clostridia_Clostridiales_Lachnospiraceae_NA_NA
seq_2168	0.003957	0.45738	0.870885	Bacteria_NA_NA_NA_NA_NA_NA
seq_2471	0.00939183	0.465358	0.870897	Bacteria_Firmicutes_Clostridia_Clostridiales_Lachnospiraceae_Lachnospiraceae_FCS020_group_NA
seq_1072	-0.0207414	0.476945	0.871014	Bacteria_Firmicutes_Clostridia_Clostridiales_Lachnospiraceae_Lachnospiraceae_FE2018_group_NA
seq_2748	-0.0127937	0.460259	0.871031	Bacteria_Tenericutes_Mollicutes_NA_NA_NA_NA
seq_1348	0.0113461	0.45729	0.871054	Bacteria_Firmicutes_Clostridia_Clostridiales_Clostridiales_vadinBB60_group_NA_NA
seq_2735	-0.00207573	0.476522	0.87119	Bacteria_Firmicutes_Clostridia_Clostridiales_Ruminococcaceae_Ruminiclostridium_5_NA
seq_1156	-0.0023134	0.459581	0.871206	Bacteria_Firmicutes_Clostridia_Clostridiales_Ruminococcaceae_Ruminococcaceae_UCG-013_NA
seq_561	-0.0172962	0.456718	0.87123	Bacteria_Firmicutes_Clostridia_Clostridiales_Lachnospiraceae_Lachnospiraceae_UCG-006_NA
seq_1320	0.00433148	0.454194	0.871234	Bacteria_Firmicutes_Clostridia_Clostridiales_Lachnospiraceae_NA_NA
seq_1098	-0.00813148	0.461565	0.871286	Bacteria_Firmicutes_Clostridia_Clostridiales_Lachnospiraceae_NA_NA
seq_1919	-0.0125365	0.498438	0.871376	Bacteria_Bacteroidetes_NA_NA_NA_NA_NA
seq_2277	-0.0110597	0.495716	0.871403	Bacteria_Firmicutes_Clostridia_Clostridiales_Lachnospiraceae_Tyzzerella_3_NA
seq_1708	0.00276018	0.476506	0.871494	Bacteria_Bacteroidetes_Bacteroidia_Bacteroidales_Rikenellaceae_Alistipes_NA
seq_644	-0.0163108	0.501033	0.871587	Bacteria_Firmicutes_Clostridia_Clostridiales_Ruminococcaceae_Anaerotruncus_NA
seq_2219	-0.0153872	0.504903	0.871689	Bacteria_Firmicutes_Clostridia_Clostridiales_Eubacteriaceae_Anaerofustis_NA
seq_1942	-0.00567124	0.467527	0.87185	Bacteria_Firmicutes_Clostridia_Clostridiales_Ruminococcaceae_Anaerotruncus_NA
seq_2374	0.00491808	0.461343	0.871857	Bacteria_Firmicutes_Clostridia_Clostridiales_Lachnospiraceae_NA_NA
seq_838	0.0256021	0.479137	0.871876	Bacteria_Firmicutes_Clostridia_Clostridiales_Ruminococcaceae_NA_NA
seq_784	0.0143498	0.451645	0.872007	Bacteria_Bacteroidetes_Bacteroidia_Bacteroidales_NA_NA_NA
seq_2197	-0.0301579	0.47791	0.872044	Bacteria_Firmicutes_Clostridia_Clostridiales_Ruminococcaceae_NA_NA
seq_2839	0.00817355	0.496131	0.872044	Bacteria_Firmicutes_Clostridia_Clostridiales_Ruminococcaceae_NA_NA
seq_91	-0.0488409	0.463118	0.872045	Bacteria_Firmicutes_Clostridia_Clostridiales_Lachnospiraceae_NA_NA
seq_1214	0.0108868	0.497175	0.87212	Bacteria_Tenericutes_Mollicutes_Mollicutes_RF9_NA_NA_NA
seq_407	-0.0187604	0.477666	0.872123	Bacteria_Firmicutes_Clostridia_Clostridiales_Lachnospiraceae_Lachnoclostridium_NA
seq_1926	-0.0235757	0.46991	0.872139	Bacteria_Proteobacteria_Gammaproteobacteria_Pseudomonadales_Pseudomonadaceae_Pseudomonas_NA
seq_466	-0.0114436	0.497293	0.872192	Bacteria_Bacteroidetes_Bacteroidia_Bacteroidales_Rikenellaceae_Alistipes_NA
seq_1620	0.015289	0.451433	0.872193	Bacteria_Firmicutes_Clostridia_Clostridiales_NA_NA_NA
seq_1165	-0.0144289	0.470559	0.872227	Bacteria_Cyanobacteria_Melainabacteria_Gastranaerophilales_NA_NA_NA
seq_2686	-0.0225412	0.493623	0.87225	Bacteria_Bacteroidetes_NA_NA_NA_NA_NA
seq_1737	-0.0128208	0.475908	0.872282	Bacteria_Firmicutes_Clostridia_Clostridiales_NA_NA_NA
seq_534	-0.0293969	0.475341	0.87231	Bacteria_Firmicutes_Clostridia_Clostridiales_Ruminococcaceae_Ruminiclostridium_9_NA
seq_2389	0.00758081	0.460089	0.872347	Bacteria_Firmicutes_Clostridia_Clostridiales_Lachnospiraceae_NA_NA
seq_541	0.00702921	0.491229	0.87235	Bacteria_Cyanobacteria_Melainabacteria_Gastranaerophilales_NA_NA_NA
seq_1043	0.000201231	0.500863	0.872405	Bacteria_Firmicutes_Clostridia_Clostridiales_Ruminococcaceae_NA_NA
seq_977	0.00783274	0.490283	0.872555	Bacteria_Verrucomicrobia_Verrucomicrobiae_Verrucomicrobiales_Verrucomicrobiaceae_Akkermansia_NA
seq_241	-0.0396826	0.499644	0.872557	Bacteria_Bacteroidetes_Bacteroidia_Bacteroidales_Bacteroidales_S24-7_group_NA_NA
seq_1518	-0.0191363	0.474239	0.872592	Bacteria_Firmicutes_Clostridia_Clostridiales_Family_XIII_[Eubacterium]_brachy_group_NA
seq_2498	0.00804127	0.463924	0.872604	Bacteria_Bacteroidetes_Bacteroidia_Bacteroidales_Bacteroidales_S24-7_group_NA_NA
seq_1607	-0.0060878	0.461053	0.872634	Bacteria_Bacteroidetes_Bacteroidia_Bacteroidales_NA_NA_NA
seq_2534	-0.00121364	0.488262	0.872677	Bacteria_Firmicutes_Clostridia_Clostridiales_Ruminococcaceae_NA_NA
seq_631	-0.00914103	0.47588	0.872679	Bacteria_Firmicutes_Clostridia_Clostridiales_Defluviitaleaceae_Defluviitaleaceae_UCG-011_NA
seq_498	-0.00479838	0.465664	0.872683	Bacteria_Firmicutes_Clostridia_Clostridiales_Lachnospiraceae_NA_NA
seq_1951	0.00109549	0.478748	0.872688	Bacteria_Firmicutes_Clostridia_Clostridiales_Lachnospiraceae_NA_NA
seq_1858	-0.0151347	0.486465	0.872718	Bacteria_Verrucomicrobia_Verrucomicrobiae_Verrucomicrobiales_NA_NA_NA
seq_2923	0.0118908	0.462849	0.872784	Bacteria_Firmicutes_Clostridia_Clostridiales_NA_NA_NA
seq_782	-0.00257198	0.485524	0.872838	Bacteria_Firmicutes_Clostridia_Clostridiales_Ruminococcaceae_Ruminiclostridium_9_NA
seq_401	0.0106469	0.487857	0.872847	Bacteria_Firmicutes_Erysipelotrichia_Erysipelotrichales_Erysipelotrichaceae_Turicibacter_NA
seq_665	-0.0121236	0.475415	0.872892	Bacteria_Firmicutes_Clostridia_Clostridiales_Ruminococcaceae_NA_NA
seq_2111	0.00782894	0.503534	0.872924	Bacteria_Firmicutes_Clostridia_Clostridiales_Ruminococcaceae_NA_NA
seq_895	-0.0125984	0.461312	0.873012	Bacteria_NA_NA_NA_NA_NA_NA
seq_1228	0.0144066	0.503213	0.873016	Bacteria_Firmicutes_Clostridia_Clostridiales_NA_NA_NA
seq_528	-0.0179517	0.509822	0.873026	Bacteria_Firmicutes_Erysipelotrichia_Erysipelotrichales_Erysipelotrichaceae_Turicibacter_NA
seq_1163	6.2671e-05	0.465478	0.873077	Bacteria_Firmicutes_Clostridia_Clostridiales_Lachnospiraceae_NA_NA
seq_1125	-0.0104026	0.495558	0.873091	Bacteria_Firmicutes_Clostridia_Clostridiales_Lachnospiraceae_Lachnospiraceae_UCG-010_NA
seq_2072	-0.0177289	0.482119	0.873123	Bacteria_Bacteroidetes_Bacteroidia_Bacteroidales_NA_NA_NA
seq_791	0.0124416	0.481652	0.873149	Bacteria_Tenericutes_Mollicutes_Mollicutes_RF9_NA_NA_NA
seq_765	-0.0179399	0.46377	0.873194	Bacteria_Firmicutes_Clostridia_Clostridiales_NA_NA_NA
seq_2593	-0.00741835	0.457607	0.873195	Bacteria_Firmicutes_Clostridia_Clostridiales_Clostridiales_vadinBB60_group_NA_NA
seq_1185	0.0041978	0.470435	0.87321	Bacteria_Bacteroidetes_Bacteroidia_Bacteroidales_NA_NA_NA
seq_366	-0.00261727	0.449458	0.873244	Bacteria_Bacteroidetes_Bacteroidia_Bacteroidales_Bacteroidales_S24-7_group_NA_NA
seq_2334	0.00187023	0.508501	0.873265	Bacteria_Firmicutes_Bacilli_Lactobacillales_NA_NA_NA
seq_2416	-0.0159311	0.477595	0.873321	Bacteria_Bacteroidetes_Bacteroidia_Bacteroidales_NA_NA_NA
seq_2491	0.0112501	0.488591	0.873335	Bacteria_Bacteroidetes_Bacteroidia_Bacteroidales_NA_NA_NA
seq_849	0.00410518	0.513731	0.873336	Bacteria_Tenericutes_Mollicutes_Mollicutes_RF9_NA_NA_NA
seq_912	-0.0116037	0.488869	0.87335	Bacteria_Firmicutes_Clostridia_Clostridiales_Lachnospiraceae_NA_NA
seq_1924	-0.000414816	0.466417	0.873364	Bacteria_Firmicutes_Clostridia_Clostridiales_Family_XIII_[Eubacterium]_brachy_group_NA
seq_2314	-0.0211709	0.460969	0.873372	Bacteria_Firmicutes_Clostridia_Clostridiales_Family_XIII_Family_XIII_UCG-001_NA
seq_1830	0.0116977	0.483985	0.873376	Bacteria_Firmicutes_Clostridia_Clostridiales_Lachnospiraceae_NA_NA
seq_523	-0.0382443	0.443362	0.873404	Bacteria_Firmicutes_Clostridia_Clostridiales_Lachnospiraceae_NA_NA
seq_1296	0.00421022	0.475145	0.873407	Bacteria_Firmicutes_Clostridia_Clostridiales_Lachnospiraceae_NA_NA
seq_2419	0.0022535	0.497147	0.873512	Bacteria_Firmicutes_Erysipelotrichia_Erysipelotrichales_Erysipelotrichaceae_Erysipelatoclostridium_NA
seq_2359	-0.00539999	0.489533	0.87354	Bacteria_Firmicutes_Clostridia_Clostridiales_Lachnospiraceae_NA_NA
seq_2502	0.00577948	0.468383	0.873569	Bacteria_Firmicutes_Erysipelotrichia_Erysipelotrichales_Erysipelotrichaceae_Turicibacter_NA
seq_2029	-0.0202871	0.470701	0.873845	Bacteria_Firmicutes_Clostridia_Clostridiales_NA_NA_NA
seq_2089	-0.0107861	0.473692	0.873851	Bacteria_Firmicutes_Clostridia_Clostridiales_NA_NA_NA
seq_2350	-0.00370334	0.474981	0.873885	Bacteria_NA_NA_NA_NA_NA_NA
seq_2879	0.0116109	0.512498	0.873907	Bacteria_Firmicutes_Clostridia_Clostridiales_Lachnospiraceae_NA_NA
seq_1492	-0.0207324	0.496971	0.873915	Bacteria_Firmicutes_Clostridia_Clostridiales_Lachnospiraceae_NA_NA
seq_2936	-0.00387272	0.476096	0.874022	Bacteria_Firmicutes_Clostridia_Clostridiales_Lachnospiraceae_NA_NA
seq_1591	-0.0156055	0.472944	0.874044	Bacteria_Firmicutes_Erysipelotrichia_Erysipelotrichales_Erysipelotrichaceae_NA_NA
seq_630	-0.00772872	0.488518	0.874059	Bacteria_Firmicutes_Clostridia_Clostridiales_Ruminococcaceae_Ruminococcaceae_UCG-005_NA
seq_2633	-0.0227899	0.475711	0.874191	Bacteria_Firmicutes_Clostridia_Clostridiales_Lachnospiraceae_NA_NA
seq_2918	-0.0145328	0.497965	0.874302	Bacteria_Verrucomicrobia_Verrucomicrobiae_Verrucomicrobiales_NA_NA_NA
seq_462	0.0335192	0.492565	0.874311	Bacteria_Firmicutes_Clostridia_Clostridiales_Ruminococcaceae_NA_NA
seq_2738	-0.0146757	0.485206	0.874345	Bacteria_Bacteroidetes_NA_NA_NA_NA_NA
seq_2699	-0.0102949	0.486842	0.874364	Bacteria_Firmicutes_Clostridia_Clostridiales_Clostridiales_vadinBB60_group_NA_NA
seq_2770	-0.0120948	0.498899	0.874372	Bacteria_Firmicutes_Clostridia_Clostridiales_Lachnospiraceae_NA_NA
seq_587	-0.0104873	0.499668	0.874399	Bacteria_Firmicutes_Clostridia_Clostridiales_Lachnospiraceae_NA_NA
seq_2291	0.0080428	0.461069	0.874444	Bacteria_Firmicutes_Clostridia_Clostridiales_Ruminococcaceae_NA_NA
seq_2604	-0.0169477	0.487142	0.87445	Bacteria_Firmicutes_Clostridia_Clostridiales_Lachnospiraceae_NA_NA
seq_1069	-0.00656792	0.499933	0.874465	Bacteria_Firmicutes_Clostridia_Clostridiales_Lachnospiraceae_NA_NA
seq_1202	-0.00544844	0.464291	0.874498	Bacteria_Firmicutes_Clostridia_Clostridiales_Lachnospiraceae_[Eubacterium]_oxidoreducens_group_NA
seq_1225	0.00597661	0.491066	0.87452	Bacteria_Firmicutes_Clostridia_Clostridiales_Ruminococcaceae_[Eubacterium]_coprostanoligenes_group_NA
seq_2234	-0.00807247	0.487814	0.874537	Bacteria_Firmicutes_Clostridia_Clostridiales_Family_XIII_NA_NA
seq_1528	-0.00130007	0.494566	0.874551	Bacteria_Cyanobacteria_Melainabacteria_Gastranaerophilales_NA_NA_NA
seq_2169	-0.0124709	0.499708	0.87458	Bacteria_Firmicutes_Clostridia_Clostridiales_Ruminococcaceae_Ruminococcaceae_UCG-014_NA
seq_2333	-0.00416249	0.464754	0.874583	Bacteria_Firmicutes_Clostridia_Clostridiales_Christensenellaceae_NA_NA
seq_2046	-0.0139016	0.495712	0.874594	Bacteria_Firmicutes_Clostridia_Clostridiales_Ruminococcaceae_Ruminiclostridium_5_NA
seq_524	-0.027564	0.519473	0.874595	Bacteria_Firmicutes_Clostridia_Clostridiales_Lachnospiraceae_NA_NA
seq_602	-0.00688999	0.472444	0.874601	Bacteria_Firmicutes_Clostridia_Clostridiales_Family_XIII_[Eubacterium]_brachy_group_NA
seq_938	-0.00631214	0.48883	0.874687	Bacteria_Firmicutes_Clostridia_Clostridiales_Defluviitaleaceae_Defluviitaleaceae_UCG-011_NA
seq_2664	-0.0187617	0.485241	0.874687	Bacteria_Firmicutes_Clostridia_Clostridiales_Lachnospiraceae_NA_NA
seq_1981	-0.00204219	0.479501	0.874697	Bacteria_Bacteroidetes_Bacteroidia_Bacteroidales_Bacteroidaceae_Bacteroides_NA
seq_1114	-0.00737422	0.451065	0.874731	Bacteria_Firmicutes_Erysipelotrichia_Erysipelotrichales_Erysipelotrichaceae_NA_NA
seq_1477	-0.00393166	0.470963	0.874745	Bacteria_NA_NA_NA_NA_NA_NA
seq_1885	-0.0127294	0.484103	0.87477	Bacteria_Bacteroidetes_NA_NA_NA_NA_NA
seq_870	-0.0235562	0.469128	0.874789	Bacteria_Bacteroidetes_Bacteroidia_Bacteroidales_Bacteroidaceae_Bacteroides_NA
seq_1762	-0.0190283	0.474362	0.874793	Bacteria_Bacteroidetes_Bacteroidia_Bacteroidales_NA_NA_NA
seq_1423	-0.0106449	0.488408	0.874796	Bacteria_Firmicutes_Clostridia_Clostridiales_Lachnospiraceae_NA_NA
seq_1219	-0.000440293	0.495507	0.874837	Bacteria_Firmicutes_Clostridia_Clostridiales_Lachnospiraceae_NA_NA
seq_2446	-0.0171688	0.479431	0.874964	Bacteria_Firmicutes_Clostridia_Clostridiales_Ruminococcaceae_NA_NA
seq_704	-0.0388005	0.460801	0.874991	Bacteria_Firmicutes_Clostridia_Clostridiales_Christensenellaceae_NA_NA
seq_2709	0.00068839	0.48719	0.875086	Bacteria_Firmicutes_Clostridia_Clostridiales_Lachnospiraceae_NA_NA
seq_1468	-0.0107893	0.492738	0.87509	Bacteria_Firmicutes_Clostridia_Clostridiales_Ruminococcaceae_Ruminococcaceae_UCG-013_NA
seq_1303	-0.0349742	0.503386	0.875134	Bacteria_Firmicutes_Clostridia_Clostridiales_Lachnospiraceae_Lachnospiraceae_UCG-001_NA
seq_2097	-0.0162257	0.496086	0.875165	Bacteria_Firmicutes_Clostridia_Clostridiales_Family_XIII_[Eubacterium]_nodatum_group_NA
seq_2451	-0.0188041	0.499457	0.875169	Bacteria_Tenericutes_Mollicutes_Mollicutes_RF9_NA_NA_NA
seq_2666	-0.0162937	0.490932	0.875229	Bacteria_Firmicutes_Clostridia_Clostridiales_Lachnospiraceae_NA_NA
seq_2165	0.00801248	0.48079	0.875254	Bacteria_Firmicutes_Clostridia_Clostridiales_NA_NA_NA
seq_557	-0.0067293	0.507059	0.875292	Bacteria_Firmicutes_Clostridia_Clostridiales_Lachnospiraceae_NA_NA
seq_2690	-0.00534604	0.47156	0.875299	Bacteria_Bacteroidetes_NA_NA_NA_NA_NA
seq_266	0.00472224	0.50426	0.875333	Bacteria_Firmicutes_Clostridia_Clostridiales_Clostridiales_vadinBB60_group_NA_NA
seq_959	0.00551391	0.473135	0.875342	Bacteria_Bacteroidetes_Bacteroidia_Bacteroidales_Bacteroidaceae_Bacteroides_NA
seq_1464	0.000696343	0.491289	0.875372	Bacteria_Firmicutes_Clostridia_Clostridiales_Lachnospiraceae_NA_NA
seq_666	-0.0163024	0.459884	0.875395	Bacteria_NA_NA_NA_NA_NA_NA
seq_1250	-0.00853694	0.479942	0.875448	Bacteria_Firmicutes_Clostridia_Clostridiales_Lachnospiraceae_NA_NA
seq_2480	0.0122679	0.48644	0.875468	Bacteria_Firmicutes_Bacilli_NA_NA_NA_NA
seq_624	0.0191235	0.489129	0.875502	Bacteria_Firmicutes_Clostridia_Clostridiales_Ruminococcaceae_NA_NA
seq_788	-0.0174911	0.481051	0.875512	Bacteria_Firmicutes_Clostridia_Clostridiales_Family_XIII_Family_XIII_UCG-001_NA
seq_405	-0.0303019	0.478323	0.875607	Bacteria_Firmicutes_Clostridia_Clostridiales_Clostridiales_vadinBB60_group_NA_NA
seq_1940	-0.0269186	0.473361	0.875657	Bacteria_Bacteroidetes_Bacteroidia_Bacteroidales_NA_NA_NA
seq_2880	-0.00598768	0.471402	0.875704	Bacteria_Bacteroidetes_NA_NA_NA_NA_NA
seq_1519	-0.0074341	0.504528	0.875821	Bacteria_Bacteroidetes_NA_NA_NA_NA_NA
seq_1480	-0.000651332	0.464245	0.875835	Bacteria_Firmicutes_Clostridia_Clostridiales_Clostridiaceae_1_Candidatus_Arthromitus_NA
seq_1328	-0.0228598	0.443053	0.875839	Bacteria_Bacteroidetes_Bacteroidia_Bacteroidales_NA_NA_NA
seq_597	-0.0207182	0.492567	0.875841	Bacteria_NA_NA_NA_NA_NA_NA
seq_984	0.0100648	0.484491	0.875847	Bacteria_Firmicutes_Clostridia_Clostridiales_Ruminococcaceae_Ruminococcaceae_UCG-014_NA
seq_1432	-0.019033	0.49006	0.875862	Bacteria_Firmicutes_Clostridia_Clostridiales_Lachnospiraceae_NA_NA
seq_2509	0.00367495	0.46351	0.875933	Bacteria_Firmicutes_Clostridia_Clostridiales_Ruminococcaceae_Ruminococcaceae_UCG-014_NA
seq_2889	-0.000882679	0.492612	0.875956	Bacteria_Firmicutes_Clostridia_Clostridiales_Lachnospiraceae_Lachnospiraceae_UCG-001_NA
seq_2583	-0.00144019	0.474886	0.876013	Bacteria_NA_NA_NA_NA_NA_NA
seq_1143	-0.0215055	0.480131	0.876016	Bacteria_Firmicutes_Clostridia_Clostridiales_Lachnospiraceae_NA_NA
seq_2420	-0.00125416	0.447509	0.876024	Bacteria_NA_NA_NA_NA_NA_NA
seq_1881	-0.0133417	0.482823	0.876111	Bacteria_Firmicutes_Clostridia_Clostridiales_NA_NA_NA
seq_1183	-0.0198386	0.495535	0.876127	Bacteria_Firmicutes_Clostridia_Clostridiales_Lachnospiraceae_NA_NA
seq_397	-0.00133189	0.535702	0.876132	Bacteria_Firmicutes_Clostridia_Clostridiales_Ruminococcaceae_Ruminococcaceae_UCG-014_NA
seq_2546	-0.0194641	0.472563	0.876177	Bacteria_Firmicutes_Erysipelotrichia_Erysipelotrichales_Erysipelotrichaceae_NA_NA
seq_1852	-0.0143747	0.480232	0.876207	Bacteria_Firmicutes_Clostridia_Clostridiales_Ruminococcaceae_Ruminococcaceae_UCG-014_NA
seq_897	-0.0317431	0.478576	0.876212	Bacteria_Firmicutes_Clostridia_Clostridiales_Clostridiaceae_1_Candidatus_Arthromitus_NA
seq_2084	-0.0138696	0.450331	0.876243	Bacteria_Firmicutes_Erysipelotrichia_Erysipelotrichales_Erysipelotrichaceae_NA_NA
seq_2551	0.00157216	0.483111	0.876272	Bacteria_Bacteroidetes_Bacteroidia_Bacteroidales_Bacteroidales_S24-7_group_NA_NA
seq_1489	0.00231674	0.510803	0.876275	Bacteria_NA_NA_NA_NA_NA_NA
seq_2059	-0.0234522	0.488313	0.876295	Bacteria_Tenericutes_Mollicutes_Mollicutes_RF9_NA_NA_NA
seq_976	-0.0140518	0.511021	0.876308	Bacteria_Firmicutes_Clostridia_Clostridiales_Christensenellaceae_NA_NA
seq_1351	-0.00420563	0.49847	0.87636	Bacteria_Bacteroidetes_Bacteroidia_Bacteroidales_Bacteroidales_S24-7_group_NA_NA
seq_859	0.0137459	0.481003	0.876371	Bacteria_Firmicutes_Clostridia_Clostridiales_Lachnospiraceae_NA_NA
seq_299	-0.0244258	0.498752	0.876425	Bacteria_Firmicutes_Clostridia_Clostridiales_Ruminococcaceae_Ruminococcaceae_UCG-014_NA
seq_2995	-0.0288489	0.511759	0.876447	Bacteria_Firmicutes_Clostridia_Clostridiales_NA_NA_NA
seq_1060	-0.00796284	0.480733	0.876453	Bacteria_Firmicutes_Clostridia_Clostridiales_Lachnospiraceae_NA_NA
seq_1505	-0.00475488	0.498326	0.876455	Bacteria_Firmicutes_Clostridia_Clostridiales_Lachnospiraceae_NA_NA
seq_2430	-0.0262713	0.478067	0.876533	Bacteria_Firmicutes_Clostridia_Clostridiales_Lachnospiraceae_NA_NA
seq_2214	0.00922954	0.492661	0.876557	Bacteria_Firmicutes_Clostridia_Clostridiales_Lachnospiraceae_NA_NA
seq_952	-0.00352338	0.495081	0.876587	Bacteria_Firmicutes_Clostridia_Clostridiales_Ruminococcaceae_[Eubacterium]_coprostanoligenes_group_NA
seq_2443	0.0101587	0.469137	0.876598	Bacteria_Firmicutes_Clostridia_Clostridiales_Lachnospiraceae_NA_NA
seq_1772	-0.0148792	0.478791	0.876612	Bacteria_NA_NA_NA_NA_NA_NA
seq_1093	-0.0253003	0.458255	0.876629	Bacteria_Firmicutes_Clostridia_Clostridiales_Ruminococcaceae_Anaerotruncus_NA
seq_2591	-0.0146844	0.491316	0.876648	Bacteria_Firmicutes_Erysipelotrichia_Erysipelotrichales_Erysipelotrichaceae_NA_NA
seq_607	-0.0115841	0.477001	0.876686	Bacteria_Firmicutes_Clostridia_Clostridiales_Ruminococcaceae_Anaerotruncus_NA
seq_1399	0.00677432	0.441526	0.876702	Bacteria_Firmicutes_Erysipelotrichia_Erysipelotrichales_Erysipelotrichaceae_Turicibacter_NA
seq_1006	-0.00168609	0.484322	0.876722	Bacteria_Firmicutes_Clostridia_Clostridiales_NA_NA_NA
seq_918	-0.00815955	0.472253	0.876746	Bacteria_Verrucomicrobia_Verrucomicrobiae_Verrucomicrobiales_Verrucomicrobiaceae_Akkermansia_NA
seq_1407	-0.0180195	0.492593	0.876777	Bacteria_Firmicutes_Clostridia_Clostridiales_Ruminococcaceae_Pseudoflavonifractor_NA
seq_2804	-0.0159152	0.482838	0.87679	Bacteria_Firmicutes_Erysipelotrichia_Erysipelotrichales_Erysipelotrichaceae_NA_NA
seq_1998	-0.000159637	0.48684	0.876803	Bacteria_Firmicutes_Clostridia_Clostridiales_Ruminococcaceae_NA_NA
seq_2510	-0.00866399	0.534902	0.876806	Bacteria_Firmicutes_NA_NA_NA_NA_NA
seq_2048	-0.00516045	0.485208	0.876888	Bacteria_Firmicutes_Clostridia_Clostridiales_Ruminococcaceae_Ruminococcaceae_UCG-014_NA
seq_904	-0.0110414	0.481274	0.876927	Bacteria_Firmicutes_Clostridia_Clostridiales_Clostridiales_vadinBB60_group_NA_NA
seq_238	-0.0401387	0.455215	0.876963	Bacteria_Firmicutes_Clostridia_Clostridiales_Ruminococcaceae_Ruminococcaceae_UCG-014_NA
seq_2053	-0.0180534	0.483724	0.877042	Bacteria_Firmicutes_Clostridia_Clostridiales_Lachnospiraceae_NA_NA
seq_277	-0.0294535	0.472987	0.877051	Bacteria_Bacteroidetes_Bacteroidia_Bacteroidales_Bacteroidales_S24-7_group_NA_NA
seq_2911	0.000649803	0.466951	0.877112	Bacteria_Firmicutes_Clostridia_Clostridiales_Lachnospiraceae_NA_NA
seq_2045	-0.00977242	0.473902	0.87726	Bacteria_Firmicutes_Bacilli_NA_NA_NA_NA
seq_944	-0.00399023	0.511536	0.877268	Bacteria_Verrucomicrobia_Verrucomicrobiae_Verrucomicrobiales_Verrucomicrobiaceae_Akkermansia_NA
seq_1807	0.0139973	0.492138	0.877315	Bacteria_NA_NA_NA_NA_NA_NA
seq_1801	-0.00918206	0.488091	0.877319	Bacteria_Firmicutes_Clostridia_Clostridiales_NA_NA_NA
seq_844	-0.0139563	0.497949	0.877441	Bacteria_Firmicutes_Clostridia_Clostridiales_Clostridiales_vadinBB60_group_NA_NA
seq_1234	0.0107498	0.466701	0.877442	Bacteria_Firmicutes_Clostridia_Clostridiales_Ruminococcaceae_NA_NA
seq_2649	-0.00185324	0.499284	0.877502	Bacteria_Firmicutes_NA_NA_NA_NA_NA
seq_2013	0.00266387	0.459249	0.877525	Bacteria_Firmicutes_Clostridia_Clostridiales_Ruminococcaceae_NA_NA
seq_598	-0.00692204	0.505952	0.877547	Bacteria_Firmicutes_Clostridia_Clostridiales_Lachnospiraceae_NA_NA
seq_1789	-0.00682216	0.500751	0.87759	Bacteria_Firmicutes_Clostridia_Clostridiales_Lachnospiraceae_NA_NA
seq_1857	-0.0241058	0.500376	0.877604	Bacteria_Bacteroidetes_Bacteroidia_Bacteroidales_NA_NA_NA
seq_2444	-0.0185933	0.511172	0.87761	Bacteria_Firmicutes_Clostridia_Clostridiales_Eubacteriaceae_Anaerofustis_NA
seq_2576	0.000679749	0.489453	0.877628	Bacteria_Firmicutes_Clostridia_Clostridiales_Lachnospiraceae_NA_NA
seq_882	-0.0162645	0.4964	0.877652	Bacteria_Verrucomicrobia_Verrucomicrobiae_Verrucomicrobiales_Verrucomicrobiaceae_Akkermansia_NA
seq_1071	-0.0290881	0.494331	0.877662	Bacteria_Bacteroidetes_Bacteroidia_Bacteroidales_Rikenellaceae_Alistipes_NA
seq_1258	-0.0138442	0.470193	0.877684	Bacteria_Firmicutes_Clostridia_Clostridiales_NA_NA_NA
seq_843	-0.0181175	0.482948	0.877693	Bacteria_Tenericutes_Mollicutes_Mollicutes_RF9_NA_NA_NA
seq_1661	0.00774756	0.442795	0.877712	Bacteria_Firmicutes_Clostridia_Clostridiales_Lachnospiraceae_Lachnospiraceae_UCG-006_NA
seq_1144	-0.0191459	0.441551	0.877718	Bacteria_Firmicutes_Clostridia_Clostridiales_Ruminococcaceae_Ruminococcaceae_NK4A214_group_NA
seq_1823	0.000612823	0.467535	0.877751	Bacteria_Firmicutes_Clostridia_Clostridiales_Ruminococcaceae_NA_NA
seq_2484	-0.0144746	0.505168	0.877753	Bacteria_Bacteroidetes_Bacteroidia_Bacteroidales_Bacteroidales_S24-7_group_NA_NA
seq_2167	-0.0139786	0.475297	0.877777	Bacteria_Firmicutes_Clostridia_Clostridiales_Ruminococcaceae_Anaerotruncus_NA
seq_1699	-0.00679921	0.481281	0.87779	Bacteria_Tenericutes_Mollicutes_Mollicutes_RF9_NA_NA_NA
seq_718	0.00193724	0.502709	0.877794	Bacteria_Firmicutes_Clostridia_Clostridiales_Lachnospiraceae_Acetatifactor_NA
seq_57	0.068063	0.392005	0.877803	Bacteria_Firmicutes_Clostridia_Clostridiales_Lachnospiraceae_NA_NA
seq_1863	-0.0239485	0.452361	0.877816	Bacteria_Firmicutes_Clostridia_Clostridiales_NA_NA_NA
seq_2688	-0.0231493	0.468691	0.877817	Bacteria_Firmicutes_NA_NA_NA_NA_NA
seq_398	-0.0298769	0.48148	0.877854	Bacteria_Firmicutes_Clostridia_Clostridiales_Lachnospiraceae_Lachnospiraceae_UCG-006_NA
seq_2981	-0.011139	0.480849	0.877915	Bacteria_NA_NA_NA_NA_NA_NA
seq_1874	-0.00414059	0.483012	0.877943	Bacteria_Firmicutes_Clostridia_Clostridiales_NA_NA_NA
seq_2323	-0.00563222	0.448595	0.878016	Bacteria_Firmicutes_Clostridia_Clostridiales_Lachnospiraceae_NA_NA
seq_1029	-0.0178842	0.448233	0.878035	Bacteria_Firmicutes_Clostridia_Clostridiales_Ruminococcaceae_NA_NA
seq_737	0.016241	0.471567	0.878047	Bacteria_Firmicutes_Bacilli_Lactobacillales_NA_NA_NA
seq_1694	-0.0112666	0.46839	0.878071	Bacteria_Firmicutes_Clostridia_Clostridiales_Ruminococcaceae_NA_NA
seq_1224	0.0156765	0.488916	0.878079	Bacteria_Firmicutes_Clostridia_Clostridiales_NA_NA_NA
seq_2921	-0.00245723	0.475288	0.878087	Bacteria_Firmicutes_Clostridia_Clostridiales_Ruminococcaceae_Oscillibacter_NA
seq_2304	-0.0109526	0.519542	0.878088	Bacteria_Firmicutes_Clostridia_Clostridiales_Lachnospiraceae_NA_NA
seq_1696	-0.00418487	0.464869	0.878119	Bacteria_NA_NA_NA_NA_NA_NA
seq_845	-0.00996287	0.4952	0.878126	Bacteria_Firmicutes_Clostridia_Clostridiales_Lachnospiraceae_NA_NA
seq_978	-0.0128651	0.481383	0.878136	Bacteria_Firmicutes_Clostridia_Clostridiales_Lachnospiraceae_NA_NA
seq_2432	0.00647882	0.52592	0.878183	Bacteria_Bacteroidetes_NA_NA_NA_NA_NA
seq_482	0.00101147	0.484265	0.878227	Bacteria_Firmicutes_Clostridia_Clostridiales_Lachnospiraceae_NA_NA
seq_1586	-0.00777263	0.501953	0.878237	Bacteria_Firmicutes_Clostridia_Clostridiales_Lachnospiraceae_NA_NA
seq_2028	0.000741024	0.485389	0.878241	Bacteria_Firmicutes_Clostridia_Clostridiales_Ruminococcaceae_Ruminococcaceae_UCG-014_NA
seq_792	-0.0195025	0.470754	0.878254	Bacteria_Firmicutes_Clostridia_Clostridiales_NA_NA_NA
seq_428	-0.0109471	0.4864	0.878267	Bacteria_Firmicutes_Bacilli_Lactobacillales_NA_NA_NA
seq_261	-0.024489	0.493516	0.878295	Bacteria_Firmicutes_Clostridia_Clostridiales_Lachnospiraceae_Lachnospiraceae_UCG-001_NA
seq_1275	0.000996928	0.490697	0.878348	Bacteria_Bacteroidetes_NA_NA_NA_NA_NA
seq_443	-0.0182411	0.489392	0.878379	Bacteria_Firmicutes_Clostridia_Clostridiales_Ruminococcaceae_Ruminiclostridium_5_NA
seq_1743	-0.0184189	0.503444	0.878407	Bacteria_Firmicutes_Clostridia_Clostridiales_Ruminococcaceae_NA_NA
seq_1757	-0.00697382	0.478243	0.878449	Bacteria_Firmicutes_Clostridia_Clostridiales_Lachnospiraceae_NA_NA
seq_447	-0.0165772	0.497698	0.878502	Bacteria_Firmicutes_Clostridia_Clostridiales_Lachnospiraceae_NA_NA
seq_1157	0.0115128	0.477429	0.87852	Bacteria_Firmicutes_Clostridia_Clostridiales_Ruminococcaceae_NA_NA
seq_1685	-0.00855663	0.458958	0.878538	Bacteria_Bacteroidetes_Bacteroidia_Bacteroidales_NA_NA_NA
seq_2199	-0.0274646	0.440745	0.87855	Bacteria_Firmicutes_Clostridia_Clostridiales_NA_NA_NA
seq_1215	-0.00028219	0.483045	0.878552	Bacteria_Firmicutes_Clostridia_Clostridiales_Ruminococcaceae_Anaerotruncus_NA
seq_1725	-0.0125462	0.488132	0.878561	Bacteria_Firmicutes_Clostridia_Clostridiales_Ruminococcaceae_Ruminococcaceae_UCG-010_NA
seq_388	-0.0154424	0.474213	0.878583	Bacteria_Bacteroidetes_Bacteroidia_Bacteroidales_Bacteroidales_S24-7_group_NA_NA
seq_1599	-0.00319304	0.492681	0.878587	Bacteria_Firmicutes_Clostridia_Clostridiales_Clostridiales_vadinBB60_group_NA_NA
seq_928	0.00699729	0.507444	0.878593	Bacteria_Firmicutes_Clostridia_Clostridiales_Lachnospiraceae_NA_NA
seq_997	0.00863724	0.506622	0.878598	Bacteria_Firmicutes_Clostridia_Clostridiales_Ruminococcaceae_Ruminococcaceae_UCG-013_NA
seq_264	0.00233959	0.477305	0.878624	Bacteria_Bacteroidetes_Bacteroidia_Bacteroidales_Rikenellaceae_Alistipes_NA
seq_1786	-0.00837707	0.489524	0.878653	Bacteria_Firmicutes_Clostridia_Clostridiales_Lachnospiraceae_NA_NA
seq_1467	-0.0108305	0.471592	0.878654	Bacteria_NA_NA_NA_NA_NA_NA
seq_1482	-0.0134856	0.46354	0.878662	Bacteria_Firmicutes_Clostridia_Clostridiales_Lachnospiraceae_NA_NA
seq_2847	-0.00192168	0.517994	0.878675	Bacteria_Firmicutes_Bacilli_NA_NA_NA_NA
seq_1316	-0.00692192	0.485506	0.878684	Bacteria_Firmicutes_Clostridia_Clostridiales_Family_XIII_[Eubacterium]_brachy_group_NA
seq_571	-0.0166651	0.499681	0.878701	Bacteria_Firmicutes_Clostridia_Clostridiales_Lachnospiraceae_Acetatifactor_NA
seq_2056	-0.00513055	0.434147	0.87875	Bacteria_Bacteroidetes_Bacteroidia_Bacteroidales_NA_NA_NA
seq_201	0.0582663	0.44365	0.878851	Bacteria_Tenericutes_Mollicutes_Mollicutes_RF9_NA_NA_NA
seq_1934	-0.0110641	0.498208	0.87887	Bacteria_Firmicutes_Clostridia_Clostridiales_Lachnospiraceae_NA_NA
seq_2974	0.00064763	0.439431	0.878879	Bacteria_Firmicutes_Clostridia_Clostridiales_Clostridiales_vadinBB60_group_NA_NA
seq_2669	-0.00525722	0.463215	0.878929	Bacteria_NA_NA_NA_NA_NA_NA
seq_1113	-0.0268621	0.472932	0.878931	Bacteria_Firmicutes_Clostridia_Clostridiales_Ruminococcaceae_NA_NA
seq_2793	0.0129512	0.476138	0.878982	Bacteria_Verrucomicrobia_Verrucomicrobiae_Verrucomicrobiales_Verrucomicrobiaceae_Akkermansia_NA
seq_823	-0.0316016	0.471171	0.879016	Bacteria_Firmicutes_Clostridia_Clostridiales_Lachnospiraceae_Lachnospiraceae_UCG-006_NA
seq_2134	0.0152524	0.480774	0.879019	Bacteria_Firmicutes_Clostridia_Clostridiales_Lachnospiraceae_NA_NA
seq_2782	-0.0112791	0.482614	0.879028	Bacteria_Proteobacteria_Betaproteobacteria_NA_NA_NA_NA
seq_576	-0.029626	0.477583	0.879038	Bacteria_Bacteroidetes_Bacteroidia_Bacteroidales_NA_NA_NA
seq_1920	0.00323324	0.506939	0.879049	Bacteria_Firmicutes_Clostridia_Clostridiales_Lachnospiraceae_Coprococcus_1_NA
seq_2244	-0.0208009	0.487708	0.879054	Bacteria_Firmicutes_Clostridia_Clostridiales_Lachnospiraceae_NA_NA
seq_1011	-0.0193377	0.505708	0.87908	Bacteria_Firmicutes_Clostridia_Clostridiales_Clostridiales_vadinBB60_group_NA_NA
seq_1109	0.000102955	0.503886	0.87911	Bacteria_Firmicutes_Clostridia_Clostridiales_Lachnospiraceae_Tyzzerella_3_NA
seq_1170	-0.0155203	0.469549	0.879136	Bacteria_Bacteroidetes_Bacteroidia_Bacteroidales_Bacteroidales_S24-7_group_NA_NA
seq_2529	-0.00647407	0.45848	0.879171	Bacteria_Firmicutes_Clostridia_Clostridiales_Ruminococcaceae_NA_NA
seq_1325	-0.0167583	0.488199	0.879212	Bacteria_Firmicutes_Clostridia_Clostridiales_Lachnospiraceae_Lachnospiraceae_UCG-006_NA
seq_994	-0.0132678	0.47888	0.879344	Bacteria_Firmicutes_Clostridia_Clostridiales_Clostridiales_vadinBB60_group_NA_NA
seq_1451	0.00888553	0.503252	0.879355	Bacteria_Firmicutes_Clostridia_Clostridiales_Lachnospiraceae_NA_NA
seq_2383	0.00144687	0.450427	0.879371	Bacteria_Firmicutes_Clostridia_Clostridiales_Lachnospiraceae_[Eubacterium]_oxidoreducens_group_NA
seq_2493	-0.00601359	0.480019	0.879399	Bacteria_Firmicutes_Clostridia_Clostridiales_NA_NA_NA
seq_2220	-0.00991032	0.465972	0.879407	Bacteria_Firmicutes_NA_NA_NA_NA_NA
seq_301	-0.0397923	0.478045	0.879454	Bacteria_Firmicutes_Clostridia_Clostridiales_Lachnospiraceae_Lachnospiraceae_UCG-004_NA
seq_1073	-0.00863659	0.520357	0.879478	Bacteria_NA_NA_NA_NA_NA_NA
seq_1134	-0.00331617	0.473268	0.879499	Bacteria_Firmicutes_NA_NA_NA_NA_NA
seq_668	-0.0222927	0.498363	0.879553	Bacteria_Firmicutes_Clostridia_Clostridiales_Ruminococcaceae_Ruminococcaceae_UCG-014_NA
seq_2749	0.00110602	0.512559	0.879589	Bacteria_Firmicutes_Clostridia_Clostridiales_Lachnospiraceae_NA_NA
seq_963	-0.0138677	0.512406	0.87959	Bacteria_Firmicutes_Clostridia_Clostridiales_Lachnospiraceae_NA_NA
seq_757	-0.00357294	0.491008	0.879591	Bacteria_Firmicutes_Clostridia_Clostridiales_Ruminococcaceae_NA_NA
seq_1965	-0.0103138	0.493682	0.879603	Bacteria_NA_NA_NA_NA_NA_NA
seq_1068	0.0109327	0.468749	0.879624	Bacteria_Firmicutes_Clostridia_Clostridiales_Lachnospiraceae_NA_NA
seq_2067	-0.0145676	0.490107	0.879638	Bacteria_Firmicutes_Clostridia_Clostridiales_Ruminococcaceae_Ruminococcaceae_UCG-014_NA
seq_2663	-0.0108682	0.517183	0.879663	Bacteria_Firmicutes_Clostridia_Clostridiales_Ruminococcaceae_NA_NA
seq_2980	-0.0063763	0.473859	0.879676	Bacteria_Bacteroidetes_NA_NA_NA_NA_NA
seq_1973	-0.0078688	0.49741	0.879729	Bacteria_Bacteroidetes_Bacteroidia_Bacteroidales_Rikenellaceae_Alistipes_NA
seq_1333	-0.0158064	0.485209	0.879766	Bacteria_Firmicutes_Clostridia_Clostridiales_Ruminococcaceae_Oscillibacter_NA
seq_1986	-0.00146394	0.474613	0.879775	Bacteria_Bacteroidetes_Bacteroidia_Bacteroidales_NA_NA_NA
seq_2698	-0.00909821	0.456716	0.879804	Bacteria_Firmicutes_Clostridia_Clostridiales_Ruminococcaceae_Oscillibacter_NA
seq_670	-0.0144572	0.490524	0.879847	Bacteria_Firmicutes_Clostridia_Clostridiales_Lachnospiraceae_NA_NA
seq_1673	-0.00970417	0.514726	0.879857	Bacteria_Bacteroidetes_NA_NA_NA_NA_NA
seq_1662	-0.0221744	0.508272	0.879879	Bacteria_Firmicutes_Clostridia_Clostridiales_Lachnospiraceae_NA_NA
seq_134	0.0633708	0.421753	0.879882	Bacteria_Firmicutes_Clostridia_Clostridiales_Lachnospiraceae_Lachnospiraceae_UCG-005_NA
seq_1982	-0.00104895	0.48767	0.8799	Bacteria_Firmicutes_Clostridia_Clostridiales_Clostridiales_vadinBB60_group_NA_NA
seq_452	-0.00139138	0.512076	0.879917	Bacteria_Firmicutes_Clostridia_Clostridiales_Lachnospiraceae_NA_NA
seq_2181	0.0217364	0.505552	0.879934	Bacteria_Bacteroidetes_Bacteroidia_Bacteroidales_Bacteroidales_S24-7_group_NA_NA
seq_937	-0.0217122	0.481754	0.879954	Bacteria_Firmicutes_Clostridia_Clostridiales_Clostridiales_vadinBB60_group_NA_NA
seq_2208	-0.000588113	0.506518	0.879992	Bacteria_NA_NA_NA_NA_NA_NA
seq_2030	-0.0164031	0.455317	0.880013	Bacteria_Firmicutes_Clostridia_Clostridiales_Lachnospiraceae_NA_NA
seq_2463	0.00220368	0.487368	0.88004	Bacteria_Firmicutes_Clostridia_Clostridiales_Lachnospiraceae_NA_NA
seq_922	3.45551e-05	0.509082	0.880107	Bacteria_Firmicutes_Clostridia_Clostridiales_Ruminococcaceae_Ruminiclostridium_5_NA
seq_2252	-0.0134505	0.521747	0.880113	Bacteria_Firmicutes_Erysipelotrichia_Erysipelotrichales_Erysipelotrichaceae_Candidatus_Stoquefichus_NA
seq_409	0.0294718	0.462378	0.88012	Bacteria_Firmicutes_Clostridia_Clostridiales_Lachnospiraceae_Lachnospiraceae_NK4A136_group_NA
seq_1793	0.0100719	0.492062	0.880161	Bacteria_Firmicutes_Clostridia_Clostridiales_Lachnospiraceae_NA_NA
seq_214	0.0314107	0.472831	0.880162	Bacteria_Firmicutes_Clostridia_Clostridiales_Ruminococcaceae_Ruminiclostridium_9_NA
seq_1596	-0.00395428	0.465148	0.88018	Bacteria_Firmicutes_Clostridia_Clostridiales_NA_NA_NA
seq_1825	-0.00679648	0.524299	0.880211	Bacteria_Bacteroidetes_Bacteroidia_Bacteroidales_NA_NA_NA
seq_736	-0.0107455	0.479608	0.880216	Bacteria_Firmicutes_Clostridia_Clostridiales_Family_XIII_Family_XIII_UCG-001_NA
seq_2993	-0.0146264	0.491837	0.880221	Bacteria_Bacteroidetes_Bacteroidia_Bacteroidales_Bacteroidales_S24-7_group_NA_NA
seq_1536	-0.00131009	0.495782	0.880231	Bacteria_Firmicutes_NA_NA_NA_NA_NA
seq_1397	0.00134236	0.498969	0.880241	Bacteria_Bacteroidetes_Bacteroidia_Bacteroidales_NA_NA_NA
seq_2679	-0.00766495	0.50786	0.880267	Bacteria_Firmicutes_Clostridia_Clostridiales_Ruminococcaceae_Pseudoflavonifractor_NA
seq_1713	0.00106518	0.483968	0.88027	Bacteria_Bacteroidetes_Bacteroidia_Bacteroidales_Rikenellaceae_Alistipes_NA
seq_1727	-0.00567183	0.503172	0.88029	Bacteria_Firmicutes_NA_NA_NA_NA_NA
seq_1576	0.00427665	0.502129	0.88029	Bacteria_Firmicutes_Clostridia_Clostridiales_Family_XIII_Family_XIII_UCG-001_NA
seq_518	-0.00933632	0.494201	0.880296	Bacteria_Firmicutes_Clostridia_Clostridiales_Ruminococcaceae_Anaerofilum_NA
seq_1884	-0.00948304	0.472771	0.8803	Bacteria_Firmicutes_Clostridia_Clostridiales_Clostridiales_vadinBB60_group_NA_NA
seq_2057	0.0100717	0.489899	0.880363	Bacteria_Firmicutes_Clostridia_Clostridiales_Clostridiales_vadinBB60_group_NA_NA
seq_1335	0.00486183	0.513844	0.88038	Bacteria_Bacteroidetes_Bacteroidia_Bacteroidales_Bacteroidales_S24-7_group_NA_NA
seq_2068	0.00634299	0.475838	0.88043	Bacteria_Firmicutes_Clostridia_Clostridiales_Ruminococcaceae_NA_NA
seq_1102	0.00320763	0.506784	0.880431	Bacteria_Tenericutes_Mollicutes_Mollicutes_RF9_NA_NA_NA
seq_1377	0.00976557	0.498488	0.880602	Bacteria_Firmicutes_Clostridia_Clostridiales_Lachnospiraceae_NA_NA
seq_2792	0.00983103	0.473452	0.880623	Bacteria_Firmicutes_Bacilli_Lactobacillales_NA_NA_NA
seq_1990	0.00428075	0.48304	0.880644	Bacteria_Actinobacteria_Coriobacteriia_Coriobacteriales_Coriobacteriaceae_NA_NA
seq_933	-0.0149347	0.498143	0.880653	Bacteria_Bacteroidetes_Bacteroidia_Bacteroidales_Rikenellaceae_Alistipes_NA
seq_440	-0.0316304	0.475624	0.880657	Bacteria_Firmicutes_Clostridia_Clostridiales_Ruminococcaceae_Ruminiclostridium_9_NA
seq_350	-0.0163655	0.498679	0.880712	Bacteria_Bacteroidetes_Bacteroidia_Bacteroidales_Bacteroidales_S24-7_group_NA_NA
seq_2525	0.0135337	0.497216	0.880752	Bacteria_Firmicutes_Clostridia_Clostridiales_Ruminococcaceae_NA_NA
seq_2292	0.00480726	0.491825	0.88076	Bacteria_Bacteroidetes_Bacteroidia_Bacteroidales_Rikenellaceae_Alistipes_NA
seq_1079	0.00161806	0.492422	0.880769	Bacteria_Firmicutes_Clostridia_Clostridiales_Ruminococcaceae_Pseudoflavonifractor_NA
seq_1445	-0.0325829	0.500931	0.880792	Bacteria_Firmicutes_Clostridia_Clostridiales_NA_NA_NA
seq_2336	-0.0334004	0.51185	0.8808	Bacteria_Bacteroidetes_Bacteroidia_Bacteroidales_Bacteroidales_S24-7_group_NA_NA
seq_2708	-0.0171505	0.468378	0.880881	Bacteria_Verrucomicrobia_Verrucomicrobiae_Verrucomicrobiales_NA_NA_NA
seq_914	0.00392006	0.492809	0.880928	Bacteria_Firmicutes_Clostridia_Clostridiales_Lachnospiraceae_NA_NA
seq_2908	0.00775744	0.470052	0.88097	Bacteria_Firmicutes_Clostridia_Clostridiales_Lachnospiraceae_NA_NA
seq_1490	-0.0123831	0.443021	0.880977	Bacteria_Bacteroidetes_Bacteroidia_Bacteroidales_Bacteroidales_S24-7_group_NA_NA
seq_591	0.00723854	0.483349	0.880984	Bacteria_Firmicutes_Clostridia_Clostridiales_Family_XIII_[Eubacterium]_nodatum_group_NA
seq_2783	-0.00670569	0.485497	0.881004	Bacteria_NA_NA_NA_NA_NA_NA
seq_579	0.00128883	0.472463	0.881008	Bacteria_Actinobacteria_Coriobacteriia_Coriobacteriales_Coriobacteriaceae_Parvibacter_NA
seq_2646	-0.0065728	0.482352	0.881034	Bacteria_Bacteroidetes_NA_NA_NA_NA_NA
seq_1025	0.00236065	0.479047	0.881055	Bacteria_NA_NA_NA_NA_NA_NA
seq_531	-0.00768113	0.488477	0.881062	Bacteria_Firmicutes_Clostridia_Clostridiales_Lachnospiraceae_NA_NA
seq_1918	-0.0218714	0.489543	0.881067	Bacteria_Firmicutes_Clostridia_Clostridiales_Lachnospiraceae_NA_NA
seq_2166	-0.00422817	0.482708	0.881091	Bacteria_Actinobacteria_Actinobacteria_Bifidobacteriales_Bifidobacteriaceae_NA_NA
seq_2965	-0.0159387	0.516181	0.881092	Bacteria_Firmicutes_NA_NA_NA_NA_NA
seq_1438	-0.0118514	0.473176	0.881111	Bacteria_Firmicutes_Bacilli_NA_NA_NA_NA
seq_1873	-0.013502	0.498826	0.881119	Bacteria_Firmicutes_Clostridia_Clostridiales_Lachnospiraceae_NA_NA
seq_1430	-0.0263799	0.489313	0.881153	Bacteria_Firmicutes_Clostridia_Clostridiales_Lachnospiraceae_NA_NA
seq_1293	-0.00907212	0.500848	0.881154	Bacteria_Firmicutes_Clostridia_Clostridiales_Lachnospiraceae_NA_NA
seq_2497	-0.00536085	0.48145	0.881173	Bacteria_Bacteroidetes_Bacteroidia_Bacteroidales_NA_NA_NA
seq_1065	-0.0153732	0.473248	0.881198	Bacteria_Bacteroidetes_Bacteroidia_Bacteroidales_NA_NA_NA
seq_2570	-0.00693549	0.502634	0.881253	Bacteria_Firmicutes_Clostridia_Clostridiales_Lachnospiraceae_NA_NA
seq_1756	-0.00896043	0.489211	0.881285	Bacteria_Firmicutes_Clostridia_Clostridiales_Lachnospiraceae_NA_NA
seq_492	-0.0331407	0.484033	0.881312	Bacteria_Firmicutes_Clostridia_Clostridiales_Ruminococcaceae_NA_NA
seq_1631	-0.00452812	0.49564	0.881336	Bacteria_Firmicutes_Clostridia_Clostridiales_Ruminococcaceae_Ruminococcaceae_UCG-014_NA
seq_2695	-0.00199329	0.497167	0.881368	Bacteria_Firmicutes_Clostridia_Clostridiales_Lachnospiraceae_[Eubacterium]_oxidoreducens_group_NA
seq_1494	0.00328109	0.480453	0.881383	Bacteria_NA_NA_NA_NA_NA_NA
seq_2472	-0.0207434	0.461343	0.88144	Bacteria_Firmicutes_Clostridia_Clostridiales_NA_NA_NA
seq_2404	-0.00413234	0.476901	0.881466	Bacteria_Firmicutes_Clostridia_Clostridiales_Lachnospiraceae_NA_NA
seq_499	0.000279178	0.493549	0.881471	Bacteria_NA_NA_NA_NA_NA_NA
seq_931	-0.00952314	0.472058	0.881501	Bacteria_Firmicutes_Clostridia_Clostridiales_Lachnospiraceae_NA_NA
seq_1014	-0.0309758	0.490699	0.881512	Bacteria_Firmicutes_Clostridia_Clostridiales_Lachnospiraceae_NA_NA
seq_1567	0.015358	0.496276	0.881537	Bacteria_NA_NA_NA_NA_NA_NA
seq_679	-0.0134742	0.474634	0.881561	Bacteria_Firmicutes_Clostridia_Clostridiales_Ruminococcaceae_NA_NA
seq_1410	-0.0220203	0.514111	0.881564	Bacteria_Firmicutes_Bacilli_Bacillales_Bacillaceae_Sinibacillus_NA
seq_916	0.0111533	0.507817	0.881571	Bacteria_Firmicutes_Clostridia_Clostridiales_Lachnospiraceae_NA_NA
seq_1084	0.0138017	0.49695	0.881575	Bacteria_Firmicutes_Clostridia_Clostridiales_Ruminococcaceae_Ruminococcaceae_NK4A214_group_NA
seq_1746	-0.0116667	0.498387	0.881576	Bacteria_Firmicutes_Clostridia_Clostridiales_Clostridiales_vadinBB60_group_NA_NA
seq_1452	-0.0177706	0.501012	0.881586	Bacteria_Firmicutes_Clostridia_Clostridiales_Ruminococcaceae_NA_NA
seq_1359	0.0116214	0.49102	0.881609	Bacteria_Bacteroidetes_NA_NA_NA_NA_NA
seq_2507	-0.00822092	0.48201	0.881628	Bacteria_Bacteroidetes_Bacteroidia_Bacteroidales_Bacteroidales_S24-7_group_NA_NA
seq_249	0.0151029	0.509068	0.881652	Bacteria_Firmicutes_Bacilli_Bacillales_Staphylococcaceae_Jeotgalicoccus_NA
seq_1239	-0.0354812	0.483779	0.88166	Bacteria_Firmicutes_Clostridia_Clostridiales_Lachnospiraceae_NA_NA
seq_1149	-0.00514534	0.502581	0.881687	Bacteria_Firmicutes_Clostridia_Clostridiales_Lachnospiraceae_NA_NA
seq_2959	-0.0169057	0.505398	0.881698	Bacteria_Bacteroidetes_Bacteroidia_Bacteroidales_NA_NA_NA
seq_1429	-0.0152045	0.505237	0.881757	Bacteria_Bacteroidetes_Bacteroidia_Bacteroidales_Bacteroidales_S24-7_group_NA_NA
seq_1076	-0.00160277	0.485717	0.881772	Bacteria_Firmicutes_Clostridia_Clostridiales_Lachnospiraceae_NA_NA
seq_862	0.00695298	0.478428	0.881834	Bacteria_Firmicutes_Clostridia_Clostridiales_Lachnospiraceae_NA_NA
seq_1704	0.00362374	0.490476	0.88185	Bacteria_Firmicutes_Clostridia_Clostridiales_Lachnospiraceae_NA_NA
seq_546	-0.005003	0.480681	0.881863	Bacteria_Firmicutes_Clostridia_Clostridiales_Lachnospiraceae_NA_NA
seq_1383	-0.00537878	0.477708	0.881876	Bacteria_Firmicutes_Clostridia_Clostridiales_Lachnospiraceae_NA_NA
seq_1658	-0.0111144	0.497858	0.881903	Bacteria_Firmicutes_Clostridia_Clostridiales_Lachnospiraceae_NA_NA
seq_1382	0.0108072	0.51956	0.881934	Bacteria_Firmicutes_Clostridia_Clostridiales_NA_NA_NA
seq_603	-0.00745823	0.467726	0.881965	Bacteria_Firmicutes_Clostridia_Clostridiales_Lachnospiraceae_NA_NA
seq_908	-0.023424	0.479632	0.881965	Bacteria_Firmicutes_Clostridia_Clostridiales_Ruminococcaceae_Anaerotruncus_NA
seq_1860	-0.0195988	0.478947	0.881978	Bacteria_NA_NA_NA_NA_NA_NA
seq_686	-0.0130645	0.493668	0.882005	Bacteria_Tenericutes_Mollicutes_Mollicutes_RF9_NA_NA_NA
seq_2773	0.00359059	0.492219	0.882011	Bacteria_Firmicutes_Clostridia_Clostridiales_Lachnospiraceae_NA_NA
seq_2873	-0.0122492	0.503429	0.882041	Bacteria_Firmicutes_Clostridia_Clostridiales_Ruminococcaceae_Pseudoflavonifractor_NA
seq_641	0.00354649	0.488786	0.882176	Bacteria_Verrucomicrobia_Verrucomicrobiae_Verrucomicrobiales_Verrucomicrobiaceae_Akkermansia_NA
seq_2545	-0.0162641	0.494529	0.88219	Bacteria_Firmicutes_Clostridia_Clostridiales_Ruminococcaceae_Ruminiclostridium_5_NA
seq_924	-0.00792959	0.468732	0.882191	Bacteria_Firmicutes_Clostridia_Clostridiales_Ruminococcaceae_NA_NA
seq_1090	0.0174829	0.487993	0.882201	Bacteria_NA_NA_NA_NA_NA_NA
seq_2297	-0.0169272	0.484156	0.882228	Bacteria_Bacteroidetes_Bacteroidia_Bacteroidales_NA_NA_NA
seq_2561	-0.0108333	0.500696	0.882258	Bacteria_Firmicutes_Clostridia_Clostridiales_Ruminococcaceae_NA_NA
seq_1943	-0.0118408	0.492523	0.882258	Bacteria_Firmicutes_Clostridia_Clostridiales_Ruminococcaceae_Ruminococcaceae_UCG-014_NA
seq_2295	-0.00828778	0.497092	0.882285	Bacteria_Firmicutes_Erysipelotrichia_Erysipelotrichales_Erysipelotrichaceae_NA_NA
seq_1665	0.0054129	0.503286	0.882296	Bacteria_Firmicutes_NA_NA_NA_NA_NA
seq_742	0.00902334	0.505352	0.882339	Bacteria_Firmicutes_Clostridia_Clostridiales_Ruminococcaceae_Ruminococcaceae_UCG-005_NA
seq_1718	0.00905057	0.480813	0.882346	Bacteria_Firmicutes_Clostridia_Clostridiales_Peptococcaceae_NA_NA
seq_2656	-0.0107195	0.490103	0.882349	Bacteria_Firmicutes_NA_NA_NA_NA_NA
seq_750	0.010225	0.506359	0.882386	Bacteria_Firmicutes_Clostridia_Clostridiales_Lachnospiraceae_NA_NA
seq_1251	-0.0252668	0.509004	0.882405	Bacteria_Firmicutes_Bacilli_NA_NA_NA_NA
seq_714	-0.0158137	0.46984	0.882415	Bacteria_Firmicutes_Clostridia_Clostridiales_Lachnospiraceae_NA_NA
seq_2522	-0.000256242	0.504121	0.882459	Bacteria_Firmicutes_Clostridia_Clostridiales_NA_NA_NA
seq_1115	-0.0108759	0.495962	0.882476	Bacteria_Firmicutes_Clostridia_Clostridiales_Ruminococcaceae_NA_NA
seq_1626	-0.00288538	0.503768	0.882478	Bacteria_NA_NA_NA_NA_NA_NA
seq_383	-0.037453	0.490704	0.882488	Bacteria_Firmicutes_Clostridia_Clostridiales_Ruminococcaceae_Ruminococcaceae_UCG-014_NA
seq_919	-0.00195499	0.492091	0.882494	Bacteria_Firmicutes_Clostridia_Clostridiales_Lachnospiraceae_NA_NA
seq_1160	0.00620987	0.508967	0.882496	Bacteria_Firmicutes_Clostridia_Clostridiales_Family_XIII_[Eubacterium]_nodatum_group_NA
seq_1904	-0.0166168	0.486495	0.882512	Bacteria_Firmicutes_Clostridia_Clostridiales_Lachnospiraceae_Tyzzerella_3_NA
seq_1985	-0.0134023	0.493034	0.882544	Bacteria_Firmicutes_Clostridia_Clostridiales_Lachnospiraceae_NA_NA
seq_1872	-0.000582094	0.527991	0.88255	Bacteria_Firmicutes_Erysipelotrichia_Erysipelotrichales_Erysipelotrichaceae_Allobaculum_NA
seq_1458	-0.0158581	0.479833	0.882551	Bacteria_Firmicutes_Clostridia_Clostridiales_Ruminococcaceae_Anaerofilum_NA
seq_2263	0.00660032	0.481825	0.882623	Bacteria_Firmicutes_Clostridia_Clostridiales_Lachnospiraceae_NA_NA
seq_2177	-0.0107619	0.480604	0.882639	Bacteria_Saccharibacteria_Unknown_Class_Unknown_Order_Unknown_Family_Candidatus_Saccharimonas_NA
seq_2659	-0.0192363	0.503932	0.882657	Bacteria_Bacteroidetes_Bacteroidia_Bacteroidales_NA_NA_NA
seq_1322	-0.0257967	0.469561	0.882673	Bacteria_Bacteroidetes_Bacteroidia_Bacteroidales_Bacteroidales_S24-7_group_NA_NA
seq_2751	-0.0111847	0.494281	0.882684	Bacteria_Bacteroidetes_Bacteroidia_Bacteroidales_NA_NA_NA
seq_1941	-0.00565368	0.510573	0.882694	Bacteria_Firmicutes_Clostridia_Clostridiales_Ruminococcaceae_NA_NA
seq_275	0.0275365	0.480476	0.882701	Bacteria_Bacteroidetes_Bacteroidia_Bacteroidales_Rikenellaceae_Alistipes_NA
seq_2074	-0.0079628	0.493448	0.882721	Bacteria_Firmicutes_Clostridia_Clostridiales_NA_NA_NA
seq_727	-0.00543951	0.507721	0.882747	Bacteria_Firmicutes_Clostridia_Clostridiales_Ruminococcaceae_Ruminiclostridium_5_NA
seq_446	0.0079262	0.472953	0.882747	Bacteria_Firmicutes_Clostridia_Clostridiales_Ruminococcaceae_Ruminiclostridium_5_NA
seq_678	-0.000288023	0.47167	0.882771	Bacteria_Firmicutes_Clostridia_Clostridiales_Christensenellaceae_NA_NA
seq_2614	-0.00642524	0.468805	0.882787	Bacteria_Firmicutes_Clostridia_Clostridiales_Lachnospiraceae_NA_NA
seq_1734	-0.0148175	0.507171	0.882797	Bacteria_Firmicutes_Clostridia_Clostridiales_Lachnospiraceae_NA_NA
seq_2213	0.00114146	0.510684	0.882833	Bacteria_Verrucomicrobia_Verrucomicrobiae_Verrucomicrobiales_Verrucomicrobiaceae_Akkermansia_NA
seq_536	0.000309877	0.534346	0.882838	Bacteria_Firmicutes_Clostridia_Clostridiales_Lachnospiraceae_NA_NA
seq_1369	0.00737642	0.486716	0.88284	Bacteria_Bacteroidetes_Bacteroidia_Bacteroidales_NA_NA_NA
seq_2899	-0.00581132	0.510635	0.882867	Bacteria_Firmicutes_NA_NA_NA_NA_NA
seq_726	0.00311062	0.465097	0.882874	Bacteria_Firmicutes_Clostridia_Clostridiales_Ruminococcaceae_Ruminococcaceae_UCG-003_NA
seq_1088	-0.00963116	0.463791	0.882883	Bacteria_Firmicutes_Clostridia_Clostridiales_Family_XIII_[Eubacterium]_nodatum_group_NA
seq_1913	-0.0195409	0.488688	0.882909	Bacteria_Actinobacteria_NA_NA_NA_NA_NA
seq_1999	0.00208561	0.480786	0.88291	Bacteria_Bacteroidetes_Bacteroidia_NA_NA_NA_NA
seq_660	-0.0110748	0.479546	0.882928	Bacteria_Firmicutes_Clostridia_Clostridiales_Lachnospiraceae_NA_NA
seq_2853	-0.00903487	0.503505	0.882944	Bacteria_Firmicutes_Clostridia_Clostridiales_Lachnospiraceae_NA_NA
seq_2483	0.00500006	0.487716	0.882962	Bacteria_NA_NA_NA_NA_NA_NA
seq_2705	0.00732169	0.473056	0.882965	Bacteria_Firmicutes_Clostridia_Clostridiales_NA_NA_NA
seq_1516	-0.00505882	0.506399	0.883022	Bacteria_Firmicutes_Clostridia_Clostridiales_Lachnospiraceae_Lachnospiraceae_UCG-006_NA
seq_2874	0.0104625	0.499469	0.883024	Bacteria_Firmicutes_Erysipelotrichia_Erysipelotrichales_Erysipelotrichaceae_Allobaculum_NA
seq_361	-0.0115263	0.488821	0.883048	Bacteria_Actinobacteria_Coriobacteriia_Coriobacteriales_Coriobacteriaceae_Senegalimassilia_NA
seq_1307	-0.0178063	0.460192	0.883049	Bacteria_Firmicutes_Clostridia_Clostridiales_Clostridiales_vadinBB60_group_NA_NA
seq_1806	-6.53404e-05	0.497395	0.883078	Bacteria_Verrucomicrobia_Verrucomicrobiae_Verrucomicrobiales_Verrucomicrobiaceae_Akkermansia_NA
seq_2265	-0.00613013	0.481427	0.883091	Bacteria_Firmicutes_Clostridia_Clostridiales_Lachnospiraceae_NA_NA
seq_1053	-0.0117436	0.519438	0.883097	Bacteria_Firmicutes_Clostridia_Clostridiales_Lachnospiraceae_NA_NA
seq_923	-0.00525913	0.465126	0.883097	Bacteria_Firmicutes_Clostridia_Clostridiales_Ruminococcaceae_Anaerotruncus_NA
seq_1716	-0.0217148	0.493441	0.88311	Bacteria_Firmicutes_Clostridia_Clostridiales_Ruminococcaceae_NA_NA
seq_2086	-0.0103556	0.493135	0.88317	Bacteria_Firmicutes_Clostridia_Clostridiales_Lachnospiraceae_NA_NA
seq_1315	-0.00182923	0.491746	0.883171	Bacteria_Firmicutes_Clostridia_Clostridiales_Lachnospiraceae_Lachnospiraceae_UCG-006_NA
seq_1947	-0.0010462	0.534698	0.883192	Bacteria_NA_NA_NA_NA_NA_NA
seq_831	-0.00804515	0.496326	0.883212	Bacteria_Firmicutes_Clostridia_Clostridiales_Family_XIII_Family_XIII_AD3011_group_NA
seq_1001	0.0157323	0.492809	0.883246	Bacteria_Firmicutes_Clostridia_Clostridiales_Lachnospiraceae_NA_NA
seq_2353	-0.00746606	0.501172	0.883247	Bacteria_Cyanobacteria_Melainabacteria_Gastranaerophilales_NA_NA_NA
seq_2113	0.00500783	0.504718	0.883254	Bacteria_Firmicutes_Erysipelotrichia_Erysipelotrichales_Erysipelotrichaceae_NA_NA
seq_2606	-0.0125264	0.489914	0.883374	Bacteria_Bacteroidetes_Bacteroidia_Bacteroidales_NA_NA_NA
seq_2434	-0.0116237	0.487736	0.883426	Bacteria_Firmicutes_Clostridia_Clostridiales_Lachnospiraceae_NA_NA
seq_947	-0.0187201	0.454445	0.883442	Bacteria_Firmicutes_Clostridia_Clostridiales_Lachnospiraceae_NA_NA
seq_2417	0.00432843	0.497511	0.883491	Bacteria_Firmicutes_Bacilli_NA_NA_NA_NA
seq_2954	0.00400464	0.477359	0.883496	Bacteria_Tenericutes_Mollicutes_Mollicutes_RF9_NA_NA_NA
seq_2196	-0.0235961	0.506006	0.883497	Bacteria_Firmicutes_Clostridia_Clostridiales_Lachnospiraceae_NA_NA
seq_1412	-0.0137799	0.503509	0.883504	Bacteria_Firmicutes_Clostridia_Clostridiales_Ruminococcaceae_NA_NA
seq_1613	-0.022581	0.502248	0.883512	Bacteria_Firmicutes_Clostridia_Clostridiales_Lachnospiraceae_NA_NA
seq_1424	-0.00959992	0.512517	0.883527	Bacteria_Firmicutes_Clostridia_Clostridiales_Lachnospiraceae_NA_NA
seq_2955	-0.0140754	0.488252	0.883568	Bacteria_Bacteroidetes_NA_NA_NA_NA_NA
seq_540	0.0204194	0.498812	0.883578	Bacteria_Bacteroidetes_Bacteroidia_Bacteroidales_Rikenellaceae_Alistipes_NA
seq_530	-0.00812583	0.491077	0.883584	Bacteria_Firmicutes_Clostridia_Clostridiales_Lachnospiraceae_Coprococcus_1_NA
seq_1647	-0.00894039	0.511426	0.883632	Bacteria_Firmicutes_Clostridia_Clostridiales_Ruminococcaceae_Pseudoflavonifractor_NA
seq_1784	-0.0193111	0.48623	0.88366	Bacteria_Bacteroidetes_Bacteroidia_Bacteroidales_NA_NA_NA
seq_2850	-0.00631342	0.507012	0.883687	Bacteria_Bacteroidetes_Bacteroidia_Bacteroidales_NA_NA_NA
seq_2862	0.00168904	0.49399	0.883696	Bacteria_Firmicutes_Clostridia_Clostridiales_NA_NA_NA
seq_2818	-0.00612732	0.509659	0.883697	Bacteria_Firmicutes_Clostridia_Clostridiales_Lachnospiraceae_NA_NA
seq_2330	-0.00218881	0.505815	0.883705	Bacteria_Firmicutes_Clostridia_Clostridiales_Lachnospiraceae_NA_NA
seq_1547	-0.00105321	0.470805	0.883723	Bacteria_Firmicutes_Erysipelotrichia_Erysipelotrichales_Erysipelotrichaceae_Allobaculum_NA
seq_2070	-0.0156613	0.503942	0.883765	Bacteria_Verrucomicrobia_Verrucomicrobiae_Verrucomicrobiales_Verrucomicrobiaceae_Akkermansia_NA
seq_834	-0.00835365	0.444126	0.883805	Bacteria_Firmicutes_Clostridia_Clostridiales_Lachnospiraceae_NA_NA
seq_2148	0.000910776	0.488798	0.883837	Bacteria_Firmicutes_Clostridia_Clostridiales_Family_XIII_Family_XIII_AD3011_group_NA
seq_2638	-0.00355594	0.506281	0.883859	Bacteria_Firmicutes_Clostridia_Clostridiales_Lachnospiraceae_NA_NA
seq_2090	-0.0243912	0.491533	0.883861	Bacteria_Actinobacteria_Coriobacteriia_Coriobacteriales_Coriobacteriaceae_Senegalimassilia_NA
seq_1302	-0.0264085	0.498374	0.883881	Bacteria_Firmicutes_Clostridia_Clostridiales_Clostridiales_vadinBB60_group_NA_NA
seq_2379	0.0026207	0.475451	0.883902	Bacteria_Firmicutes_Clostridia_Clostridiales_Ruminococcaceae_Ruminococcaceae_UCG-014_NA
seq_2569	-0.0111707	0.494756	0.883933	Bacteria_Proteobacteria_Alphaproteobacteria_Rhodobacterales_Rhodobacteraceae_Gemmobacter_NA
seq_2010	-0.008963	0.479682	0.883943	Bacteria_Firmicutes_Clostridia_Clostridiales_Clostridiales_vadinBB60_group_NA_NA
seq_869	0.0205712	0.475299	0.883961	Bacteria_Firmicutes_Clostridia_Clostridiales_Lachnospiraceae_NA_NA
seq_328	-0.0109007	0.474633	0.883969	Bacteria_Firmicutes_Clostridia_Clostridiales_Ruminococcaceae_Ruminococcaceae_UCG-014_NA
seq_2579	0.0160099	0.519614	0.883976	Bacteria_Verrucomicrobia_Verrucomicrobiae_Verrucomicrobiales_NA_NA_NA
seq_1469	-0.0126108	0.499908	0.883982	Bacteria_Firmicutes_Clostridia_Clostridiales_NA_NA_NA
seq_2266	-0.0165693	0.513999	0.884019	Bacteria_NA_NA_NA_NA_NA_NA
seq_2311	-0.0194333	0.472754	0.884108	Bacteria_Firmicutes_Clostridia_Clostridiales_Lachnospiraceae_NA_NA
seq_2621	-0.0144851	0.496456	0.884117	Bacteria_Firmicutes_Clostridia_Clostridiales_Lachnospiraceae_NA_NA
seq_2200	-0.0163953	0.525928	0.884165	Bacteria_Firmicutes_Clostridia_Clostridiales_NA_NA_NA
seq_1105	-0.00298043	0.478513	0.884179	Bacteria_Firmicutes_Clostridia_Clostridiales_Lachnospiraceae_NA_NA
seq_2221	-0.0148554	0.470359	0.884196	Bacteria_Firmicutes_Clostridia_Clostridiales_Lachnospiraceae_NA_NA
seq_1517	-0.00868917	0.500555	0.884209	Bacteria_Firmicutes_Clostridia_Clostridiales_Ruminococcaceae_Ruminococcaceae_UCG-009_NA
seq_2112	0.00586553	0.466802	0.884267	Bacteria_Firmicutes_Clostridia_Clostridiales_Lachnospiraceae_NA_NA
seq_2085	0.0043066	0.464266	0.884282	Bacteria_Firmicutes_NA_NA_NA_NA_NA
seq_1267	-0.0225264	0.47585	0.884286	Bacteria_Firmicutes_Clostridia_Clostridiales_Lachnospiraceae_NA_NA
seq_505	-0.00907377	0.510047	0.884289	Bacteria_Bacteroidetes_Bacteroidia_Bacteroidales_Rikenellaceae_Alistipes_NA
seq_1439	-0.00780568	0.495407	0.884311	Bacteria_Firmicutes_Erysipelotrichia_Erysipelotrichales_Erysipelotrichaceae_Turicibacter_NA
seq_1281	-0.00997514	0.498399	0.884342	Bacteria_Firmicutes_Clostridia_Clostridiales_Lachnospiraceae_Coprococcus_1_NA
seq_2781	-0.00410829	0.499175	0.884346	Bacteria_Bacteroidetes_NA_NA_NA_NA_NA
seq_1603	-0.00235531	0.488316	0.884352	Bacteria_Firmicutes_Clostridia_Clostridiales_Lachnospiraceae_NA_NA
seq_1403	-0.0226982	0.491949	0.884376	Bacteria_Actinobacteria_Coriobacteriia_Coriobacteriales_Coriobacteriaceae_NA_NA
seq_2872	0.00953476	0.508895	0.88439	Bacteria_Firmicutes_Clostridia_Clostridiales_Clostridiales_vadinBB60_group_NA_NA
seq_2376	-0.00425767	0.498224	0.884391	Bacteria_Firmicutes_Clostridia_Clostridiales_Lachnospiraceae_NA_NA
seq_1400	0.00633717	0.479433	0.884391	Bacteria_Firmicutes_Clostridia_Clostridiales_Lachnospiraceae_NA_NA
seq_1815	0.00584457	0.522454	0.884416	Bacteria_Firmicutes_Clostridia_Clostridiales_Lachnospiraceae_NA_NA
seq_2069	0.0119303	0.487933	0.884472	Bacteria_Firmicutes_Clostridia_Clostridiales_Lachnospiraceae_NA_NA
seq_437	-0.0351914	0.500504	0.884474	Bacteria_Firmicutes_Clostridia_Clostridiales_Lachnospiraceae_NA_NA
seq_2269	0.000513593	0.479455	0.884503	Bacteria_Verrucomicrobia_Verrucomicrobiae_Verrucomicrobiales_NA_NA_NA
seq_2280	-6.00652e-05	0.513351	0.884533	Bacteria_Firmicutes_Clostridia_Clostridiales_NA_NA_NA
seq_2946	-0.00851695	0.481232	0.884536	Bacteria_NA_NA_NA_NA_NA_NA
seq_176	-0.0298977	0.515668	0.884557	Bacteria_Firmicutes_Clostridia_Clostridiales_Ruminococcaceae_Oscillibacter_NA
seq_2226	-0.0235405	0.514225	0.884574	Bacteria_Firmicutes_Erysipelotrichia_Erysipelotrichales_Erysipelotrichaceae_NA_NA
seq_2629	-0.00837808	0.511186	0.884583	Bacteria_Firmicutes_NA_NA_NA_NA_NA
seq_2912	-0.007553	0.479135	0.884588	Bacteria_Actinobacteria_Actinobacteria_Bifidobacteriales_Bifidobacteriaceae_NA_NA
seq_1533	0.0194344	0.495176	0.884596	Bacteria_Firmicutes_Clostridia_Clostridiales_Family_XIII_[Eubacterium]_nodatum_group_NA
seq_551	-0.00540601	0.489688	0.884637	Bacteria_Firmicutes_Clostridia_Clostridiales_Lachnospiraceae_NA_NA
seq_1379	-0.0141763	0.508822	0.884642	Bacteria_Firmicutes_Clostridia_Clostridiales_Lachnospiraceae_NA_NA
seq_771	-0.00982076	0.483359	0.884699	Bacteria_Firmicutes_Clostridia_Clostridiales_Ruminococcaceae_Ruminococcaceae_UCG-013_NA
seq_1854	-0.00692181	0.501182	0.884765	Bacteria_Firmicutes_Clostridia_Clostridiales_Lachnospiraceae_NA_NA
seq_1470	-0.00317616	0.491571	0.884771	Bacteria_Firmicutes_Clostridia_Clostridiales_Lachnospiraceae_NA_NA
seq_559	0.00503944	0.480007	0.884778	Bacteria_Bacteroidetes_Bacteroidia_Bacteroidales_Bacteroidales_S24-7_group_NA_NA
seq_1894	-2.16019e-05	0.516701	0.884785	Bacteria_Firmicutes_Clostridia_Clostridiales_Lachnospiraceae_NA_NA
seq_1133	-0.00341371	0.505611	0.884789	Bacteria_Firmicutes_Clostridia_Clostridiales_NA_NA_NA
seq_1731	-0.0112822	0.49056	0.884827	Bacteria_Bacteroidetes_Bacteroidia_Bacteroidales_NA_NA_NA
seq_797	0.0262228	0.502701	0.884842	Bacteria_Firmicutes_Clostridia_Clostridiales_Christensenellaceae_NA_NA
seq_2836	0.0172396	0.48932	0.884843	Bacteria_Firmicutes_Bacilli_NA_NA_NA_NA
seq_1671	-0.000536928	0.484003	0.884854	Bacteria_Firmicutes_Erysipelotrichia_Erysipelotrichales_Erysipelotrichaceae_Allobaculum_NA
seq_1211	-0.00664406	0.497949	0.884861	Bacteria_Firmicutes_Clostridia_Clostridiales_Clostridiales_vadinBB60_group_NA_NA
seq_2047	-0.00547516	0.502424	0.884893	Bacteria_Firmicutes_Clostridia_Clostridiales_Lachnospiraceae_NA_NA
seq_2667	0.00166815	0.523787	0.884914	Bacteria_NA_NA_NA_NA_NA_NA
seq_962	-0.0111989	0.499311	0.884917	Bacteria_NA_NA_NA_NA_NA_NA
seq_1984	-0.0169536	0.492399	0.884934	Bacteria_Bacteroidetes_Bacteroidia_Bacteroidales_Bacteroidales_S24-7_group_NA_NA
seq_1755	-0.0129892	0.506581	0.884958	Bacteria_Firmicutes_Clostridia_Clostridiales_Lachnospiraceae_NA_NA
seq_2174	-0.0244759	0.55243	0.884982	Bacteria_Firmicutes_Clostridia_Clostridiales_Clostridiales_vadinBB60_group_NA_NA
seq_508	0.0186071	0.481015	0.884986	Bacteria_NA_NA_NA_NA_NA_NA
seq_1809	0.00189627	0.463471	0.884992	Bacteria_Bacteroidetes_Bacteroidia_Bacteroidales_Bacteroidales_S24-7_group_NA_NA
seq_616	0.00603758	0.514182	0.885009	Bacteria_Firmicutes_Clostridia_Clostridiales_Family_XIII_Family_XIII_UCG-001_NA
seq_2026	0.00277246	0.522292	0.885017	Bacteria_Firmicutes_Clostridia_Clostridiales_Ruminococcaceae_[Eubacterium]_coprostanoligenes_group_NA
seq_454	-0.0216904	0.507543	0.885056	Bacteria_Bacteroidetes_Bacteroidia_Bacteroidales_Bacteroidales_S24-7_group_NA_NA
seq_565	-0.0164496	0.457429	0.885058	Bacteria_Firmicutes_Clostridia_Clostridiales_Lachnospiraceae_NA_NA
seq_1479	-0.0088393	0.569243	0.88506	Bacteria_Bacteroidetes_Bacteroidia_Bacteroidales_NA_NA_NA
seq_1374	-0.0015541	0.515752	0.885078	Bacteria_Firmicutes_Clostridia_Clostridiales_Lachnospiraceae_NA_NA
seq_1908	0.0041965	0.48642	0.885087	Bacteria_Firmicutes_Clostridia_Clostridiales_NA_NA_NA
seq_2120	-0.0174875	0.500275	0.885102	Bacteria_Firmicutes_Clostridia_Clostridiales_Ruminococcaceae_NA_NA
seq_581	-0.000203704	0.477521	0.885152	Bacteria_Bacteroidetes_Bacteroidia_Bacteroidales_NA_NA_NA
seq_2100	-0.000410927	0.492713	0.885156	Bacteria_Firmicutes_Bacilli_Bacillales_Staphylococcaceae_Jeotgalicoccus_NA
seq_956	-0.0170065	0.452046	0.885185	Bacteria_Firmicutes_Clostridia_Clostridiales_Peptococcaceae_NA_NA
seq_1668	-0.0154539	0.538791	0.885272	Bacteria_Tenericutes_Mollicutes_Mollicutes_RF9_NA_NA_NA
seq_585	-0.0301819	0.508974	0.885284	Bacteria_Firmicutes_Clostridia_Clostridiales_Ruminococcaceae_NA_NA
seq_556	-0.011979	0.50591	0.885322	Bacteria_Firmicutes_Clostridia_Clostridiales_Lachnospiraceae_NA_NA
seq_1269	-0.0233473	0.480518	0.885329	Bacteria_Firmicutes_Clostridia_Clostridiales_Ruminococcaceae_Ruminococcaceae_UCG-014_NA
seq_1640	-0.000588478	0.488509	0.885333	Bacteria_Firmicutes_Clostridia_Clostridiales_Clostridiales_vadinBB60_group_NA_NA
seq_1760	0.00626184	0.509912	0.885351	Bacteria_Actinobacteria_Coriobacteriia_Coriobacteriales_Coriobacteriaceae_NA_NA
seq_2964	-0.00776716	0.526165	0.885377	Bacteria_Bacteroidetes_Bacteroidia_Bacteroidales_NA_NA_NA
seq_2851	-0.0135201	0.503718	0.885404	Bacteria_Firmicutes_Clostridia_Clostridiales_NA_NA_NA
seq_716	0.00122383	0.498401	0.88544	Bacteria_Firmicutes_Clostridia_Clostridiales_Family_XIII_Family_XIII_UCG-001_NA
seq_245	-0.0268538	0.48878	0.885453	Bacteria_Firmicutes_Clostridia_Clostridiales_Lachnospiraceae_Lachnospiraceae_UCG-001_NA
seq_1667	0.00262822	0.496949	0.885479	Bacteria_Bacteroidetes_NA_NA_NA_NA_NA
seq_1693	-0.0202699	0.511621	0.885515	Bacteria_NA_NA_NA_NA_NA_NA
seq_43	-0.0130074	0.499776	0.885574	Bacteria_Proteobacteria_Gammaproteobacteria_Pseudomonadales_Pseudomonadaceae_Pseudomonas_NA
seq_1623	0.000477512	0.480132	0.88558	Bacteria_Firmicutes_Clostridia_Clostridiales_Lachnospiraceae_NA_NA
seq_247	-0.00123963	0.478961	0.8856	Bacteria_Firmicutes_Clostridia_Clostridiales_Ruminococcaceae_Ruminiclostridium_5_NA
seq_1692	0.0118926	0.479475	0.885612	Bacteria_Firmicutes_Clostridia_Clostridiales_Lachnospiraceae_NA_NA
seq_655	0.000533554	0.493195	0.885637	Bacteria_Firmicutes_Clostridia_Clostridiales_Ruminococcaceae_NA_NA
seq_1334	-0.012306	0.508971	0.885683	Bacteria_Firmicutes_NA_NA_NA_NA_NA
seq_733	-0.012739	0.502332	0.885719	Bacteria_Bacteroidetes_Bacteroidia_Bacteroidales_Bacteroidales_S24-7_group_NA_NA
seq_2324	-0.00876051	0.468275	0.885735	Bacteria_Bacteroidetes_Bacteroidia_Bacteroidales_Bacteroidales_S24-7_group_NA_NA
seq_2395	-0.00828872	0.481631	0.88578	Bacteria_Proteobacteria_Gammaproteobacteria_Pseudomonadales_Pseudomonadaceae_Pseudomonas_NA
seq_2418	0.00199892	0.466331	0.8858	Bacteria_Firmicutes_Clostridia_Clostridiales_Lachnospiraceae_NA_NA
seq_2016	-0.0120655	0.520591	0.885813	Bacteria_NA_NA_NA_NA_NA_NA
seq_901	-2.2874e-05	0.511405	0.885822	Bacteria_Firmicutes_Clostridia_Clostridiales_Lachnospiraceae_NA_NA
seq_2548	-0.00451497	0.457173	0.885841	Bacteria_NA_NA_NA_NA_NA_NA
seq_2375	-0.0212328	0.53833	0.885868	Bacteria_Firmicutes_Clostridia_Clostridiales_Lachnospiraceae_NA_NA
seq_2922	0.00154405	0.493641	0.885874	Bacteria_Firmicutes_Clostridia_Clostridiales_NA_NA_NA
seq_1401	-0.0262146	0.488322	0.885895	Bacteria_Firmicutes_Clostridia_Clostridiales_Lachnospiraceae_NA_NA
seq_669	-0.00256852	0.482372	0.885914	Bacteria_Bacteroidetes_Bacteroidia_Bacteroidales_Bacteroidales_S24-7_group_NA_NA
seq_451	0.0135364	0.516992	0.885918	Bacteria_Firmicutes_Clostridia_Clostridiales_Lachnospiraceae_NA_NA
seq_375	0.0328161	0.459291	0.885943	Bacteria_Firmicutes_Clostridia_Clostridiales_Lachnospiraceae_NA_NA
seq_1795	-0.00325806	0.495944	0.885971	Bacteria_Firmicutes_Clostridia_Clostridiales_Lachnospiraceae_NA_NA
seq_2331	0.00329186	0.504266	0.885978	Bacteria_NA_NA_NA_NA_NA_NA
seq_2739	-0.0087489	0.518771	0.886032	Bacteria_Bacteroidetes_Bacteroidia_Bacteroidales_Rikenellaceae_NA_NA
seq_1808	0.00417503	0.513702	0.886086	Bacteria_Bacteroidetes_Bacteroidia_Bacteroidales_Bacteroidaceae_Bacteroides_NA
seq_2864	-0.00538065	0.46436	0.88611	Bacteria_Firmicutes_Erysipelotrichia_Erysipelotrichales_Erysipelotrichaceae_Erysipelatoclostridium_NA
seq_2898	-0.0019365	0.502659	0.886112	Bacteria_NA_NA_NA_NA_NA_NA
seq_1245	-0.0107411	0.508664	0.886118	Bacteria_Bacteroidetes_Bacteroidia_Bacteroidales_Bacteroidales_S24-7_group_NA_NA
seq_2885	0.00288086	0.530838	0.886168	Bacteria_Firmicutes_Clostridia_Clostridiales_Lachnospiraceae_NA_NA
seq_1176	0.0125553	0.533434	0.886169	Bacteria_Firmicutes_Erysipelotrichia_Erysipelotrichales_Erysipelotrichaceae_Allobaculum_NA
seq_237	-0.0271292	0.509155	0.886209	Bacteria_Firmicutes_Clostridia_Clostridiales_Ruminococcaceae_NA_NA
seq_1871	-0.00793647	0.518663	0.886213	Bacteria_Firmicutes_Erysipelotrichia_Erysipelotrichales_Erysipelotrichaceae_Allobaculum_NA
seq_380	0.00842145	0.490367	0.886214	Bacteria_Verrucomicrobia_Verrucomicrobiae_Verrucomicrobiales_Verrucomicrobiaceae_Akkermansia_NA
seq_1525	0.00546979	0.491669	0.88622	Bacteria_Firmicutes_NA_NA_NA_NA_NA
seq_1948	-0.00762749	0.470267	0.88622	Bacteria_Bacteroidetes_Bacteroidia_Bacteroidales_NA_NA_NA
seq_2726	-0.00223718	0.47525	0.886264	Bacteria_Firmicutes_Clostridia_Clostridiales_Ruminococcaceae_Ruminococcaceae_UCG-013_NA
seq_1845	0.0137227	0.498793	0.886267	Bacteria_Firmicutes_Clostridia_Clostridiales_Lachnospiraceae_NA_NA
seq_1338	0.00427654	0.48988	0.886283	Bacteria_Firmicutes_Clostridia_Clostridiales_Lachnospiraceae_NA_NA
seq_2996	-0.0122376	0.532016	0.886311	Bacteria_Firmicutes_Erysipelotrichia_Erysipelotrichales_Erysipelotrichaceae_NA_NA
seq_2008	-0.00118534	0.49385	0.886324	Bacteria_Firmicutes_Clostridia_Clostridiales_Lachnospiraceae_NA_NA
seq_2203	-0.0266017	0.505573	0.886358	Bacteria_Firmicutes_Clostridia_Clostridiales_Lachnospiraceae_NA_NA
seq_886	-0.00918907	0.50445	0.886365	Bacteria_Firmicutes_Clostridia_Clostridiales_Lachnospiraceae_NA_NA
seq_369	-0.0240089	0.48672	0.886451	Bacteria_Firmicutes_Clostridia_Clostridiales_Lachnospiraceae_Lachnospiraceae_NK4A136_group_NA
seq_2201	-0.0176533	0.490477	0.886481	Bacteria_Firmicutes_Clostridia_Clostridiales_NA_NA_NA
seq_2795	-0.00908946	0.521992	0.88649	Bacteria_Firmicutes_Clostridia_Clostridiales_NA_NA_NA
seq_322	-0.0158947	0.509217	0.886549	Bacteria_Bacteroidetes_Bacteroidia_Bacteroidales_Bacteroidales_S24-7_group_NA_NA
seq_2800	-0.019049	0.508823	0.886564	Bacteria_Firmicutes_NA_NA_NA_NA_NA
seq_1912	-0.00998874	0.492797	0.886566	Bacteria_Bacteroidetes_Bacteroidia_Bacteroidales_Bacteroidales_S24-7_group_NA_NA
seq_2083	0.0151905	0.484192	0.88657	Bacteria_Actinobacteria_Coriobacteriia_Coriobacteriales_Coriobacteriaceae_NA_NA
seq_601	-0.0171829	0.500871	0.886608	Bacteria_Firmicutes_Clostridia_Clostridiales_Lachnospiraceae_NA_NA
seq_2613	-0.00901895	0.502384	0.886618	Bacteria_Firmicutes_Clostridia_Clostridiales_Lachnospiraceae_NA_NA
seq_1811	-0.0109	0.547799	0.886656	Bacteria_Firmicutes_Clostridia_Clostridiales_Lachnospiraceae_NA_NA
seq_1605	0.0041035	0.498922	0.88667	Bacteria_Firmicutes_Clostridia_Clostridiales_Ruminococcaceae_[Eubacterium]_coprostanoligenes_group_NA
seq_2355	-0.00901297	0.51158	0.886675	Bacteria_Verrucomicrobia_Verrucomicrobiae_Verrucomicrobiales_Verrucomicrobiaceae_Akkermansia_NA
seq_2807	-0.0174602	0.524532	0.886713	Bacteria_Firmicutes_NA_NA_NA_NA_NA
seq_1168	-0.0163846	0.492807	0.886717	Bacteria_Firmicutes_Clostridia_Clostridiales_Lachnospiraceae_NA_NA
seq_1745	0.0092624	0.541148	0.886733	Bacteria_Firmicutes_Bacilli_Lactobacillales_NA_NA_NA
seq_2571	-0.0194524	0.509243	0.886755	Bacteria_Bacteroidetes_NA_NA_NA_NA_NA
seq_1357	-0.0037529	0.472532	0.88678	Bacteria_Firmicutes_Clostridia_Clostridiales_Lachnospiraceae_NA_NA
seq_917	0.00173637	0.485751	0.886783	Bacteria_Firmicutes_Clostridia_Clostridiales_Lachnospiraceae_NA_NA
seq_689	-0.0125018	0.510464	0.886798	Bacteria_Firmicutes_NA_NA_NA_NA_NA
seq_2473	-0.00387649	0.529753	0.886799	Bacteria_Actinobacteria_Coriobacteriia_Coriobacteriales_Coriobacteriaceae_NA_NA
seq_2094	-0.0116074	0.495554	0.886806	Bacteria_Firmicutes_Clostridia_Clostridiales_Lachnospiraceae_NA_NA
seq_1781	0.00169699	0.478464	0.88687	Bacteria_Bacteroidetes_Bacteroidia_Bacteroidales_NA_NA_NA
seq_501	-0.00857742	0.476042	0.886887	Bacteria_Bacteroidetes_Bacteroidia_Bacteroidales_Bacteroidaceae_Bacteroides_NA
seq_2014	0.00113822	0.492104	0.886905	Bacteria_Firmicutes_Clostridia_Clostridiales_Lachnospiraceae_[Eubacterium]_oxidoreducens_group_NA
seq_951	0.00106677	0.494302	0.886916	Bacteria_Firmicutes_Clostridia_Clostridiales_Lachnospiraceae_NA_NA
seq_811	-0.0192281	0.491476	0.886949	Bacteria_Firmicutes_Clostridia_Clostridiales_Lachnospiraceae_NA_NA
seq_2689	-0.00290507	0.515966	0.886977	Bacteria_Actinobacteria_Coriobacteriia_Coriobacteriales_Coriobacteriaceae_Enterorhabdus_NA
seq_281	-0.0112353	0.504374	0.886988	Bacteria_Firmicutes_Clostridia_Clostridiales_Lachnospiraceae_NA_NA
seq_2966	-0.0151222	0.480114	0.886994	Bacteria_Firmicutes_Clostridia_Clostridiales_Lachnospiraceae_NA_NA
seq_2315	-0.0109029	0.489187	0.887011	Bacteria_Firmicutes_Clostridia_Clostridiales_Clostridiaceae_1_Candidatus_Arthromitus_NA
seq_2202	-0.0221364	0.514154	0.887024	Bacteria_Firmicutes_Clostridia_Clostridiales_NA_NA_NA
seq_1740	-0.00842958	0.529466	0.887058	Bacteria_Firmicutes_Clostridia_Clostridiales_Clostridiales_vadinBB60_group_NA_NA
seq_1816	0.00240353	0.48574	0.887161	Bacteria_Firmicutes_Clostridia_Clostridiales_Lachnospiraceae_Lachnospiraceae_UCG-001_NA
seq_194	-0.0496189	0.502401	0.887217	Bacteria_Firmicutes_Clostridia_Clostridiales_Lachnospiraceae_Lachnospiraceae_NK4A136_group_NA
seq_2628	-0.000955554	0.522739	0.887222	Bacteria_Firmicutes_Clostridia_Clostridiales_Lachnospiraceae_NA_NA
seq_1095	0.000341604	0.478606	0.887252	Bacteria_Firmicutes_Clostridia_Clostridiales_NA_NA_NA
seq_422	0.00838651	0.492113	0.887264	Bacteria_Firmicutes_Clostridia_Clostridiales_Ruminococcaceae_Flavonifractor_NA
seq_2486	-0.019456	0.495191	0.887276	Bacteria_Firmicutes_Erysipelotrichia_Erysipelotrichales_Erysipelotrichaceae_NA_NA
seq_1513	-0.0127096	0.488629	0.8873	Bacteria_Firmicutes_Clostridia_Clostridiales_Clostridiales_vadinBB60_group_NA_NA
seq_993	0.00707627	0.50365	0.887305	Bacteria_Firmicutes_Clostridia_Clostridiales_Lachnospiraceae_NA_NA
seq_1634	-0.0134528	0.488815	0.887306	Bacteria_Firmicutes_Clostridia_Clostridiales_Ruminococcaceae_Ruminococcaceae_UCG-014_NA
seq_1162	-0.0109495	0.536165	0.887318	Bacteria_Firmicutes_Erysipelotrichia_Erysipelotrichales_Erysipelotrichaceae_Allobaculum_NA
seq_729	0.00401534	0.4807	0.88734	Bacteria_NA_NA_NA_NA_NA_NA
seq_1240	-0.0279321	0.505244	0.887376	Bacteria_Bacteroidetes_NA_NA_NA_NA_NA
seq_2460	0.0077548	0.515564	0.887426	Bacteria_Firmicutes_Clostridia_Clostridiales_Lachnospiraceae_NA_NA
seq_1571	-0.00865475	0.505484	0.887437	Bacteria_Firmicutes_NA_NA_NA_NA_NA
seq_981	0.000448957	0.491775	0.88744	Bacteria_Verrucomicrobia_Verrucomicrobiae_Verrucomicrobiales_Verrucomicrobiaceae_Akkermansia_NA
seq_2358	-0.00678811	0.495456	0.887481	Bacteria_Firmicutes_Clostridia_Clostridiales_Lachnospiraceae_NA_NA
seq_868	0.00540083	0.487145	0.887495	Bacteria_Firmicutes_Clostridia_Clostridiales_Lachnospiraceae_Lachnospiraceae_UCG-006_NA
seq_1279	-0.00753999	0.49506	0.887527	Bacteria_Firmicutes_Clostridia_Clostridiales_Lachnospiraceae_NA_NA
seq_316	-0.0207517	0.504681	0.887531	Bacteria_Firmicutes_Bacilli_Bacillales_Staphylococcaceae_Staphylococcus_NA
seq_1077	-0.0158973	0.478629	0.887536	Bacteria_Firmicutes_Clostridia_Clostridiales_Lachnospiraceae_NA_NA
seq_877	-0.0229254	0.493732	0.887539	Bacteria_Bacteroidetes_Bacteroidia_Bacteroidales_Bacteroidales_S24-7_group_NA_NA
seq_1853	-0.0175165	0.510222	0.887564	Bacteria_Firmicutes_Clostridia_Clostridiales_Lachnospiraceae_NA_NA
seq_2877	-0.0104466	0.497477	0.887607	Bacteria_Firmicutes_NA_NA_NA_NA_NA
seq_786	0.00171096	0.505248	0.887613	Bacteria_Firmicutes_Clostridia_Clostridiales_Clostridiales_vadinBB60_group_NA_NA
seq_496	-0.012631	0.485396	0.887671	Bacteria_Firmicutes_Clostridia_Clostridiales_Lachnospiraceae_NA_NA
seq_1416	0.0101474	0.490304	0.887671	Bacteria_NA_NA_NA_NA_NA_NA
seq_491	-0.0112551	0.513047	0.887707	Bacteria_Firmicutes_Clostridia_Clostridiales_Family_XIII_[Eubacterium]_brachy_group_NA
seq_1676	-0.0106126	0.485991	0.88772	Bacteria_Firmicutes_Clostridia_Clostridiales_Lachnospiraceae_NA_NA
seq_599	-0.0233095	0.528274	0.887726	Bacteria_Firmicutes_Clostridia_Clostridiales_Ruminococcaceae_Ruminococcaceae_UCG-014_NA
seq_1128	-0.0105534	0.471554	0.887726	Bacteria_Firmicutes_Clostridia_Clostridiales_Lachnospiraceae_[Eubacterium]_oxidoreducens_group_NA
seq_1354	0.000868061	0.502722	0.887732	Bacteria_Firmicutes_NA_NA_NA_NA_NA
seq_1294	0.00687912	0.46338	0.887796	Bacteria_Firmicutes_Clostridia_Clostridiales_Lachnospiraceae_NA_NA
seq_1037	-0.0104682	0.507539	0.887805	Bacteria_Firmicutes_Clostridia_Clostridiales_Eubacteriaceae_Anaerofustis_NA
seq_1197	0.000256435	0.489156	0.887809	Bacteria_Firmicutes_Clostridia_Clostridiales_Clostridiales_vadinBB60_group_NA_NA
seq_2676	-0.0183971	0.503558	0.887816	Bacteria_Firmicutes_Clostridia_Clostridiales_Ruminococcaceae_NA_NA
seq_1306	-0.00309265	0.517031	0.887844	Bacteria_NA_NA_NA_NA_NA_NA
seq_2071	-0.0119408	0.509103	0.887854	Bacteria_Firmicutes_NA_NA_NA_NA_NA
seq_2110	0.00289261	0.519372	0.887882	Bacteria_Firmicutes_Clostridia_Clostridiales_Ruminococcaceae_NA_NA
seq_973	-0.0107866	0.497461	0.887885	Bacteria_Bacteroidetes_Bacteroidia_Bacteroidales_Bacteroidaceae_Bacteroides_NA
seq_2985	-0.00503627	0.473063	0.887902	Bacteria_Firmicutes_Clostridia_Clostridiales_NA_NA_NA
seq_1754	-0.0141719	0.50751	0.887905	Bacteria_Firmicutes_Clostridia_Clostridiales_Lachnospiraceae_NA_NA
seq_722	-0.0209356	0.521608	0.887906	Bacteria_Firmicutes_Clostridia_Clostridiales_Peptococcaceae_NA_NA
seq_2275	-0.00813193	0.472219	0.887917	Bacteria_Firmicutes_Clostridia_Clostridiales_Ruminococcaceae_Ruminococcaceae_UCG-013_NA
seq_2543	0.00480591	0.487284	0.887948	Bacteria_Firmicutes_NA_NA_NA_NA_NA
seq_2164	-0.0036758	0.493283	0.88795	Bacteria_Firmicutes_Clostridia_Clostridiales_NA_NA_NA
seq_1771	-0.0133013	0.471874	0.887958	Bacteria_Firmicutes_Clostridia_Clostridiales_NA_NA_NA
seq_1164	0.00225137	0.503065	0.887959	Bacteria_Firmicutes_Clostridia_Clostridiales_Ruminococcaceae_NA_NA
seq_1085	0.000958971	0.502101	0.887963	Bacteria_Firmicutes_Clostridia_Clostridiales_Lachnospiraceae_NA_NA
seq_2746	-0.00807286	0.483842	0.888022	Bacteria_NA_NA_NA_NA_NA_NA
seq_2813	0.0057408	0.482495	0.888076	Bacteria_Firmicutes_Erysipelotrichia_Erysipelotrichales_Erysipelotrichaceae_NA_NA
seq_1473	-0.0279005	0.479293	0.888076	Bacteria_Firmicutes_Clostridia_Clostridiales_Lachnospiraceae_NA_NA
seq_2469	0.0146901	0.494527	0.888096	Bacteria_Firmicutes_Clostridia_Clostridiales_Lachnospiraceae_NA_NA
seq_1340	-0.0249374	0.515418	0.888099	Bacteria_Firmicutes_Clostridia_Clostridiales_Lachnospiraceae_NA_NA
seq_781	0.000669497	0.499349	0.888101	Bacteria_Firmicutes_Clostridia_Clostridiales_Family_XIII_[Eubacterium]_nodatum_group_NA
seq_2973	-0.00977745	0.487947	0.888103	Bacteria_Firmicutes_Clostridia_Clostridiales_Ruminococcaceae_NA_NA
seq_1184	-0.022771	0.499634	0.888113	Bacteria_Firmicutes_Clostridia_Clostridiales_Defluviitaleaceae_Defluviitaleaceae_UCG-011_NA
seq_2235	-0.0178656	0.499478	0.888157	Bacteria_NA_NA_NA_NA_NA_NA
seq_2729	-0.0127457	0.515228	0.88816	Bacteria_Firmicutes_Clostridia_Clostridiales_Lachnospiraceae_NA_NA
seq_1186	-0.00555788	0.495656	0.888176	Bacteria_Bacteroidetes_NA_NA_NA_NA_NA
seq_744	0.0221951	0.528958	0.888185	Bacteria_Bacteroidetes_Bacteroidia_Bacteroidales_Rikenellaceae_Alistipes_NA
seq_2605	-0.0137356	0.520226	0.888207	Bacteria_Bacteroidetes_Bacteroidia_Bacteroidales_Bacteroidales_S24-7_group_NA_NA
seq_1425	-0.00612611	0.526144	0.88824	Bacteria_Firmicutes_Clostridia_Clostridiales_Ruminococcaceae_NA_NA
seq_2362	-0.00727148	0.507321	0.888245	Bacteria_Firmicutes_Clostridia_Clostridiales_Christensenellaceae_NA_NA
seq_2916	0.00969244	0.507412	0.888266	Bacteria_Firmicutes_Clostridia_Clostridiales_Lachnospiraceae_NA_NA
seq_2401	-0.00695516	0.509766	0.88828	Bacteria_Firmicutes_Clostridia_Clostridiales_Ruminococcaceae_NA_NA
seq_2424	-0.00783571	0.520599	0.88829	Bacteria_Firmicutes_Clostridia_Clostridiales_Ruminococcaceae_Oscillibacter_NA
seq_2615	-0.0209113	0.488058	0.888316	Bacteria_Firmicutes_Clostridia_Clostridiales_Clostridiales_vadinBB60_group_NA_NA
seq_1766	-0.0166078	0.510748	0.88838	Bacteria_Bacteroidetes_NA_NA_NA_NA_NA
seq_1988	0.00436028	0.474608	0.88838	Bacteria_Firmicutes_Erysipelotrichia_Erysipelotrichales_Erysipelotrichaceae_NA_NA
seq_2801	0.00843807	0.506287	0.888393	Bacteria_Firmicutes_Clostridia_Clostridiales_Ruminococcaceae_NA_NA
seq_1666	-0.0054674	0.522814	0.888393	Bacteria_Firmicutes_Clostridia_Clostridiales_Ruminococcaceae_NA_NA
seq_438	0.00554845	0.522888	0.888402	Bacteria_Firmicutes_Clostridia_Clostridiales_NA_NA_NA
seq_1442	-0.0146143	0.49633	0.88843	Bacteria_NA_NA_NA_NA_NA_NA
seq_1750	-0.0045511	0.521639	0.888439	Bacteria_NA_NA_NA_NA_NA_NA
seq_1504	-0.0145032	0.50861	0.888461	Bacteria_Firmicutes_Clostridia_Clostridiales_Clostridiales_vadinBB60_group_NA_NA
seq_463	0.0175767	0.488205	0.888483	Bacteria_Firmicutes_Clostridia_Clostridiales_Lachnospiraceae_NA_NA
seq_2193	-0.00382587	0.504492	0.888489	Bacteria_Firmicutes_Clostridia_Clostridiales_Family_XIII_Family_XIII_UCG-001_NA
seq_435	-0.0198975	0.503204	0.888496	Bacteria_Firmicutes_Clostridia_Clostridiales_Lachnospiraceae_NA_NA
seq_988	-0.0150869	0.4612	0.888502	Bacteria_Firmicutes_Clostridia_Clostridiales_Defluviitaleaceae_Defluviitaleaceae_UCG-011_NA
seq_2073	-0.00563382	0.489911	0.888502	Bacteria_Firmicutes_Clostridia_Clostridiales_Lachnospiraceae_NA_NA
seq_2622	0.00205215	0.500858	0.888507	Bacteria_NA_NA_NA_NA_NA_NA
seq_948	-0.00255281	0.506944	0.888525	Bacteria_Firmicutes_Clostridia_Clostridiales_Ruminococcaceae_NA_NA
seq_1526	-0.00646683	0.479777	0.888539	Bacteria_Bacteroidetes_Bacteroidia_Bacteroidales_NA_NA_NA
seq_2956	0.00190159	0.505234	0.888555	Bacteria_Firmicutes_Clostridia_Clostridiales_Ruminococcaceae_NA_NA
seq_2385	0.00766813	0.511468	0.888627	Bacteria_Firmicutes_Clostridia_Clostridiales_Ruminococcaceae_NA_NA
seq_2888	-0.0133785	0.49523	0.888646	Bacteria_Firmicutes_Clostridia_Clostridiales_Lachnospiraceae_NA_NA
seq_504	-0.00302754	0.489056	0.888667	Bacteria_Firmicutes_Clostridia_Clostridiales_Ruminococcaceae_Anaerofilum_NA
seq_2802	-0.0147897	0.517119	0.888673	Bacteria_Tenericutes_Mollicutes_Mollicutes_RF9_NA_NA_NA
seq_1729	-0.00214771	0.497587	0.888678	Bacteria_Firmicutes_Erysipelotrichia_Erysipelotrichales_Erysipelotrichaceae_NA_NA
seq_2841	-0.00271546	0.482601	0.88868	Bacteria_NA_NA_NA_NA_NA_NA
seq_773	-0.0188551	0.479711	0.888688	Bacteria_Firmicutes_Clostridia_Clostridiales_Lachnospiraceae_Lachnospiraceae_UCG-010_NA
seq_769	-0.00713295	0.510277	0.888707	Bacteria_Bacteroidetes_Bacteroidia_Bacteroidales_Rikenellaceae_NA_NA
seq_155	-0.0349736	0.496321	0.888752	Bacteria_Firmicutes_Clostridia_Clostridiales_Lachnospiraceae_Lachnoclostridium_NA
seq_1039	-0.00666232	0.517271	0.888759	Bacteria_Firmicutes_Clostridia_Clostridiales_Lachnospiraceae_NA_NA
seq_620	-0.00418598	0.4973	0.888779	Bacteria_Firmicutes_Clostridia_Clostridiales_Lachnospiraceae_NA_NA
seq_1925	-0.019455	0.513335	0.888809	Bacteria_Firmicutes_NA_NA_NA_NA_NA
seq_2660	-0.00964353	0.495594	0.888825	Bacteria_Firmicutes_Clostridia_Clostridiales_Lachnospiraceae_Lachnospiraceae_FCS020_group_NA
seq_2822	0.00281464	0.50001	0.888877	Bacteria_Firmicutes_Clostridia_Clostridiales_Lachnospiraceae_NA_NA
seq_2632	-0.0151365	0.499513	0.888891	Bacteria_Bacteroidetes_Bacteroidia_Bacteroidales_NA_NA_NA
seq_436	0.0104626	0.501993	0.888906	Bacteria_Bacteroidetes_Bacteroidia_Bacteroidales_Bacteroidales_S24-7_group_NA_NA
seq_2054	-0.0178549	0.481048	0.888913	Bacteria_Firmicutes_Clostridia_Clostridiales_Ruminococcaceae_NA_NA
seq_753	-0.017248	0.504042	0.888914	Bacteria_Bacteroidetes_NA_NA_NA_NA_NA
seq_1969	0.00339546	0.528631	0.888924	Bacteria_Firmicutes_Clostridia_Clostridiales_Lachnospiraceae_NA_NA
seq_2065	-0.00657368	0.510764	0.888925	Bacteria_Firmicutes_Clostridia_Clostridiales_Lachnospiraceae_NA_NA
seq_2184	-0.00817744	0.471033	0.888937	Bacteria_Firmicutes_Clostridia_Clostridiales_Lachnospiraceae_NA_NA
seq_282	0.0222124	0.506407	0.888964	Bacteria_Firmicutes_Clostridia_Clostridiales_Ruminococcaceae_NA_NA
seq_1675	-0.0067631	0.539009	0.888988	Bacteria_Firmicutes_Clostridia_Clostridiales_Lachnospiraceae_Lachnospiraceae_UCG-006_NA
seq_1472	-0.00735926	0.520112	0.888999	Bacteria_Firmicutes_Clostridia_Clostridiales_Ruminococcaceae_Ruminococcaceae_UCG-014_NA
seq_2662	-0.0244247	0.509405	0.889023	Bacteria_Firmicutes_Clostridia_Clostridiales_Lachnospiraceae_NA_NA
seq_365	-0.0157361	0.489924	0.889065	Bacteria_Bacteroidetes_Bacteroidia_Bacteroidales_Bacteroidales_S24-7_group_NA_NA
seq_2524	0.0109823	0.529118	0.889074	Bacteria_NA_NA_NA_NA_NA_NA
seq_1936	0.0126257	0.498743	0.88908	Bacteria_Bacteroidetes_Bacteroidia_Bacteroidales_Bacteroidales_S24-7_group_NA_NA
seq_1137	0.00137048	0.466673	0.889092	Bacteria_Firmicutes_Clostridia_Clostridiales_Ruminococcaceae_[Eubacterium]_coprostanoligenes_group_NA
seq_526	-0.00758478	0.499975	0.889098	Bacteria_Firmicutes_Clostridia_Clostridiales_Lachnospiraceae_NA_NA
seq_2369	0.00197112	0.495586	0.8891	Bacteria_Firmicutes_NA_NA_NA_NA_NA
seq_2132	0.00821906	0.5079	0.889106	Bacteria_Firmicutes_Bacilli_Lactobacillales_Enterococcaceae_Enterococcus_NA
seq_972	-0.0148179	0.515185	0.889114	Bacteria_Firmicutes_Clostridia_Clostridiales_Family_XIII_[Eubacterium]_nodatum_group_NA
seq_1028	-0.00889667	0.49016	0.889116	Bacteria_Firmicutes_Clostridia_Clostridiales_Clostridiaceae_1_Candidatus_Arthromitus_NA
seq_303	0.00211585	0.523852	0.889119	Bacteria_Firmicutes_Clostridia_Clostridiales_Lachnospiraceae_NA_NA
seq_2281	0.00498004	0.501671	0.889191	Bacteria_NA_NA_NA_NA_NA_NA
seq_1475	-0.0107393	0.480511	0.889195	Bacteria_Firmicutes_Clostridia_Clostridiales_Lachnospiraceae_NA_NA
seq_2720	0.00216176	0.513018	0.88922	Bacteria_Actinobacteria_Coriobacteriia_Coriobacteriales_Coriobacteriaceae_NA_NA
seq_2009	-0.00654684	0.497204	0.889235	Bacteria_Firmicutes_Clostridia_Clostridiales_NA_NA_NA
seq_457	-0.00908471	0.508944	0.889258	Bacteria_Firmicutes_Clostridia_Clostridiales_Ruminococcaceae_Ruminiclostridium_5_NA
seq_460	-0.00648198	0.507408	0.889265	Bacteria_Bacteroidetes_Bacteroidia_Bacteroidales_Bacteroidales_S24-7_group_NA_NA
seq_1030	-0.0216284	0.511034	0.889275	Bacteria_Firmicutes_Bacilli_Lactobacillales_NA_NA_NA
seq_1463	-0.00524895	0.517731	0.889275	Bacteria_Firmicutes_Clostridia_Clostridiales_Lachnospiraceae_NA_NA
seq_691	0.0152302	0.507186	0.889296	Bacteria_Firmicutes_Clostridia_Clostridiales_Lachnospiraceae_NA_NA
seq_105	-0.051957	0.492298	0.889312	Bacteria_Firmicutes_Clostridia_Clostridiales_Clostridiaceae_1_Candidatus_Arthromitus_NA
seq_2326	-0.0113451	0.505347	0.889321	Bacteria_Firmicutes_Clostridia_Clostridiales_Lachnospiraceae_NA_NA
seq_1645	-0.000803727	0.495394	0.889344	Bacteria_Firmicutes_Clostridia_Clostridiales_Lachnospiraceae_NA_NA
seq_2919	-0.00175622	0.499406	0.889361	Bacteria_Firmicutes_Clostridia_Clostridiales_Lachnospiraceae_NA_NA
seq_453	-0.0141234	0.510804	0.889364	Bacteria_Firmicutes_Clostridia_Clostridiales_Lachnospiraceae_Lachnospiraceae_UCG-006_NA
seq_459	-0.00614525	0.51218	0.88938	Bacteria_Firmicutes_Clostridia_Clostridiales_Ruminococcaceae_Ruminiclostridium_5_NA
seq_1139	-0.000659134	0.536449	0.889388	Bacteria_Firmicutes_Erysipelotrichia_Erysipelotrichales_Erysipelotrichaceae_NA_NA
seq_2388	-0.0194691	0.484434	0.889396	Bacteria_Firmicutes_Clostridia_Clostridiales_Clostridiales_vadinBB60_group_NA_NA
seq_728	-0.0030836	0.483358	0.889405	Bacteria_Bacteroidetes_Bacteroidia_Bacteroidales_NA_NA_NA
seq_2183	-0.00325333	0.499109	0.889412	Bacteria_Firmicutes_Clostridia_Clostridiales_Eubacteriaceae_Anaerofustis_NA
seq_2426	-0.00109624	0.51156	0.889443	Bacteria_Firmicutes_Clostridia_Clostridiales_NA_NA_NA
seq_177	0.0336461	0.501526	0.889446	Bacteria_Firmicutes_Clostridia_Clostridiales_Ruminococcaceae_NA_NA
seq_2599	-0.0264324	0.53293	0.889453	Bacteria_Bacteroidetes_Bacteroidia_Bacteroidales_Bacteroidaceae_Bacteroides_NA
seq_2617	-0.0055932	0.492091	0.889483	Bacteria_Firmicutes_Clostridia_Clostridiales_Lachnospiraceae_NA_NA
seq_1488	0.00615585	0.48861	0.889511	Bacteria_Firmicutes_Clostridia_Clostridiales_Lachnospiraceae_NA_NA
seq_2470	0.00225951	0.491739	0.889527	Bacteria_Bacteroidetes_Bacteroidia_Bacteroidales_NA_NA_NA
seq_589	0.00929695	0.506	0.88953	Bacteria_Firmicutes_Clostridia_Clostridiales_Lachnospiraceae_Marvinbryantia_NA
seq_513	-0.0171903	0.522961	0.889543	Bacteria_Bacteroidetes_Bacteroidia_Bacteroidales_Bacteroidales_S24-7_group_NA_NA
seq_2278	-0.00478988	0.499787	0.889567	Bacteria_Firmicutes_Clostridia_Clostridiales_Ruminococcaceae_Ruminococcaceae_UCG-013_NA
seq_2373	0.00759622	0.485802	0.889577	Bacteria_Firmicutes_Clostridia_Clostridiales_Lachnospiraceae_NA_NA
seq_160	0.054504	0.458477	0.889593	Bacteria_Firmicutes_Clostridia_Clostridiales_Ruminococcaceae_Ruminiclostridium_9_NA
seq_2380	0.00379887	0.510352	0.889607	Bacteria_Tenericutes_Mollicutes_Mollicutes_RF9_NA_NA_NA
seq_1747	-0.0201477	0.499631	0.889626	Bacteria_Firmicutes_Clostridia_Clostridiales_Lachnospiraceae_NA_NA
seq_1836	0.00540378	0.536877	0.889636	Bacteria_Firmicutes_Clostridia_Clostridiales_Lachnospiraceae_NA_NA
seq_2398	0.00283784	0.503641	0.889652	Bacteria_Firmicutes_Clostridia_Clostridiales_Lachnospiraceae_NA_NA
seq_252	-0.0401553	0.513076	0.889662	Bacteria_Firmicutes_Clostridia_Clostridiales_Ruminococcaceae_Ruminococcaceae_UCG-014_NA
seq_1832	-0.00767192	0.511904	0.889695	Bacteria_Firmicutes_Clostridia_Clostridiales_NA_NA_NA
seq_2533	0.00817542	0.503231	0.889701	Bacteria_Firmicutes_Clostridia_Clostridiales_Lachnospiraceae_Tyzzerella_3_NA
seq_1035	-0.0128108	0.513779	0.889742	Bacteria_Bacteroidetes_NA_NA_NA_NA_NA
seq_2237	-0.00683348	0.509794	0.889747	Bacteria_Firmicutes_Erysipelotrichia_Erysipelotrichales_Erysipelotrichaceae_NA_NA
seq_2714	-0.00830312	0.48697	0.889756	Bacteria_Firmicutes_Clostridia_Clostridiales_Ruminococcaceae_NA_NA
seq_2979	0.00239146	0.493175	0.889819	Bacteria_Firmicutes_Clostridia_Clostridiales_Ruminococcaceae_Ruminiclostridium_5_NA
seq_354	-0.0268428	0.498176	0.889859	Bacteria_Firmicutes_Clostridia_Clostridiales_Clostridiales_vadinBB60_group_NA_NA
seq_2577	0.00349865	0.475783	0.88986	Bacteria_Firmicutes_Clostridia_Clostridiales_Lachnospiraceae_NA_NA
seq_425	-0.0197273	0.496977	0.889901	Bacteria_Firmicutes_Clostridia_Clostridiales_Ruminococcaceae_Ruminiclostridium_5_NA
seq_2360	-0.0148296	0.487972	0.889929	Bacteria_Firmicutes_Clostridia_Clostridiales_Ruminococcaceae_NA_NA
seq_431	-0.00801416	0.50699	0.88993	Bacteria_Firmicutes_Clostridia_Clostridiales_Lachnospiraceae_NA_NA
seq_1413	0.0149142	0.475532	0.88994	Bacteria_Bacteroidetes_Bacteroidia_Bacteroidales_NA_NA_NA
seq_1540	-0.00924368	0.512973	0.889961	Bacteria_Firmicutes_Clostridia_Clostridiales_Ruminococcaceae_NA_NA
seq_930	0.00827611	0.513991	0.889999	Bacteria_Firmicutes_Clostridia_Clostridiales_Ruminococcaceae_NA_NA
seq_1695	-0.0133125	0.495806	0.890012	Bacteria_Bacteroidetes_Bacteroidia_Bacteroidales_Bacteroidales_S24-7_group_NA_NA
seq_2934	0.00123255	0.498483	0.890016	Bacteria_Firmicutes_Clostridia_Clostridiales_Ruminococcaceae_NA_NA
seq_2820	-0.00607557	0.505026	0.890017	Bacteria_Firmicutes_Clostridia_Clostridiales_Ruminococcaceae_Ruminococcaceae_UCG-013_NA
seq_619	0.000356841	0.526101	0.890037	Bacteria_Bacteroidetes_Bacteroidia_Bacteroidales_Bacteroidales_S24-7_group_NA_NA
seq_2467	0.00794356	0.518306	0.890046	Bacteria_Firmicutes_Clostridia_Clostridiales_Ruminococcaceae_[Eubacterium]_coprostanoligenes_group_NA
seq_1950	-0.00111697	0.512973	0.89006	Bacteria_Firmicutes_Clostridia_Clostridiales_Lachnospiraceae_NA_NA
seq_1056	-0.0114657	0.518301	0.890065	Bacteria_Firmicutes_Clostridia_Clostridiales_Lachnospiraceae_NA_NA
seq_1372	0.00256427	0.485409	0.890069	Bacteria_Tenericutes_Mollicutes_Mollicutes_RF9_NA_NA_NA
seq_1991	-0.00940699	0.506675	0.890092	Bacteria_Firmicutes_Clostridia_Clostridiales_Ruminococcaceae_Ruminococcaceae_NK4A214_group_NA
seq_1066	-0.00880554	0.507055	0.890105	Bacteria_Firmicutes_Clostridia_Clostridiales_NA_NA_NA
seq_1177	0.00951344	0.482452	0.89014	Bacteria_Firmicutes_Clostridia_Clostridiales_Lachnospiraceae_NA_NA
seq_2627	-0.0085412	0.5226	0.890148	Bacteria_Bacteroidetes_Bacteroidia_Bacteroidales_NA_NA_NA
seq_2808	-0.016004	0.491074	0.89015	Bacteria_Firmicutes_Clostridia_Clostridiales_Family_XIII_Family_XIII_UCG-001_NA
seq_1761	0.0155876	0.533791	0.890156	Bacteria_NA_NA_NA_NA_NA_NA
seq_738	0.00844804	0.503153	0.890169	Bacteria_Firmicutes_Clostridia_Clostridiales_Lachnospiraceae_NA_NA
seq_1643	-0.0154241	0.497747	0.890175	Bacteria_Firmicutes_Clostridia_Clostridiales_Lachnospiraceae_NA_NA
seq_892	-0.00771526	0.474619	0.890207	Bacteria_Firmicutes_Clostridia_Clostridiales_Ruminococcaceae_Anaerotruncus_NA
seq_2370	-0.0153595	0.480573	0.890217	Bacteria_NA_NA_NA_NA_NA_NA
seq_762	-0.0158049	0.513169	0.890267	Bacteria_Firmicutes_Clostridia_Clostridiales_Lachnospiraceae_NA_NA
seq_2787	0.00686688	0.499346	0.890269	Bacteria_Firmicutes_Clostridia_Clostridiales_Ruminococcaceae_NA_NA
seq_372	-0.0296691	0.503782	0.890296	Bacteria_Firmicutes_Clostridia_Clostridiales_Ruminococcaceae_Ruminiclostridium_5_NA
seq_1448	-0.0235783	0.503947	0.890297	Bacteria_Firmicutes_Clostridia_Clostridiales_Eubacteriaceae_Anaerofustis_NA
seq_2366	-0.00115211	0.510578	0.890309	Bacteria_Bacteroidetes_NA_NA_NA_NA_NA
seq_1758	-0.00281635	0.526772	0.890357	Bacteria_Firmicutes_Clostridia_Clostridiales_Ruminococcaceae_Ruminococcaceae_UCG-010_NA
seq_1230	0.00107714	0.531194	0.890368	Bacteria_Firmicutes_Clostridia_Clostridiales_Lachnospiraceae_NA_NA
seq_577	-0.00627518	0.498466	0.890371	Bacteria_Firmicutes_Clostridia_Clostridiales_Lachnospiraceae_NA_NA
seq_326	-0.029735	0.502385	0.89039	Bacteria_Firmicutes_Clostridia_Clostridiales_Ruminococcaceae_Anaerotruncus_NA
seq_1350	0.000723857	0.486697	0.890393	Bacteria_Firmicutes_Clostridia_Clostridiales_Ruminococcaceae_Anaerotruncus_NA
seq_2821	-0.0156958	0.494294	0.89043	Bacteria_NA_NA_NA_NA_NA_NA
seq_1865	-0.0043051	0.494414	0.890449	Bacteria_Verrucomicrobia_Verrucomicrobiae_Verrucomicrobiales_Verrucomicrobiaceae_Akkermansia_NA
seq_2425	-0.00702016	0.497197	0.890456	Bacteria_NA_NA_NA_NA_NA_NA
seq_1310	-0.00282258	0.492834	0.890492	Bacteria_Firmicutes_Clostridia_Clostridiales_Ruminococcaceae_NA_NA
seq_2600	-0.023345	0.485707	0.890517	Bacteria_NA_NA_NA_NA_NA_NA
seq_1476	-0.00761423	0.517333	0.890518	Bacteria_Firmicutes_Clostridia_Clostridiales_Lachnospiraceae_NA_NA
seq_2721	-0.00747174	0.493884	0.89052	Bacteria_Verrucomicrobia_Verrucomicrobiae_Verrucomicrobiales_Verrucomicrobiaceae_Akkermansia_NA
seq_2750	-0.0138913	0.512869	0.890527	Bacteria_NA_NA_NA_NA_NA_NA
seq_2384	0.00119399	0.525688	0.890527	Bacteria_Firmicutes_Clostridia_Clostridiales_Lachnospiraceae_NA_NA
seq_2352	0.00330178	0.517326	0.890582	Bacteria_Firmicutes_Clostridia_Clostridiales_Lachnospiraceae_NA_NA
seq_1818	0.00602163	0.505481	0.890586	Bacteria_Bacteroidetes_Bacteroidia_Bacteroidales_ratAN060301C_NA_NA
seq_2245	-0.00528437	0.47233	0.890593	Bacteria_Firmicutes_Clostridia_Clostridiales_Lachnospiraceae_NA_NA
seq_456	-0.0191543	0.49493	0.890599	Bacteria_Firmicutes_Clostridia_Clostridiales_Ruminococcaceae_Ruminococcaceae_UCG-005_NA
seq_646	-0.00442754	0.497254	0.890621	Bacteria_Firmicutes_Clostridia_Clostridiales_Lachnospiraceae_NA_NA
seq_1169	-0.0268251	0.490399	0.890624	Bacteria_Bacteroidetes_Bacteroidia_Bacteroidales_Bacteroidales_S24-7_group_NA_NA
seq_2852	-0.000665135	0.50359	0.890641	Bacteria_Firmicutes_Clostridia_Clostridiales_Lachnospiraceae_NA_NA
seq_1360	0.00763998	0.513619	0.890665	Bacteria_Firmicutes_Clostridia_Clostridiales_Clostridiales_vadinBB60_group_NA_NA
seq_1824	-0.00276493	0.517888	0.890676	Bacteria_Bacteroidetes_NA_NA_NA_NA_NA
seq_1286	-0.023179	0.497171	0.890687	Bacteria_Firmicutes_Clostridia_Clostridiales_Lachnospiraceae_NA_NA
seq_1538	0.00117338	0.51739	0.890728	Bacteria_Firmicutes_Clostridia_Clostridiales_NA_NA_NA
seq_2461	-0.00128846	0.509375	0.890761	Bacteria_Firmicutes_Clostridia_Clostridiales_Ruminococcaceae_NA_NA
seq_218	-0.0169567	0.494203	0.890806	Bacteria_Firmicutes_Clostridia_Clostridiales_Lachnospiraceae_Lachnospiraceae_NK4A136_group_NA
seq_1744	-0.0151746	0.493862	0.890875	Bacteria_Firmicutes_Clostridia_Clostridiales_Christensenellaceae_NA_NA
seq_2238	-0.0139609	0.513369	0.890884	Bacteria_Firmicutes_Clostridia_Clostridiales_Lachnospiraceae_NA_NA
seq_854	0.0139153	0.501929	0.890912	Bacteria_Firmicutes_NA_NA_NA_NA_NA
seq_802	0.00243882	0.506294	0.890916	Bacteria_Firmicutes_Clostridia_Clostridiales_Lachnospiraceae_NA_NA
seq_2725	-0.00749372	0.519587	0.890931	Bacteria_Firmicutes_Clostridia_Clostridiales_Ruminococcaceae_Anaerotruncus_NA
seq_934	-0.00758804	0.497979	0.890934	Bacteria_Bacteroidetes_Bacteroidia_Bacteroidales_NA_NA_NA
seq_1020	-0.00272513	0.495677	0.890934	Bacteria_Firmicutes_Clostridia_Clostridiales_Lachnospiraceae_NA_NA
seq_2441	0.00357325	0.486464	0.890959	Bacteria_Firmicutes_Clostridia_Clostridiales_NA_NA_NA
seq_377	0.00308541	0.519161	0.891004	Bacteria_Firmicutes_Clostridia_Clostridiales_Lachnospiraceae_NA_NA
seq_2337	-0.00504456	0.489797	0.891025	Bacteria_Verrucomicrobia_Verrucomicrobiae_Verrucomicrobiales_Verrucomicrobiaceae_Akkermansia_NA
seq_2848	0.00673029	0.485893	0.891069	Bacteria_Bacteroidetes_Bacteroidia_Bacteroidales_Rikenellaceae_NA_NA
seq_2740	-0.0169677	0.47434	0.891088	Bacteria_Bacteroidetes_Bacteroidia_Bacteroidales_NA_NA_NA
seq_2043	-0.0101396	0.502605	0.891091	Bacteria_Bacteroidetes_Bacteroidia_Bacteroidales_NA_NA_NA
seq_2963	-0.0127907	0.511975	0.891138	Bacteria_Firmicutes_Clostridia_Clostridiales_NA_NA_NA
seq_893	-0.00665763	0.496498	0.891145	Bacteria_NA_NA_NA_NA_NA_NA
seq_2372	-0.00648939	0.506535	0.891233	Bacteria_Bacteroidetes_Bacteroidia_Bacteroidales_NA_NA_NA
seq_2122	-0.00379955	0.49444	0.891255	Bacteria_Bacteroidetes_Bacteroidia_Bacteroidales_Bacteroidaceae_Bacteroides_NA
seq_2626	0.00211633	0.484845	0.891269	Bacteria_Bacteroidetes_Bacteroidia_Bacteroidales_NA_NA_NA
seq_2386	-0.0162476	0.524598	0.891292	Bacteria_Verrucomicrobia_Verrucomicrobiae_Verrucomicrobiales_NA_NA_NA
seq_2119	-0.0169566	0.529461	0.891292	Bacteria_Firmicutes_Clostridia_Clostridiales_Ruminococcaceae_Ruminococcaceae_UCG-014_NA
seq_2459	0.0053058	0.495643	0.891295	Bacteria_Firmicutes_Clostridia_Clostridiales_NA_NA_NA
seq_1460	-0.00272849	0.512652	0.891312	Bacteria_Firmicutes_Erysipelotrichia_Erysipelotrichales_Erysipelotrichaceae_NA_NA
seq_1506	-0.0132238	0.533653	0.891334	Bacteria_Firmicutes_Clostridia_Clostridiales_Lachnospiraceae_NA_NA
seq_925	-0.00383854	0.488925	0.891352	Bacteria_Bacteroidetes_Bacteroidia_Bacteroidales_Bacteroidaceae_Bacteroides_NA
seq_554	-0.00742622	0.499538	0.89139	Bacteria_Bacteroidetes_Bacteroidia_Bacteroidales_Bacteroidaceae_Bacteroides_NA
seq_1849	-0.00336865	0.502452	0.891411	Bacteria_Actinobacteria_Coriobacteriia_Coriobacteriales_Coriobacteriaceae_Senegalimassilia_NA
seq_2723	-0.00756763	0.500159	0.891484	Bacteria_Bacteroidetes_Bacteroidia_Bacteroidales_Bacteroidales_S24-7_group_NA_NA
seq_1932	-0.0212093	0.488689	0.891553	Bacteria_Firmicutes_Bacilli_Lactobacillales_NA_NA_NA
seq_2191	0.00682529	0.511017	0.891558	Bacteria_Firmicutes_Clostridia_Clostridiales_Lachnospiraceae_NA_NA
seq_2710	-0.00849414	0.507489	0.89156	Bacteria_Firmicutes_Clostridia_Clostridiales_Lachnospiraceae_NA_NA
seq_1584	-0.00937648	0.49265	0.891594	Bacteria_Bacteroidetes_Bacteroidia_Bacteroidales_Bacteroidales_S24-7_group_NA_NA
seq_2445	-0.0096473	0.505331	0.891623	Bacteria_NA_NA_NA_NA_NA_NA
seq_2361	-0.0094372	0.531782	0.891649	Bacteria_Bacteroidetes_Bacteroidia_Bacteroidales_Bacteroidales_S24-7_group_NA_NA
seq_1332	-0.0108754	0.504784	0.891668	Bacteria_Firmicutes_Clostridia_Clostridiales_Ruminococcaceae_Ruminococcaceae_UCG-014_NA
seq_770	-0.0038175	0.513534	0.891679	Bacteria_Firmicutes_Clostridia_Clostridiales_Lachnospiraceae_NA_NA
seq_2515	-0.00892237	0.501786	0.891693	Bacteria_Firmicutes_Clostridia_Clostridiales_Lachnospiraceae_NA_NA
seq_1023	-0.00766689	0.501499	0.891748	Bacteria_Firmicutes_Clostridia_Clostridiales_Ruminococcaceae_Ruminococcaceae_UCG-014_NA
seq_1194	-0.0149279	0.500331	0.89175	Bacteria_Firmicutes_Clostridia_Clostridiales_Lachnospiraceae_NA_NA
seq_1047	0.00746576	0.508383	0.891771	Bacteria_Firmicutes_Clostridia_Clostridiales_Lachnospiraceae_[Eubacterium]_oxidoreducens_group_NA
seq_780	-0.00223855	0.496978	0.891815	Bacteria_Firmicutes_Clostridia_Clostridiales_Ruminococcaceae_Ruminiclostridium_9_NA
seq_1681	-0.00617334	0.484102	0.891845	Bacteria_NA_NA_NA_NA_NA_NA
seq_2697	-0.00613716	0.476332	0.891877	Bacteria_Firmicutes_Clostridia_Clostridiales_Family_XIII_Family_XIII_UCG-001_NA
seq_775	-0.0107571	0.524011	0.8919	Bacteria_Firmicutes_Clostridia_Clostridiales_Ruminococcaceae_Ruminococcaceae_UCG-013_NA
seq_2960	-0.0126813	0.496666	0.891944	Bacteria_Firmicutes_Clostridia_Clostridiales_Lachnospiraceae_NA_NA
seq_262	-0.0272973	0.519332	0.891982	Bacteria_Bacteroidetes_Bacteroidia_Bacteroidales_Bacteroidales_S24-7_group_NA_NA
seq_1602	0.0102734	0.524538	0.891985	Bacteria_Firmicutes_Clostridia_Clostridiales_Ruminococcaceae_NA_NA
seq_573	-0.000283308	0.492388	0.891989	Bacteria_Firmicutes_Clostridia_Clostridiales_Lachnospiraceae_Shuttleworthia_NA
seq_521	0.000591785	0.510652	0.891999	Bacteria_Firmicutes_Clostridia_Clostridiales_Family_XIII_[Eubacterium]_brachy_group_NA
seq_1196	0.0186394	0.488114	0.892077	Bacteria_Firmicutes_Clostridia_Clostridiales_Ruminococcaceae_NA_NA
seq_1324	-0.00393305	0.507462	0.89208	Bacteria_Firmicutes_Clostridia_Clostridiales_Lachnospiraceae_NA_NA
seq_2653	-0.021012	0.513336	0.892115	Bacteria_Firmicutes_NA_NA_NA_NA_NA
seq_268	-0.0174229	0.492333	0.892128	Bacteria_Firmicutes_Clostridia_Clostridiales_Ruminococcaceae_NA_NA
seq_2215	-0.0130638	0.508771	0.89213	Bacteria_Firmicutes_Clostridia_Clostridiales_Ruminococcaceae_Ruminiclostridium_5_NA
seq_331	-0.0265477	0.515928	0.892137	Bacteria_Actinobacteria_Coriobacteriia_Coriobacteriales_Coriobacteriaceae_Senegalimassilia_NA
seq_1983	-0.0142014	0.527411	0.892142	Bacteria_Bacteroidetes_Bacteroidia_Bacteroidales_NA_NA_NA
seq_1094	-0.00536522	0.521718	0.892175	Bacteria_Firmicutes_Clostridia_Clostridiales_Lachnospiraceae_Lachnospiraceae_UCG-001_NA
seq_1272	-0.00402477	0.518148	0.892176	Bacteria_Firmicutes_Clostridia_Clostridiales_Lachnospiraceae_NA_NA
seq_1016	-0.0130803	0.523444	0.892205	Bacteria_Firmicutes_Clostridia_Clostridiales_Family_XIII_Family_XIII_UCG-001_NA
seq_2523	-0.00637161	0.504337	0.892217	Bacteria_Firmicutes_Clostridia_Clostridiales_Ruminococcaceae_NA_NA
seq_2356	-0.0153246	0.501465	0.892225	Bacteria_Firmicutes_Clostridia_Clostridiales_Ruminococcaceae_NA_NA
seq_2552	-0.00928225	0.505802	0.892227	Bacteria_Bacteroidetes_Bacteroidia_Bacteroidales_Bacteroidales_S24-7_group_NA_NA
seq_2482	0.0188721	0.511358	0.892265	Bacteria_NA_NA_NA_NA_NA_NA
seq_2560	-0.00362949	0.535229	0.892299	Bacteria_Bacteroidetes_Bacteroidia_Bacteroidales_Bacteroidaceae_Bacteroides_NA
seq_687	0.00823783	0.492009	0.892321	Bacteria_Firmicutes_Clostridia_Clostridiales_Lachnospiraceae_Lachnospiraceae_FCS020_group_NA
seq_1697	0.00479025	0.503865	0.892368	Bacteria_Firmicutes_Clostridia_Clostridiales_Ruminococcaceae_Ruminiclostridium_5_NA
seq_2306	-0.0123462	0.500152	0.892379	Bacteria_NA_NA_NA_NA_NA_NA
seq_965	-0.00336988	0.501883	0.892381	Bacteria_Firmicutes_Clostridia_Clostridiales_Lachnospiraceae_NA_NA
seq_675	-0.00699459	0.494102	0.892387	Bacteria_Firmicutes_Erysipelotrichia_Erysipelotrichales_Erysipelotrichaceae_Candidatus_Stoquefichus_NA
seq_1046	0.00129378	0.533552	0.892436	Bacteria_Firmicutes_Clostridia_Clostridiales_Ruminococcaceae_Ruminococcaceae_UCG-013_NA
seq_1044	-0.00461099	0.515289	0.89244	Bacteria_Firmicutes_Clostridia_Clostridiales_Ruminococcaceae_Ruminococcaceae_UCG-014_NA
seq_1112	-0.0269878	0.503975	0.892456	Bacteria_Firmicutes_Clostridia_Clostridiales_Lachnospiraceae_NA_NA
seq_1751	0.0111246	0.520792	0.892507	Bacteria_Firmicutes_Clostridia_Clostridiales_NA_NA_NA
seq_1886	-0.0041747	0.492042	0.892583	Bacteria_Firmicutes_Clostridia_Clostridiales_Ruminococcaceae_Pseudoflavonifractor_NA
seq_2637	-0.0101394	0.523458	0.892592	Bacteria_Firmicutes_Clostridia_Clostridiales_NA_NA_NA
seq_2700	-0.0113923	0.477176	0.892604	Bacteria_Firmicutes_Clostridia_Clostridiales_Lachnospiraceae_NA_NA
seq_1409	0.00482813	0.516547	0.892632	Bacteria_Firmicutes_Clostridia_Clostridiales_Lachnospiraceae_NA_NA
seq_683	-0.0134991	0.500636	0.892641	Bacteria_Bacteroidetes_Bacteroidia_Bacteroidales_Rikenellaceae_Alistipes_NA
seq_2251	-0.0191222	0.513867	0.892655	Bacteria_Firmicutes_Clostridia_Clostridiales_Lachnospiraceae_NA_NA
seq_2886	0.00267998	0.492523	0.892695	Bacteria_Proteobacteria_Betaproteobacteria_Neisseriales_Neisseriaceae_Neisseria_NA
seq_2035	0.0200403	0.489868	0.892701	Bacteria_Bacteroidetes_NA_NA_NA_NA_NA
seq_2687	-0.00737615	0.502222	0.892716	Bacteria_Firmicutes_Clostridia_Clostridiales_Lachnospiraceae_NA_NA
seq_649	0.0048093	0.499436	0.892721	Bacteria_Bacteroidetes_Bacteroidia_Bacteroidales_Rikenellaceae_Alistipes_NA
seq_2768	0.00562312	0.497352	0.89273	Bacteria_Bacteroidetes_Bacteroidia_Bacteroidales_NA_NA_NA
seq_1385	-0.0107497	0.496417	0.892782	Bacteria_Firmicutes_Clostridia_Clostridiales_Lachnospiraceae_NA_NA
seq_1905	0.00215522	0.487088	0.892784	Bacteria_Firmicutes_Clostridia_Clostridiales_Lachnospiraceae_NA_NA
seq_1389	0.0140262	0.513415	0.892859	Bacteria_Bacteroidetes_Bacteroidia_Bacteroidales_NA_NA_NA
seq_1955	-0.0039876	0.500997	0.892863	Bacteria_NA_NA_NA_NA_NA_NA
seq_953	0.000866763	0.521613	0.892883	Bacteria_Firmicutes_Erysipelotrichia_Erysipelotrichales_Erysipelotrichaceae_Turicibacter_NA
seq_1546	-0.00121256	0.495954	0.892894	Bacteria_Firmicutes_Clostridia_Clostridiales_Ruminococcaceae_NA_NA
seq_2671	-0.0122359	0.514665	0.892915	Bacteria_Firmicutes_Clostridia_Clostridiales_Ruminococcaceae_NA_NA
seq_1295	-0.0110521	0.487566	0.892925	Bacteria_Firmicutes_Clostridia_Clostridiales_NA_NA_NA
seq_2887	0.00420371	0.505706	0.892937	Bacteria_Bacteroidetes_NA_NA_NA_NA_NA
seq_1831	-0.00185763	0.50755	0.892944	Bacteria_Firmicutes_Clostridia_Clostridiales_Lachnospiraceae_NA_NA
seq_1327	-0.0034588	0.496402	0.892949	Bacteria_Firmicutes_Clostridia_Clostridiales_Ruminococcaceae_[Eubacterium]_coprostanoligenes_group_NA
seq_1373	0.00915318	0.504854	0.893022	Bacteria_Bacteroidetes_Bacteroidia_Bacteroidales_NA_NA_NA
seq_1200	0.00522915	0.512602	0.893022	Bacteria_Firmicutes_Erysipelotrichia_Erysipelotrichales_Erysipelotrichaceae_Turicibacter_NA
seq_1261	-0.0070115	0.509216	0.89304	Bacteria_Bacteroidetes_Bacteroidia_Bacteroidales_NA_NA_NA
seq_2803	-0.0095629	0.511074	0.893052	Bacteria_Bacteroidetes_Bacteroidia_Bacteroidales_NA_NA_NA
seq_476	0.000774984	0.500427	0.893064	Bacteria_Bacteroidetes_Bacteroidia_Bacteroidales_Rikenellaceae_Alistipes_NA
seq_1339	-0.00751744	0.503019	0.893091	Bacteria_Firmicutes_Clostridia_Clostridiales_Ruminococcaceae_NA_NA
seq_1842	-0.00775024	0.542002	0.893092	Bacteria_Firmicutes_Clostridia_Clostridiales_Lachnospiraceae_Tyzzerella_3_NA
seq_2136	0.00156416	0.47968	0.893127	Bacteria_Firmicutes_Clostridia_Clostridiales_Lachnospiraceae_NA_NA
seq_2335	0.00776106	0.480153	0.893145	Bacteria_Firmicutes_NA_NA_NA_NA_NA
seq_2423	-0.0125255	0.492139	0.893165	Bacteria_Firmicutes_Clostridia_Clostridiales_Lachnospiraceae_NA_NA
seq_2037	0.0036066	0.483941	0.893175	Bacteria_Bacteroidetes_Bacteroidia_Bacteroidales_NA_NA_NA
seq_2325	-0.0104751	0.514445	0.893213	Bacteria_Proteobacteria_Alphaproteobacteria_Rhodobacterales_Rhodobacteraceae_NA_NA
seq_2104	0.0206844	0.499274	0.893285	Bacteria_Firmicutes_Bacilli_Lactobacillales_NA_NA_NA
seq_982	0.00445045	0.512594	0.89329	Bacteria_Bacteroidetes_NA_NA_NA_NA_NA
seq_1380	0.0174881	0.518544	0.893295	Bacteria_Firmicutes_Erysipelotrichia_Erysipelotrichales_Erysipelotrichaceae_Allobaculum_NA
seq_1368	0.00345321	0.55231	0.893424	Bacteria_Firmicutes_Clostridia_Clostridiales_Lachnospiraceae_NA_NA
seq_2772	-0.00367032	0.536641	0.893437	Bacteria_Firmicutes_NA_NA_NA_NA_NA
seq_1989	-0.0129575	0.520464	0.893454	Bacteria_Firmicutes_Clostridia_Clostridiales_Ruminococcaceae_NA_NA
seq_957	-0.0153571	0.527885	0.893482	Bacteria_Firmicutes_Clostridia_Clostridiales_NA_NA_NA
seq_2727	-0.0115936	0.498779	0.893498	Bacteria_Firmicutes_Clostridia_Clostridiales_Lachnospiraceae_NA_NA
seq_2403	-0.0196166	0.507196	0.893533	Bacteria_Firmicutes_Bacilli_Lactobacillales_NA_NA_NA
seq_2554	0.000235946	0.500914	0.893578	Bacteria_Firmicutes_Clostridia_Clostridiales_Ruminococcaceae_NA_NA
seq_1900	-0.0118506	0.505907	0.893579	Bacteria_Bacteroidetes_NA_NA_NA_NA_NA
seq_2485	-0.0208582	0.511181	0.893609	Bacteria_Firmicutes_Clostridia_Clostridiales_Ruminococcaceae_NA_NA
seq_2648	-0.0145489	0.503357	0.893611	Bacteria_Firmicutes_Clostridia_Clostridiales_Lachnospiraceae_NA_NA
seq_1561	0.00124938	0.508212	0.893675	Bacteria_Verrucomicrobia_NA_NA_NA_NA_NA
seq_818	-0.0151078	0.495834	0.893684	Bacteria_Firmicutes_Clostridia_Clostridiales_Ruminococcaceae_NA_NA
seq_1345	-0.00740148	0.481874	0.89369	Bacteria_Firmicutes_Clostridia_Clostridiales_Ruminococcaceae_NA_NA
seq_489	0.00476252	0.519231	0.893719	Bacteria_Firmicutes_Clostridia_Clostridiales_Lachnospiraceae_NA_NA
seq_812	-0.00309993	0.49692	0.893719	Bacteria_Firmicutes_Clostridia_Clostridiales_Peptococcaceae_NA_NA
seq_2442	-0.00716941	0.505963	0.893719	Bacteria_Firmicutes_Clostridia_Clostridiales_Lachnospiraceae_NA_NA
seq_2239	-0.0120762	0.487351	0.893728	Bacteria_NA_NA_NA_NA_NA_NA
seq_286	0.0158567	0.511712	0.893731	Bacteria_Firmicutes_Clostridia_Clostridiales_Family_XIII_Family_XIII_UCG-001_NA
seq_715	-0.0209472	0.520426	0.893798	Bacteria_NA_NA_NA_NA_NA_NA
seq_481	-0.0147388	0.506014	0.893851	Bacteria_Bacteroidetes_Bacteroidia_Bacteroidales_Bacteroidales_S24-7_group_NA_NA
seq_1309	-0.00133682	0.502305	0.893861	Bacteria_Firmicutes_Clostridia_Clostridiales_Lachnospiraceae_NA_NA
seq_1485	-0.0226236	0.522073	0.893877	Bacteria_Firmicutes_Clostridia_Clostridiales_Ruminococcaceae_NA_NA
seq_1449	-0.00625835	0.544929	0.893887	Bacteria_Verrucomicrobia_Verrucomicrobiae_Verrucomicrobiales_Verrucomicrobiaceae_Akkermansia_NA
seq_295	-0.0185961	0.542223	0.893894	Bacteria_Firmicutes_Clostridia_Clostridiales_Lachnospiraceae_Roseburia_NA
seq_2192	-0.0346987	0.503839	0.893907	Bacteria_Firmicutes_Clostridia_Clostridiales_NA_NA_NA
seq_1798	-0.00614683	0.496674	0.894001	Bacteria_Bacteroidetes_Bacteroidia_Bacteroidales_NA_NA_NA
seq_1159	-0.0112707	0.523983	0.894009	Bacteria_Firmicutes_Clostridia_Clostridiales_Ruminococcaceae_Ruminococcaceae_UCG-013_NA
seq_2766	0.00183879	0.500478	0.894027	Bacteria_Firmicutes_Clostridia_Clostridiales_Lachnospiraceae_NA_NA
seq_2665	-0.0182915	0.504937	0.894028	Bacteria_Firmicutes_Clostridia_Clostridiales_Lachnospiraceae_NA_NA
seq_490	0.00467249	0.503252	0.894032	Bacteria_Bacteroidetes_Bacteroidia_Bacteroidales_Rikenellaceae_Alistipes_NA
seq_360	-0.0201025	0.510326	0.894054	Bacteria_Firmicutes_Clostridia_Clostridiales_Ruminococcaceae_Ruminococcaceae_UCG-014_NA
seq_1535	-0.0097034	0.53769	0.894064	Bacteria_Firmicutes_Clostridia_Clostridiales_Ruminococcaceae_Pseudoflavonifractor_NA
seq_2402	-0.0191011	0.50036	0.894141	Bacteria_NA_NA_NA_NA_NA_NA
seq_2095	-0.00324998	0.512795	0.894149	Bacteria_Firmicutes_Clostridia_Clostridiales_Ruminococcaceae_NA_NA
seq_2528	0.00569329	0.514826	0.894183	Bacteria_Firmicutes_Clostridia_Clostridiales_Clostridiales_vadinBB60_group_NA_NA
seq_2762	-0.0197916	0.49378	0.894186	Bacteria_Firmicutes_Clostridia_Clostridiales_Lachnospiraceae_NA_NA
seq_652	0.0024784	0.505315	0.89419	Bacteria_Firmicutes_Clostridia_Clostridiales_Lachnospiraceae_NA_NA
seq_358	-0.0152176	0.496503	0.894225	Bacteria_Firmicutes_Clostridia_Clostridiales_Ruminococcaceae_Ruminococcaceae_UCG-010_NA
seq_713	-0.00347789	0.518194	0.894283	Bacteria_Firmicutes_Clostridia_Clostridiales_Lachnospiraceae_NA_NA
seq_2253	-0.0149849	0.511204	0.894296	Bacteria_Firmicutes_Clostridia_Clostridiales_Ruminococcaceae_Pseudoflavonifractor_NA
seq_2712	-0.00388982	0.52984	0.894326	Bacteria_Bacteroidetes_NA_NA_NA_NA_NA
seq_317	-0.00302569	0.532995	0.894406	Bacteria_Actinobacteria_Coriobacteriia_Coriobacteriales_Coriobacteriaceae_Senegalimassilia_NA
seq_338	-0.0173386	0.521953	0.89447	Bacteria_Firmicutes_Clostridia_Clostridiales_Family_XIII_Family_XIII_AD3011_group_NA
seq_1319	0.00659785	0.543175	0.894482	Bacteria_NA_NA_NA_NA_NA_NA
seq_787	-0.010899	0.477883	0.894485	Bacteria_Firmicutes_Clostridia_Clostridiales_Lachnospiraceae_Coprococcus_1_NA
seq_1274	0.00424884	0.508707	0.894486	Bacteria_Firmicutes_Clostridia_Clostridiales_Lachnospiraceae_NA_NA
seq_1361	-0.0136018	0.51179	0.894505	Bacteria_NA_NA_NA_NA_NA_NA
seq_702	-0.00520291	0.515264	0.894507	Bacteria_Bacteroidetes_NA_NA_NA_NA_NA
seq_1496	-0.0137501	0.500681	0.89452	Bacteria_Firmicutes_Clostridia_Clostridiales_Ruminococcaceae_Intestinimonas_NA
seq_1142	-0.0178501	0.506365	0.89453	Bacteria_Firmicutes_Clostridia_Clostridiales_Lachnospiraceae_NA_NA
seq_1879	0.0105398	0.505143	0.89457	Bacteria_Verrucomicrobia_NA_NA_NA_NA_NA
seq_1222	-0.00659607	0.531193	0.894572	Bacteria_Firmicutes_Clostridia_Clostridiales_Lachnospiraceae_NA_NA
seq_2590	0.000551269	0.522628	0.894595	Bacteria_Firmicutes_Bacilli_NA_NA_NA_NA
seq_1730	-0.00560812	0.480315	0.8946	Bacteria_Firmicutes_Clostridia_Clostridiales_Ruminococcaceae_Anaerofilum_NA
seq_1283	0.00437305	0.52619	0.894612	Bacteria_Firmicutes_Clostridia_Clostridiales_Family_XIII_Family_XIII_AD3011_group_NA
seq_774	-0.0109475	0.517531	0.894641	Bacteria_Firmicutes_Clostridia_Clostridiales_Ruminococcaceae_NA_NA
seq_2713	-0.00669474	0.505902	0.894684	Bacteria_Firmicutes_Clostridia_Clostridiales_Lachnospiraceae_NA_NA
seq_898	-0.00956067	0.528517	0.894711	Bacteria_Bacteroidetes_Bacteroidia_Bacteroidales_NA_NA_NA
seq_1773	-0.0196736	0.532777	0.894729	Bacteria_Bacteroidetes_Bacteroidia_Bacteroidales_NA_NA_NA
seq_2668	-0.00513596	0.533507	0.894751	Bacteria_Firmicutes_Clostridia_Clostridiales_Lachnospiraceae_NA_NA
seq_617	0.0142305	0.525005	0.894768	Bacteria_Firmicutes_Clostridia_Clostridiales_Ruminococcaceae_Ruminococcaceae_UCG-013_NA
seq_1846	-0.00702986	0.513851	0.89478	Bacteria_Firmicutes_Clostridia_Clostridiales_Lachnospiraceae_NA_NA
seq_2175	0.00039064	0.513821	0.894788	Bacteria_Firmicutes_Bacilli_Bacillales_Staphylococcaceae_NA_NA
seq_2843	-0.00556395	0.518415	0.894789	Bacteria_Firmicutes_Erysipelotrichia_Erysipelotrichales_Erysipelotrichaceae_Allobaculum_NA
seq_493	0.00290539	0.537433	0.894801	Bacteria_Firmicutes_Clostridia_Clostridiales_Lachnospiraceae_NA_NA
seq_1541	-0.00995941	0.495861	0.894869	Bacteria_Firmicutes_Clostridia_Clostridiales_Lachnospiraceae_NA_NA
seq_2857	-0.0181982	0.521506	0.894869	Bacteria_Firmicutes_Clostridia_Clostridiales_Ruminococcaceae_NA_NA
seq_256	-0.0202833	0.507491	0.894877	Bacteria_Firmicutes_Clostridia_Clostridiales_Ruminococcaceae_Ruminococcaceae_UCG-014_NA
seq_1054	-0.0146752	0.513929	0.894877	Bacteria_Bacteroidetes_Bacteroidia_Bacteroidales_NA_NA_NA
seq_393	-0.0227239	0.522014	0.894881	Bacteria_Bacteroidetes_Bacteroidia_Bacteroidales_Bacteroidales_S24-7_group_NA_NA
seq_230	0.0200081	0.489244	0.894931	Bacteria_Firmicutes_Clostridia_Clostridiales_Ruminococcaceae_Pseudoflavonifractor_NA
seq_2159	0.00840238	0.507994	0.89494	Bacteria_Firmicutes_Clostridia_Clostridiales_NA_NA_NA
seq_1880	-0.00844908	0.509185	0.894946	Bacteria_Firmicutes_Clostridia_Clostridiales_Lachnospiraceae_Coprococcus_1_NA
seq_2538	0.00473093	0.561981	0.894999	Bacteria_NA_NA_NA_NA_NA_NA
seq_1227	0.00406287	0.499183	0.895132	Bacteria_Firmicutes_NA_NA_NA_NA_NA
seq_2573	-0.00862564	0.492078	0.895159	Bacteria_Firmicutes_Bacilli_Lactobacillales_NA_NA_NA
seq_2685	-0.00979174	0.510621	0.895215	Bacteria_Firmicutes_Clostridia_Clostridiales_Lachnospiraceae_NA_NA
seq_1646	0.00513664	0.492285	0.895232	Bacteria_Firmicutes_Clostridia_Clostridiales_Eubacteriaceae_Anaerofustis_NA
seq_1262	0.00497005	0.512386	0.895242	Bacteria_Firmicutes_Clostridia_Clostridiales_Lachnospiraceae_NA_NA
seq_2133	0.0103129	0.510092	0.895246	Bacteria_Bacteroidetes_Bacteroidia_Bacteroidales_Bacteroidales_S24-7_group_NA_NA
seq_408	-0.00239252	0.516475	0.895254	Bacteria_Firmicutes_Clostridia_Clostridiales_Clostridiales_vadinBB60_group_NA_NA
seq_2367	-0.0120429	0.499039	0.895263	Bacteria_Firmicutes_Clostridia_Clostridiales_NA_NA_NA
seq_1625	0.00472045	0.5213	0.895281	Bacteria_Firmicutes_Clostridia_Clostridiales_Lachnospiraceae_Lachnospiraceae_UCG-001_NA
seq_2228	-0.0130137	0.509929	0.895284	Bacteria_Bacteroidetes_Bacteroidia_Bacteroidales_NA_NA_NA
seq_2264	0.00628608	0.533959	0.895304	Bacteria_Firmicutes_Clostridia_Clostridiales_Lachnospiraceae_NA_NA
seq_2481	0.000239605	0.523729	0.895345	Bacteria_Bacteroidetes_Bacteroidia_Bacteroidales_NA_NA_NA
seq_2769	-0.0255693	0.515475	0.895364	Bacteria_Firmicutes_NA_NA_NA_NA_NA
seq_2101	-0.0020177	0.512762	0.895377	Bacteria_Firmicutes_Clostridia_Clostridiales_Lachnospiraceae_NA_NA
seq_1126	0.00569194	0.519467	0.895454	Bacteria_Bacteroidetes_Bacteroidia_Bacteroidales_NA_NA_NA
seq_1698	0.000661007	0.498963	0.895465	Bacteria_Firmicutes_Clostridia_Clostridiales_Family_XIII_Family_XIII_AD3011_group_NA
seq_2287	-0.0109266	0.481646	0.895482	Bacteria_Firmicutes_NA_NA_NA_NA_NA
seq_1289	-0.0157422	0.509627	0.895509	Bacteria_Firmicutes_NA_NA_NA_NA_NA
seq_1004	-0.0128559	0.52613	0.895518	Bacteria_Firmicutes_Clostridia_Clostridiales_NA_NA_NA
seq_640	0.0073322	0.499785	0.895536	Bacteria_Firmicutes_Clostridia_Clostridiales_Lachnospiraceae_NA_NA
seq_1933	0.0107383	0.526383	0.89554	Bacteria_Firmicutes_Clostridia_Clostridiales_Ruminococcaceae_NA_NA
seq_1674	-0.0164626	0.502824	0.895555	Bacteria_Firmicutes_Clostridia_Clostridiales_Ruminococcaceae_Ruminococcaceae_UCG-013_NA
seq_186	0.0251549	0.504402	0.895566	Bacteria_Firmicutes_Clostridia_Clostridiales_Ruminococcaceae_Ruminiclostridium_5_NA
seq_2149	0.00447645	0.490589	0.895569	Bacteria_Bacteroidetes_Bacteroidia_Bacteroidales_Bacteroidales_S24-7_group_NA_NA
seq_1724	-0.0147509	0.503343	0.895601	Bacteria_NA_NA_NA_NA_NA_NA
seq_304	-0.00043755	0.522606	0.895623	Bacteria_Firmicutes_Clostridia_Clostridiales_Lachnospiraceae_Lachnospiraceae_NK4A136_group_NA
seq_2243	0.0053368	0.511564	0.895649	Bacteria_Firmicutes_Clostridia_Clostridiales_Lachnospiraceae_NA_NA
seq_471	0.00778154	0.513886	0.89569	Bacteria_Bacteroidetes_Bacteroidia_Bacteroidales_Rikenellaceae_Alistipes_NA
seq_1045	-0.0028583	0.51057	0.895692	Bacteria_Firmicutes_Clostridia_Clostridiales_Lachnospiraceae_NA_NA
seq_2332	0.00933014	0.522183	0.895717	Bacteria_Firmicutes_Clostridia_Clostridiales_Lachnospiraceae_Roseburia_NA
seq_1428	-0.0142881	0.531304	0.895759	Bacteria_Firmicutes_Clostridia_Clostridiales_Lachnospiraceae_Coprococcus_1_NA
seq_416	-0.0152481	0.500994	0.89578	Bacteria_Firmicutes_Clostridia_Clostridiales_Lachnospiraceae_Lachnospiraceae_FCS020_group_NA
seq_606	-0.00430349	0.502651	0.895812	Bacteria_Bacteroidetes_Bacteroidia_Bacteroidales_NA_NA_NA
seq_2236	-0.00500839	0.497788	0.895907	Bacteria_Bacteroidetes_Bacteroidia_Bacteroidales_NA_NA_NA
seq_1800	-0.00187332	0.514	0.895952	Bacteria_Firmicutes_Clostridia_Clostridiales_Ruminococcaceae_NA_NA
seq_1622	-0.00226164	0.497181	0.895954	Bacteria_Firmicutes_Clostridia_Clostridiales_Ruminococcaceae_Ruminococcaceae_UCG-014_NA
seq_2957	-0.0101428	0.517832	0.895993	Bacteria_Bacteroidetes_Bacteroidia_Bacteroidales_Bacteroidales_S24-7_group_NA_NA
seq_500	0.00361464	0.519211	0.896036	Bacteria_Bacteroidetes_Bacteroidia_Bacteroidales_Rikenellaceae_Alistipes_NA
seq_1344	0.00258791	0.504846	0.896051	Bacteria_NA_NA_NA_NA_NA_NA
seq_1780	0.00561156	0.517595	0.896103	Bacteria_Firmicutes_Clostridia_Clostridiales_Ruminococcaceae_Ruminiclostridium_5_NA
seq_2639	-0.0129185	0.52566	0.896118	Bacteria_Firmicutes_Clostridia_Clostridiales_NA_NA_NA
seq_2678	0.00115076	0.516957	0.896143	Bacteria_Firmicutes_Clostridia_Clostridiales_Lachnospiraceae_NA_NA
seq_1061	-0.0282277	0.526607	0.89616	Bacteria_Bacteroidetes_Bacteroidia_Bacteroidales_NA_NA_NA
seq_2351	-0.000221583	0.509341	0.896164	Bacteria_Firmicutes_Clostridia_Clostridiales_NA_NA_NA
seq_1783	-0.0208702	0.524204	0.896193	Bacteria_Verrucomicrobia_Verrucomicrobiae_Verrucomicrobiales_NA_NA_NA
seq_1917	-0.00118044	0.518823	0.896198	Bacteria_Bacteroidetes_Bacteroidia_Bacteroidales_NA_NA_NA
seq_1444	-0.00139869	0.526195	0.8962	Bacteria_Firmicutes_Clostridia_Clostridiales_Lachnospiraceae_NA_NA
seq_955	-0.0166119	0.49306	0.896216	Bacteria_Firmicutes_Clostridia_Clostridiales_Ruminococcaceae_Ruminococcaceae_NK4A214_group_NA
seq_2616	-0.0167477	0.509028	0.896219	Bacteria_Firmicutes_Clostridia_Clostridiales_Lachnospiraceae_NA_NA
seq_758	-0.00108251	0.547207	0.896233	Bacteria_NA_NA_NA_NA_NA_NA
seq_371	0.00890053	0.497758	0.896252	Bacteria_Firmicutes_Clostridia_Clostridiales_Ruminococcaceae_Anaerotruncus_NA
seq_1583	0.0129131	0.51166	0.896294	Bacteria_Firmicutes_Clostridia_Clostridiales_Lachnospiraceae_Lachnospiraceae_FE2018_group_NA
seq_1709	-0.00498717	0.510453	0.896332	Bacteria_Verrucomicrobia_Verrucomicrobiae_Verrucomicrobiales_Verrucomicrobiaceae_Akkermansia_NA
seq_32	-0.00100735	0.525388	0.896333	Bacteria_Proteobacteria_Deltaproteobacteria_Desulfovibrionales_Desulfovibrionaceae_Desulfovibrio_NA
seq_1949	-0.00888305	0.501359	0.896341	Bacteria_Firmicutes_Clostridia_Clostridiales_Ruminococcaceae_Ruminococcaceae_UCG-014_NA
seq_1238	-0.0263304	0.531142	0.896345	Bacteria_Proteobacteria_Betaproteobacteria_Burkholderiales_Alcaligenaceae_Parasutterella_NA
seq_2562	-0.019509	0.524768	0.896373	Bacteria_Firmicutes_Bacilli_Bacillales_NA_NA_NA
seq_1961	-0.015144	0.524113	0.896404	Bacteria_Firmicutes_Clostridia_Clostridiales_Lachnospiraceae_NA_NA
seq_1907	-4.91766e-05	0.500696	0.896425	Bacteria_Firmicutes_NA_NA_NA_NA_NA
seq_1702	-0.0115261	0.49923	0.896432	Bacteria_Firmicutes_Clostridia_Clostridiales_Clostridiales_vadinBB60_group_NA_NA
seq_656	-0.000869696	0.528624	0.896467	Bacteria_Firmicutes_Clostridia_Clostridiales_Ruminococcaceae_[Eubacterium]_coprostanoligenes_group_NA
seq_850	0.0117748	0.549307	0.89647	Bacteria_NA_NA_NA_NA_NA_NA
seq_1970	0.00712755	0.506975	0.896471	Bacteria_Firmicutes_Clostridia_Clostridiales_NA_NA_NA
seq_2890	-0.00729269	0.539221	0.896498	Bacteria_Firmicutes_Clostridia_Clostridiales_Lachnospiraceae_NA_NA
seq_1456	-0.0172832	0.522462	0.896499	Bacteria_Bacteroidetes_Bacteroidia_Bacteroidales_Bacteroidales_S24-7_group_NA_NA
seq_2747	-0.00996649	0.531991	0.896499	Bacteria_NA_NA_NA_NA_NA_NA
seq_1497	-0.0149613	0.496501	0.896516	Bacteria_Firmicutes_Clostridia_Clostridiales_Ruminococcaceae_Ruminococcaceae_UCG-014_NA
seq_2722	-0.000319254	0.499126	0.896589	Bacteria_Firmicutes_Clostridia_Clostridiales_Lachnospiraceae_NA_NA
seq_235	-0.0144295	0.51407	0.896593	Bacteria_Bacteroidetes_Bacteroidia_Bacteroidales_Bacteroidales_S24-7_group_NA_NA
seq_1569	0.00486802	0.494957	0.896622	Bacteria_Firmicutes_Clostridia_Clostridiales_NA_NA_NA
seq_1891	-0.0115691	0.536714	0.896632	Bacteria_Saccharibacteria_Unknown_Class_Unknown_Order_Unknown_Family_Candidatus_Saccharimonas_NA
seq_1733	0.00178139	0.495754	0.896659	Bacteria_Bacteroidetes_Bacteroidia_Bacteroidales_Bacteroidaceae_Bacteroides_NA
seq_1116	0.00330247	0.492694	0.896674	Bacteria_Firmicutes_Bacilli_NA_NA_NA_NA
seq_488	-0.0144079	0.536977	0.896677	Bacteria_Firmicutes_Clostridia_Clostridiales_Ruminococcaceae_NA_NA
seq_1572	-0.00240768	0.572185	0.896725	Bacteria_Firmicutes_Clostridia_Clostridiales_Ruminococcaceae_Ruminococcaceae_UCG-014_NA
seq_2151	-0.00225636	0.495496	0.896745	Bacteria_Firmicutes_Clostridia_Clostridiales_Ruminococcaceae_Ruminococcaceae_UCG-013_NA
seq_1901	-0.00869403	0.530825	0.89679	Bacteria_Firmicutes_Clostridia_Clostridiales_Lachnospiraceae_NA_NA
seq_568	0.00806275	0.523926	0.896867	Bacteria_Bacteroidetes_NA_NA_NA_NA_NA
seq_1081	-0.0115139	0.50408	0.896885	Bacteria_Firmicutes_Clostridia_Clostridiales_Ruminococcaceae_Ruminococcaceae_UCG-014_NA
seq_99	-0.0519483	0.472286	0.896888	Bacteria_Firmicutes_Clostridia_Clostridiales_Lachnospiraceae_NA_NA
seq_1141	-0.0121104	0.528275	0.896915	Bacteria_Bacteroidetes_NA_NA_NA_NA_NA
seq_442	0.00179326	0.5002	0.896979	Bacteria_Bacteroidetes_Bacteroidia_Bacteroidales_Bacteroidaceae_Bacteroides_NA
seq_278	0.0210312	0.52535	0.896996	Bacteria_Firmicutes_Clostridia_Clostridiales_Lachnospiraceae_Lachnospiraceae_UCG-001_NA
seq_2931	-0.00237534	0.496	0.897038	Bacteria_Firmicutes_Clostridia_Clostridiales_Clostridiales_vadinBB60_group_NA_NA
seq_1597	-0.00426206	0.517686	0.897059	Bacteria_Firmicutes_Clostridia_Clostridiales_Lachnospiraceae_Parasporobacterium_NA
seq_825	-0.0170987	0.514221	0.897084	Bacteria_Firmicutes_Bacilli_Lactobacillales_NA_NA_NA
seq_871	-0.00396562	0.504124	0.897084	Bacteria_NA_NA_NA_NA_NA_NA
seq_2468	0.00250547	0.509918	0.89709	Bacteria_Firmicutes_Clostridia_Clostridiales_Clostridiales_vadinBB60_group_NA_NA
seq_1058	-0.0140055	0.514898	0.897097	Bacteria_Firmicutes_Clostridia_Clostridiales_Ruminococcaceae_Anaerotruncus_NA
seq_414	0.0057246	0.516178	0.897098	Bacteria_Firmicutes_Clostridia_Clostridiales_Lachnospiraceae_[Eubacterium]_oxidoreducens_group_NA
seq_1150	-0.00491494	0.504065	0.897108	Bacteria_Firmicutes_Clostridia_Clostridiales_Lachnospiraceae_Blautia_NA
seq_2413	0.0109292	0.522995	0.897109	Bacteria_Firmicutes_Bacilli_Lactobacillales_NA_NA_NA
seq_974	-0.00590077	0.522666	0.897118	Bacteria_Firmicutes_Clostridia_Clostridiales_Lachnospiraceae_NA_NA
seq_2012	0.000398299	0.531595	0.897163	Bacteria_Firmicutes_Clostridia_Clostridiales_Ruminococcaceae_NA_NA
seq_1562	-0.00112622	0.487946	0.897174	Bacteria_Firmicutes_Clostridia_Clostridiales_Lachnospiraceae_NA_NA
seq_1788	-3.59502e-05	0.500919	0.897195	Bacteria_Bacteroidetes_NA_NA_NA_NA_NA
seq_59	0.0598605	0.449006	0.897196	Bacteria_Firmicutes_Clostridia_Clostridiales_Lachnospiraceae_Lachnospiraceae_NK4A136_group_bacterium
seq_1140	0.00132012	0.514014	0.89721	Bacteria_Tenericutes_Mollicutes_Mollicutes_RF9_NA_NA_NA
seq_1952	-0.0107138	0.525529	0.897214	Bacteria_Firmicutes_Clostridia_Clostridiales_Lachnospiraceae_NA_NA
seq_2774	-0.00780806	0.484932	0.897287	Bacteria_Bacteroidetes_Bacteroidia_Bacteroidales_NA_NA_NA
seq_478	-0.0152139	0.523482	0.89729	Bacteria_Bacteroidetes_Bacteroidia_Bacteroidales_Bacteroidaceae_Bacteroides_NA
seq_2814	-0.00407344	0.541314	0.89735	Bacteria_Firmicutes_Clostridia_Clostridiales_NA_NA_NA
seq_634	0.00821036	0.507155	0.897351	Bacteria_Bacteroidetes_Bacteroidia_Bacteroidales_Rikenellaceae_Alistipes_NA
seq_2427	-0.00581953	0.534302	0.897387	Bacteria_Firmicutes_Clostridia_Clostridiales_Lachnospiraceae_NA_NA
seq_1604	0.0156595	0.514727	0.897388	Bacteria_Firmicutes_Clostridia_Clostridiales_Clostridiales_vadinBB60_group_NA_NA
seq_2121	0.0168341	0.476054	0.897431	Bacteria_Bacteroidetes_Bacteroidia_Bacteroidales_NA_NA_NA
seq_503	-0.0102148	0.533086	0.897453	Bacteria_Firmicutes_Clostridia_Clostridiales_Ruminococcaceae_NA_NA
seq_1067	-0.0109169	0.52303	0.897457	Bacteria_Firmicutes_Clostridia_Clostridiales_Clostridiales_vadinBB60_group_NA_NA
seq_1715	-0.00456891	0.493477	0.897485	Bacteria_Bacteroidetes_NA_NA_NA_NA_NA
seq_915	0.00830247	0.512691	0.897543	Bacteria_Bacteroidetes_NA_NA_NA_NA_NA
seq_760	-0.0178332	0.546115	0.89756	Bacteria_Firmicutes_Clostridia_Clostridiales_Lachnospiraceae_NA_NA
seq_368	0.00443644	0.501517	0.897596	Bacteria_Firmicutes_Clostridia_Clostridiales_Lachnospiraceae_Lachnospiraceae_NK4A136_group_NA
seq_723	-0.00936201	0.515566	0.897626	Bacteria_Actinobacteria_Coriobacteriia_Coriobacteriales_Coriobacteriaceae_Enterorhabdus_NA
seq_2261	0.00266043	0.512642	0.897655	Bacteria_Firmicutes_NA_NA_NA_NA_NA
seq_1398	0.00486138	0.512834	0.897666	Bacteria_Firmicutes_Clostridia_Clostridiales_Ruminococcaceae_Ruminococcaceae_UCG-014_NA
seq_1627	0.00269031	0.506574	0.897669	Bacteria_Firmicutes_Erysipelotrichia_Erysipelotrichales_Erysipelotrichaceae_NA_NA
seq_1135	-0.0147661	0.502635	0.89776	Bacteria_Firmicutes_Clostridia_Clostridiales_Lachnospiraceae_NA_NA
seq_2598	-0.0205429	0.554794	0.897825	Bacteria_Firmicutes_Clostridia_Clostridiales_Lachnospiraceae_NA_NA
seq_1512	0.007217	0.519004	0.897828	Bacteria_Firmicutes_Clostridia_Clostridiales_Lachnospiraceae_NA_NA
seq_2830	-0.0103471	0.527028	0.897837	Bacteria_Firmicutes_Clostridia_Clostridiales_Lachnospiraceae_NA_NA
seq_2105	-0.00545022	0.532821	0.897862	Bacteria_Firmicutes_Clostridia_Clostridiales_Lachnospiraceae_NA_NA
seq_1507	-0.000453314	0.518238	0.897866	Bacteria_Firmicutes_Clostridia_Clostridiales_Lachnospiraceae_NA_NA
seq_863	-0.0175437	0.53007	0.897866	Bacteria_Firmicutes_NA_NA_NA_NA_NA
seq_1829	0.00386692	0.494193	0.897872	Bacteria_Bacteroidetes_Bacteroidia_Bacteroidales_Bacteroidales_S24-7_group_NA_NA
seq_623	-0.0117882	0.52594	0.897885	Bacteria_Tenericutes_Mollicutes_Mollicutes_RF9_NA_NA_NA
seq_1390	-0.0104892	0.506271	0.897953	Bacteria_Firmicutes_Clostridia_Clostridiales_Lachnospiraceae_NA_NA
seq_2161	-0.00397945	0.530615	0.897956	Bacteria_Firmicutes_Clostridia_Clostridiales_Lachnospiraceae_[Eubacterium]_oxidoreducens_group_NA
seq_1592	-0.00612678	0.494591	0.897958	Bacteria_Firmicutes_Clostridia_Clostridiales_Ruminococcaceae_Pseudoflavonifractor_NA
seq_1254	-0.00728994	0.484829	0.89797	Bacteria_Bacteroidetes_Bacteroidia_NA_NA_NA_NA
seq_319	-0.0178914	0.523073	0.897983	Bacteria_Actinobacteria_Coriobacteriia_Coriobacteriales_Coriobacteriaceae_NA_NA
seq_239	-0.0293623	0.530944	0.898	Bacteria_Firmicutes_Bacilli_Bacillales_Staphylococcaceae_Staphylococcus_NA
seq_2144	0.00629131	0.52341	0.898022	Bacteria_Firmicutes_Clostridia_Clostridiales_Lachnospiraceae_Blautia_NA
seq_696	0.00864411	0.532035	0.898041	Bacteria_Firmicutes_Clostridia_Clostridiales_Ruminococcaceae_Ruminococcaceae_UCG-014_NA
seq_1462	-0.00991611	0.515613	0.898077	Bacteria_Firmicutes_Clostridia_Clostridiales_Ruminococcaceae_NA_NA
seq_2559	0.00306592	0.508935	0.898082	Bacteria_Bacteroidetes_Bacteroidia_Bacteroidales_Rikenellaceae_Alistipes_NA
seq_2842	-0.00566977	0.48403	0.898245	Bacteria_Firmicutes_Clostridia_Clostridiales_Lachnospiraceae_NA_NA
seq_2909	0.0084215	0.530579	0.898306	Bacteria_Firmicutes_Bacilli_Lactobacillales_NA_NA_NA
seq_253	-0.0197215	0.524925	0.898318	Bacteria_Firmicutes_Clostridia_Clostridiales_Lachnospiraceae_NA_NA
seq_2582	0.00832895	0.5186	0.89835	Bacteria_Firmicutes_Clostridia_Clostridiales_Lachnospiraceae_NA_NA
seq_434	0.00580651	0.513344	0.898354	Bacteria_Firmicutes_Clostridia_Clostridiales_Lachnospiraceae_NA_NA
seq_2027	-0.0117639	0.533237	0.898396	Bacteria_Firmicutes_Clostridia_Clostridiales_Ruminococcaceae_NA_NA
seq_2759	-0.0115649	0.520009	0.898426	Bacteria_Firmicutes_NA_NA_NA_NA_NA
seq_921	0.00868595	0.496603	0.898469	Bacteria_Firmicutes_Clostridia_Clostridiales_Lachnospiraceae_NA_NA
seq_1248	0.00278982	0.516573	0.898513	Bacteria_Bacteroidetes_Bacteroidia_Bacteroidales_Bacteroidales_S24-7_group_NA_NA
seq_2293	-0.00736785	0.542613	0.898524	Bacteria_Firmicutes_Clostridia_Clostridiales_Ruminococcaceae_Ruminococcaceae_UCG-011_NA
seq_242	-0.0263841	0.508888	0.898544	Bacteria_Firmicutes_Clostridia_Clostridiales_Lachnospiraceae_Coprococcus_1_NA
seq_1890	-0.0139478	0.511915	0.898576	Bacteria_Bacteroidetes_Bacteroidia_Bacteroidales_Bacteroidales_S24-7_group_NA_NA
seq_1221	0.00466046	0.518742	0.898578	Bacteria_Firmicutes_Clostridia_Clostridiales_Lachnospiraceae_Lachnospiraceae_UCG-001_NA
seq_2910	-0.000633567	0.541752	0.898598	Bacteria_Bacteroidetes_Bacteroidia_Bacteroidales_NA_NA_NA
seq_1050	-0.0113157	0.50929	0.898616	Bacteria_Firmicutes_Clostridia_Clostridiales_Lachnospiraceae_Coprococcus_1_NA
seq_525	-0.00460087	0.501115	0.898716	Bacteria_Firmicutes_Clostridia_Clostridiales_Ruminococcaceae_NA_NA
seq_2242	0.000274858	0.48722	0.898728	Bacteria_Firmicutes_Clostridia_Clostridiales_Ruminococcaceae_NA_NA
seq_2514	0.00825234	0.502485	0.898775	Bacteria_Firmicutes_NA_NA_NA_NA_NA
seq_308	-0.0211811	0.492511	0.898807	Bacteria_Firmicutes_Clostridia_Clostridiales_Lachnospiraceae_NA_NA
seq_445	-0.0136247	0.524201	0.898842	Bacteria_Firmicutes_Clostridia_Clostridiales_Ruminococcaceae_Ruminococcaceae_UCG-014_NA
seq_1495	-0.00109134	0.522942	0.89891	Bacteria_Firmicutes_NA_NA_NA_NA_NA
seq_1264	-0.020215	0.516707	0.898916	Bacteria_Bacteroidetes_NA_NA_NA_NA_NA
seq_1792	-0.00496676	0.510682	0.898967	Bacteria_Firmicutes_Clostridia_Clostridiales_Lachnospiraceae_NA_NA
seq_799	0.0143045	0.509009	0.899018	Bacteria_Firmicutes_Clostridia_Clostridiales_Defluviitaleaceae_Defluviitaleaceae_UCG-011_NA
seq_1975	-0.0164387	0.508926	0.899056	Bacteria_Firmicutes_Clostridia_Clostridiales_Lachnospiraceae_NA_NA
seq_1249	-0.0141026	0.527374	0.899058	Bacteria_Firmicutes_Clostridia_Clostridiales_Lachnospiraceae_NA_NA
seq_2000	-0.0123256	0.514839	0.899064	Bacteria_Firmicutes_Clostridia_Clostridiales_Ruminococcaceae_NA_NA
seq_1608	0.00137933	0.516176	0.899118	Bacteria_Bacteroidetes_Bacteroidia_Bacteroidales_Bacteroidales_S24-7_group_NA_NA
seq_2313	-0.00864742	0.538364	0.899138	Bacteria_Firmicutes_Clostridia_Clostridiales_Lachnospiraceae_NA_NA
seq_1641	0.00115129	0.519996	0.899161	Bacteria_Firmicutes_Clostridia_Clostridiales_Lachnospiraceae_NA_NA
seq_2036	0.00749604	0.502523	0.899211	Bacteria_Bacteroidetes_Bacteroidia_Bacteroidales_NA_NA_NA
seq_2829	-0.00285638	0.505685	0.899274	Bacteria_Bacteroidetes_Bacteroidia_NA_NA_NA_NA
seq_2025	-0.00698014	0.537299	0.899278	Bacteria_Bacteroidetes_Bacteroidia_Bacteroidales_NA_NA_NA
seq_306	0.0171991	0.55458	0.899283	Bacteria_Firmicutes_Clostridia_Clostridiales_Lachnospiraceae_NA_NA
seq_1855	-0.0237217	0.514203	0.89929	Bacteria_Firmicutes_Bacilli_Lactobacillales_NA_NA_NA
seq_430	-0.00394136	0.506579	0.899303	Bacteria_Bacteroidetes_Bacteroidia_Bacteroidales_Bacteroidales_S24-7_group_NA_NA
seq_448	-0.00226863	0.519371	0.899352	Bacteria_Firmicutes_Clostridia_Clostridiales_Ruminococcaceae_Anaerotruncus_NA
seq_586	0.00573732	0.502641	0.899354	Bacteria_Tenericutes_Mollicutes_Mollicutes_RF9_NA_NA_NA
seq_1431	-0.0132672	0.499188	0.89942	Bacteria_Firmicutes_Clostridia_Clostridiales_Lachnospiraceae_NA_NA
seq_2118	-0.00172731	0.513095	0.899422	Bacteria_Firmicutes_Bacilli_NA_NA_NA_NA
seq_2568	-0.00571388	0.508747	0.899629	Bacteria_Firmicutes_Clostridia_Clostridiales_NA_NA_NA
seq_187	-0.0390943	0.468377	0.899719	Bacteria_Firmicutes_Clostridia_Clostridiales_Lachnospiraceae_Lachnoclostridium_NA
seq_251	-0.028195	0.515995	0.89973	Bacteria_Firmicutes_Clostridia_Clostridiales_Ruminococcaceae_NA_NA
seq_464	0.0100735	0.506426	0.899752	Bacteria_Firmicutes_Clostridia_Clostridiales_Ruminococcaceae_Intestinimonas_NA
seq_1906	0.00218211	0.51046	0.89976	Bacteria_Firmicutes_Clostridia_Clostridiales_Lachnospiraceae_NA_NA
seq_1450	2.01423e-05	0.506543	0.899775	Bacteria_Firmicutes_Clostridia_Clostridiales_Lachnospiraceae_NA_NA
seq_777	-0.0155163	0.499376	0.899792	Bacteria_Firmicutes_Clostridia_Clostridiales_Lachnospiraceae_Incertae_Sedis_NA
seq_2592	-0.0101594	0.540527	0.899842	Bacteria_Bacteroidetes_Bacteroidia_Bacteroidales_Bacteroidales_S24-7_group_NA_NA
seq_2462	3.07985e-05	0.502727	0.899906	Bacteria_Tenericutes_Mollicutes_Mollicutes_RF9_NA_NA_NA
seq_1844	-0.00172373	0.491444	0.899931	Bacteria_Firmicutes_Clostridia_Clostridiales_Clostridiales_vadinBB60_group_NA_NA
seq_396	-0.0156874	0.504185	0.89994	Bacteria_Tenericutes_Mollicutes_Mollicutes_RF9_NA_NA_NA
seq_2715	-0.0181433	0.496241	0.899964	Bacteria_Firmicutes_NA_NA_NA_NA_NA
seq_2892	-0.00902879	0.506113	0.900007	Bacteria_Firmicutes_NA_NA_NA_NA_NA
seq_2501	-0.00915736	0.530607	0.900036	Bacteria_Firmicutes_Clostridia_Clostridiales_Ruminococcaceae_Ruminococcaceae_UCG-003_NA
seq_894	0.0119921	0.520458	0.900059	Bacteria_Firmicutes_Clostridia_Clostridiales_Lachnospiraceae_NA_NA
seq_2508	0.00192982	0.538794	0.900129	Bacteria_NA_NA_NA_NA_NA_NA
seq_1843	-0.00916521	0.519634	0.900144	Bacteria_Firmicutes_Clostridia_Clostridiales_Ruminococcaceae_NA_NA
seq_789	0.00401116	0.522624	0.900154	Bacteria_Bacteroidetes_NA_NA_NA_NA_NA
seq_794	0.0105283	0.529737	0.900166	Bacteria_Firmicutes_Clostridia_Clostridiales_Ruminococcaceae_Ruminococcaceae_UCG-014_NA
seq_902	-0.00597186	0.541233	0.900176	Bacteria_Firmicutes_Clostridia_Clostridiales_Ruminococcaceae_Ruminiclostridium_5_NA
seq_2947	0.00806897	0.519163	0.900181	Bacteria_Firmicutes_NA_NA_NA_NA_NA
seq_807	-0.0284493	0.538809	0.900193	Bacteria_Firmicutes_Clostridia_Clostridiales_Lachnospiraceae_NA_NA
seq_2761	-0.00782835	0.553943	0.900296	Bacteria_Firmicutes_Clostridia_Clostridiales_NA_NA_NA
seq_1280	-0.00493755	0.569561	0.900326	Bacteria_Firmicutes_Clostridia_Clostridiales_Peptococcaceae_NA_NA
seq_580	-0.0057275	0.524287	0.900435	Bacteria_Firmicutes_Clostridia_Clostridiales_Ruminococcaceae_NA_NA
seq_2558	0.0105832	0.519733	0.900501	Bacteria_Firmicutes_Bacilli_NA_NA_NA_NA
seq_2760	-0.00694565	0.515296	0.900563	Bacteria_Bacteroidetes_Bacteroidia_Bacteroidales_Bacteroidales_S24-7_group_NA_NA
seq_2075	-0.00369485	0.525203	0.900651	Bacteria_Firmicutes_Clostridia_Clostridiales_Ruminococcaceae_Anaerotruncus_NA
seq_2837	-0.00321817	0.529406	0.900658	Bacteria_Firmicutes_Erysipelotrichia_Erysipelotrichales_Erysipelotrichaceae_Erysipelatoclostridium_NA
seq_1974	-0.0188013	0.542671	0.90073	Bacteria_Firmicutes_Clostridia_Clostridiales_Clostridiales_vadinBB60_group_NA_NA
seq_903	0.00663402	0.523974	0.900742	Bacteria_Firmicutes_Clostridia_Clostridiales_Lachnospiraceae_NA_NA
seq_2580	0.00662053	0.521281	0.900742	Bacteria_Firmicutes_Clostridia_Clostridiales_Lachnospiraceae_NA_NA
seq_647	0.0149693	0.525501	0.90077	Bacteria_Firmicutes_Clostridia_Clostridiales_Clostridiales_vadinBB60_group_NA_NA
seq_800	-0.00409317	0.508609	0.900846	Bacteria_Firmicutes_NA_NA_NA_NA_NA
seq_2984	-0.00556832	0.532255	0.900893	Bacteria_Firmicutes_Clostridia_Clostridiales_Lachnospiraceae_NA_NA
seq_749	0.00198253	0.532637	0.900947	Bacteria_Firmicutes_Erysipelotrichia_Erysipelotrichales_Erysipelotrichaceae_Turicibacter_NA
seq_2544	0.0118375	0.509281	0.901042	Bacteria_Firmicutes_Clostridia_Clostridiales_Lachnospiraceae_Lactonifactor_NA
seq_2706	-0.00624542	0.536584	0.901059	Bacteria_Firmicutes_Clostridia_Clostridiales_Lachnospiraceae_NA_NA
seq_1598	-0.00273983	0.526328	0.901112	Bacteria_Bacteroidetes_Bacteroidia_Bacteroidales_NA_NA_NA
seq_1946	-0.00756721	0.514227	0.901118	Bacteria_Firmicutes_Erysipelotrichia_Erysipelotrichales_Erysipelotrichaceae_NA_NA
seq_1532	0.00817041	0.534665	0.901128	Bacteria_Firmicutes_Clostridia_Clostridiales_Lachnospiraceae_NA_NA
seq_1024	-0.0168801	0.500697	0.901136	Bacteria_Bacteroidetes_Bacteroidia_Bacteroidales_NA_NA_NA
seq_756	-0.00198363	0.489216	0.901137	Bacteria_Firmicutes_Clostridia_Clostridiales_Defluviitaleaceae_Defluviitaleaceae_UCG-011_NA
seq_2553	0.000976287	0.523605	0.901143	Bacteria_Firmicutes_Clostridia_Clostridiales_Family_XIII_[Eubacterium]_nodatum_group_NA
seq_2285	-0.0124742	0.528293	0.901143	Bacteria_Firmicutes_Clostridia_Clostridiales_Ruminococcaceae_NA_NA
seq_2052	-0.0182169	0.5442	0.901256	Bacteria_Firmicutes_Erysipelotrichia_Erysipelotrichales_Erysipelotrichaceae_Candidatus_Stoquefichus_NA
seq_731	0.000536634	0.493592	0.901329	Bacteria_Firmicutes_Clostridia_Clostridiales_Lachnospiraceae_NA_NA
seq_1008	0.010921	0.5416	0.901373	Bacteria_Firmicutes_Clostridia_Clostridiales_Lachnospiraceae_NA_NA
seq_1972	-0.00393622	0.526888	0.901417	Bacteria_Actinobacteria_NA_NA_NA_NA_NA
seq_1321	-0.00505299	0.539539	0.901427	Bacteria_Firmicutes_Clostridia_Clostridiales_Clostridiaceae_1_Candidatus_Arthromitus_NA
seq_900	-0.00415335	0.516434	0.901511	Bacteria_Bacteroidetes_Flavobacteriia_Flavobacteriales_NA_NA_NA
seq_783	0.000987321	0.523266	0.90159	Bacteria_Firmicutes_Clostridia_Clostridiales_Lachnospiraceae_NA_NA
seq_1358	0.0141957	0.534088	0.901595	Bacteria_Firmicutes_Clostridia_Clostridiales_Lachnospiraceae_NA_NA
seq_864	-0.0223322	0.512927	0.901604	Bacteria_Firmicutes_Clostridia_Clostridiales_Clostridiales_vadinBB60_group_NA_NA
seq_2458	0.0120336	0.517793	0.901605	Bacteria_Firmicutes_NA_NA_NA_NA_NA
seq_2338	-0.0176615	0.560862	0.901607	Bacteria_Firmicutes_NA_NA_NA_NA_NA
seq_1954	-0.00898251	0.549317	0.901635	Bacteria_Firmicutes_Clostridia_Clostridiales_NA_NA_NA
seq_206	0.0267615	0.534412	0.901685	Bacteria_Firmicutes_Clostridia_Clostridiales_Ruminococcaceae_Ruminiclostridium_9_NA
seq_2279	0.00146911	0.515216	0.901698	Bacteria_Verrucomicrobia_Verrucomicrobiae_Verrucomicrobiales_NA_NA_NA
seq_15	-0.0680433	0.355015	0.901825	Bacteria_Bacteroidetes_Bacteroidia_Bacteroidales_Bacteroidaceae_Bacteroides_NA
seq_887	-0.0204918	0.535706	0.901894	Bacteria_Firmicutes_Clostridia_Clostridiales_Ruminococcaceae_Anaerotruncus_NA
seq_1201	0.00385527	0.501641	0.901966	Bacteria_Firmicutes_Clostridia_Clostridiales_Lachnospiraceae_Lachnospiraceae_FE2018_group_NA
seq_2794	0.00688058	0.552778	0.901976	Bacteria_Firmicutes_Clostridia_Clostridiales_Ruminococcaceae_Ruminococcaceae_NK4A214_group_NA
seq_2270	-0.0102847	0.545709	0.901977	Bacteria_Firmicutes_NA_NA_NA_NA_NA
seq_1888	-0.0183874	0.48876	0.902087	Bacteria_Actinobacteria_NA_NA_NA_NA_NA
seq_413	-0.0057213	0.518947	0.90211	Bacteria_Firmicutes_Clostridia_Clostridiales_Lachnospiraceae_Coprococcus_1_NA
seq_2817	0.0021816	0.497005	0.902111	Bacteria_Bacteroidetes_Bacteroidia_Bacteroidales_NA_NA_NA
seq_273	0.0203264	0.525501	0.902152	Bacteria_Firmicutes_Clostridia_Clostridiales_Ruminococcaceae_Ruminococcaceae_NK4A214_group_NA
seq_1080	0.00732986	0.527823	0.902157	Bacteria_Firmicutes_Clostridia_Clostridiales_NA_NA_NA
seq_1624	-0.0133466	0.526206	0.902161	Bacteria_Firmicutes_Clostridia_Clostridiales_Lachnospiraceae_NA_NA
seq_1277	-0.00345153	0.52117	0.902184	Bacteria_Firmicutes_Clostridia_Clostridiales_Ruminococcaceae_Anaerofilum_NA
seq_378	0.00338871	0.563291	0.902258	Bacteria_Firmicutes_Clostridia_Clostridiales_Ruminococcaceae_NA_NA
seq_294	0.00141506	0.517535	0.902263	Bacteria_Firmicutes_Clostridia_Clostridiales_Lachnospiraceae_NA_NA
seq_323	0.01825	0.5406	0.902279	Bacteria_Firmicutes_Clostridia_Clostridiales_Ruminococcaceae_Oscillibacter_NA
seq_1049	-0.0118202	0.523643	0.902335	Bacteria_Bacteroidetes_Bacteroidia_Bacteroidales_Bacteroidales_S24-7_group_NA_NA
seq_1481	0.00857313	0.51974	0.902341	Bacteria_Firmicutes_Clostridia_Clostridiales_Lachnospiraceae_NA_NA
seq_2499	0.00983015	0.491241	0.902367	Bacteria_Firmicutes_Clostridia_Clostridiales_Lachnospiraceae_NA_NA
seq_2400	0.00183706	0.535742	0.902387	Bacteria_Firmicutes_Clostridia_Clostridiales_Lachnospiraceae_Lachnospiraceae_NK4A136_group_NA
seq_1461	-0.0056638	0.510817	0.902465	Bacteria_Firmicutes_Clostridia_Clostridiales_Lachnospiraceae_NA_NA
seq_764	-0.00251259	0.535243	0.90257	Bacteria_Firmicutes_Clostridia_Clostridiales_Ruminococcaceae_Ruminiclostridium_9_NA
seq_1794	-0.00592813	0.522962	0.902699	Bacteria_Firmicutes_Clostridia_Clostridiales_Lachnospiraceae_Lachnospiraceae_UCG-006_NA
seq_743	-0.0186134	0.549102	0.902714	Bacteria_Firmicutes_Clostridia_Clostridiales_NA_NA_NA
seq_822	-0.0110053	0.512883	0.902783	Bacteria_Tenericutes_Mollicutes_Mollicutes_RF9_NA_NA_NA
seq_1378	0.0105158	0.54155	0.902809	Bacteria_Bacteroidetes_Bacteroidia_Bacteroidales_Bacteroidales_S24-7_group_NA_NA
seq_415	-0.0111274	0.528787	0.902813	Bacteria_Tenericutes_Mollicutes_Mollicutes_RF9_NA_NA_NA
seq_1364	0.00336768	0.512188	0.902824	Bacteria_Firmicutes_Clostridia_Clostridiales_Lachnospiraceae_Lachnospiraceae_UCG-006_NA
seq_1728	0.000174552	0.525335	0.902856	Bacteria_Firmicutes_Clostridia_Clostridiales_Ruminococcaceae_Ruminiclostridium_5_NA
seq_2650	-0.00701846	0.512383	0.902891	Bacteria_Firmicutes_Clostridia_Clostridiales_Lachnospiraceae_NA_NA
seq_1814	0.0119849	0.520281	0.903036	Bacteria_Firmicutes_Clostridia_Clostridiales_Lachnospiraceae_NA_NA
seq_1381	0.00252916	0.517773	0.903107	Bacteria_Bacteroidetes_Bacteroidia_Bacteroidales_Bacteroidales_S24-7_group_NA_NA
seq_2454	-0.00570433	0.547802	0.903145	Bacteria_Firmicutes_Clostridia_Clostridiales_Family_XIII_NA_NA
seq_1911	-0.000694611	0.534393	0.903157	Bacteria_NA_NA_NA_NA_NA_NA
seq_2863	-0.00764043	0.566822	0.903173	Bacteria_Bacteroidetes_Bacteroidia_Bacteroidales_Bacteroidales_S24-7_group_NA_NA
seq_1226	0.0067541	0.524725	0.903196	Bacteria_Firmicutes_Clostridia_Clostridiales_NA_NA_NA
seq_507	-0.018815	0.478505	0.903197	Bacteria_Firmicutes_Clostridia_Clostridiales_Lachnospiraceae_NA_NA
seq_1349	0.004871	0.521178	0.903206	Bacteria_Verrucomicrobia_Verrucomicrobiae_Verrucomicrobiales_Verrucomicrobiaceae_Akkermansia_NA
seq_267	0.0116382	0.505235	0.903219	Bacteria_Firmicutes_Erysipelotrichia_Erysipelotrichales_Erysipelotrichaceae_Turicibacter_NA
seq_1976	-0.0125411	0.524849	0.903232	Bacteria_Firmicutes_Clostridia_Clostridiales_NA_NA_NA
seq_657	0.011549	0.519036	0.903237	Bacteria_Firmicutes_Clostridia_Clostridiales_Lachnospiraceae_NA_NA
seq_2433	0.00196641	0.497733	0.90324	Bacteria_Bacteroidetes_NA_NA_NA_NA_NA
seq_2707	-0.00904875	0.518952	0.903298	Bacteria_Firmicutes_Clostridia_Clostridiales_NA_NA_NA
seq_593	0.00372519	0.528536	0.90331	Bacteria_Firmicutes_Clostridia_Clostridiales_Ruminococcaceae_Ruminiclostridium_5_NA
seq_772	-0.0153567	0.533257	0.90336	Bacteria_Bacteroidetes_Bacteroidia_Bacteroidales_Bacteroidales_S24-7_group_NA_NA
seq_608	0.0107544	0.508672	0.903361	Bacteria_Bacteroidetes_Bacteroidia_Bacteroidales_Bacteroidales_S24-7_group_NA_NA
seq_2550	0.00694012	0.515372	0.903423	Bacteria_Firmicutes_Clostridia_Clostridiales_Family_XIII_NA_NA
seq_2567	-0.0108442	0.556214	0.903512	Bacteria_Firmicutes_Clostridia_Clostridiales_Ruminococcaceae_Ruminococcaceae_UCG-014_NA
seq_330	0.00215277	0.516878	0.90353	Bacteria_Firmicutes_Clostridia_Clostridiales_Clostridiales_vadinBB60_group_NA_NA
seq_359	-0.00485873	0.517405	0.903552	Bacteria_Bacteroidetes_Bacteroidia_Bacteroidales_Bacteroidales_S24-7_group_NA_NA
seq_998	-0.00451171	0.536714	0.903555	Bacteria_Firmicutes_Clostridia_Clostridiales_Family_XIII_NA_NA
seq_1892	-0.00480716	0.542664	0.903611	Bacteria_Firmicutes_Clostridia_Clostridiales_NA_NA_NA
seq_2500	0.00454377	0.526226	0.903697	Bacteria_Firmicutes_Clostridia_Clostridiales_NA_NA_NA
seq_1000	0.0110959	0.531277	0.903709	Bacteria_Firmicutes_Clostridia_Clostridiales_Lachnospiraceae_NA_NA
seq_779	-0.0125973	0.515144	0.903762	Bacteria_Firmicutes_Clostridia_Clostridiales_Christensenellaceae_NA_NA
seq_2102	0.00801195	0.525405	0.903766	Bacteria_Firmicutes_Clostridia_Clostridiales_Lachnospiraceae_NA_NA
seq_2834	-0.0055465	0.520334	0.903827	Bacteria_Firmicutes_Clostridia_Clostridiales_Clostridiaceae_1_Candidatus_Arthromitus_NA
seq_2450	-0.00440306	0.524018	0.903855	Bacteria_Firmicutes_Clostridia_Clostridiales_NA_NA_NA
seq_842	0.00696498	0.508028	0.903885	Bacteria_NA_NA_NA_NA_NA_NA
seq_2602	-0.0123759	0.510165	0.903903	Bacteria_Firmicutes_Clostridia_Clostridiales_Peptococcaceae_NA_NA
seq_1542	-0.0107959	0.536698	0.903911	Bacteria_Firmicutes_Clostridia_Clostridiales_Lachnospiraceae_NA_NA
seq_1560	0.00735658	0.550331	0.90393	Bacteria_Firmicutes_Clostridia_Clostridiales_Peptococcaceae_NA_NA
seq_1862	-0.0126595	0.549247	0.903946	Bacteria_Firmicutes_Clostridia_Clostridiales_Clostridiales_vadinBB60_group_NA_NA
seq_2527	-0.00214335	0.508965	0.90398	Bacteria_Firmicutes_Clostridia_Clostridiales_Lachnospiraceae_NA_NA
seq_2305	-0.00780097	0.52117	0.904076	Bacteria_Bacteroidetes_Sphingobacteriia_Sphingobacteriales_Saprospiraceae_Portibacter_NA
seq_2537	-0.00384409	0.544317	0.904111	Bacteria_NA_NA_NA_NA_NA_NA
seq_699	0.0103039	0.507405	0.904134	Bacteria_Firmicutes_Clostridia_Clostridiales_NA_NA_NA
seq_1962	0.00044722	0.540302	0.904378	Bacteria_Firmicutes_Erysipelotrichia_Erysipelotrichales_Erysipelotrichaceae_Turicibacter_NA
seq_309	-0.00250075	0.541183	0.904414	Bacteria_Firmicutes_Clostridia_Clostridiales_Lachnospiraceae_NA_NA
seq_725	-0.00809768	0.534759	0.904495	Bacteria_Firmicutes_Clostridia_Clostridiales_Lachnospiraceae_Lachnospiraceae_UCG-001_NA
seq_1570	-0.0108325	0.536459	0.904495	Bacteria_Bacteroidetes_Bacteroidia_Bacteroidales_Bacteroidales_S24-7_group_NA_NA
seq_1527	-0.0212106	0.48532	0.904589	Bacteria_Firmicutes_Clostridia_Clostridiales_Ruminococcaceae_NA_NA
seq_389	-0.00168075	0.537526	0.904624	Bacteria_Firmicutes_Clostridia_Clostridiales_Lachnospiraceae_Lachnoclostridium_NA
seq_1851	-0.00683591	0.537406	0.904771	Bacteria_Proteobacteria_Betaproteobacteria_Burkholderiales_Alcaligenaceae_Parasutterella_NA
seq_2447	-0.0121607	0.512892	0.904877	Bacteria_Firmicutes_Clostridia_Clostridiales_Ruminococcaceae_Ruminococcaceae_UCG-014_NA
seq_207	0.018154	0.518344	0.904916	Bacteria_Bacteroidetes_Bacteroidia_Bacteroidales_Bacteroidales_S24-7_group_NA_NA
seq_2173	-0.00455013	0.509161	0.904955	Bacteria_Firmicutes_Bacilli_NA_NA_NA_NA
seq_2421	0.00359168	0.532872	0.904973	Bacteria_Firmicutes_Clostridia_Clostridiales_Ruminococcaceae_NA_NA
seq_1691	0.0106268	0.534129	0.905017	Bacteria_Firmicutes_Clostridia_Clostridiales_Lachnospiraceae_NA_NA
seq_1288	-0.00600606	0.528429	0.905136	Bacteria_Firmicutes_Clostridia_Clostridiales_Ruminococcaceae_NA_NA
seq_243	0.00848661	0.502927	0.905205	Bacteria_Firmicutes_Clostridia_Clostridiales_Ruminococcaceae_Pseudoflavonifractor_NA
seq_246	-0.0165604	0.527393	0.905221	Bacteria_Firmicutes_Clostridia_Clostridiales_Lachnospiraceae_NA_NA
seq_2581	-0.00522058	0.51437	0.90529	Bacteria_Bacteroidetes_Bacteroidia_Bacteroidales_Rikenellaceae_NA_NA
seq_1910	-0.0051212	0.497394	0.905319	Bacteria_Verrucomicrobia_Verrucomicrobiae_Verrucomicrobiales_Verrucomicrobiaceae_Akkermansia_NA
seq_2978	-0.00972195	0.541802	0.905379	Bacteria_Firmicutes_Clostridia_Clostridiales_Ruminococcaceae_Anaerotruncus_NA
seq_1371	0.00986221	0.523305	0.905383	Bacteria_Firmicutes_Clostridia_Clostridiales_Ruminococcaceae_Ruminiclostridium_5_NA
seq_889	-0.0162415	0.545764	0.905406	Bacteria_Firmicutes_Clostridia_Clostridiales_NA_NA_NA
seq_2763	-0.0153517	0.533583	0.905466	Bacteria_Firmicutes_Clostridia_Clostridiales_Lachnospiraceae_NA_NA
seq_2316	-0.0217986	0.54357	0.905647	Bacteria_Firmicutes_Erysipelotrichia_Erysipelotrichales_Erysipelotrichaceae_Turicibacter_NA
seq_2730	-0.00531633	0.497466	0.90565	Bacteria_Bacteroidetes_NA_NA_NA_NA_NA
seq_2983	-0.00822498	0.537169	0.905662	Bacteria_Firmicutes_NA_NA_NA_NA_NA
seq_2312	-0.0194273	0.539687	0.905689	Bacteria_Firmicutes_Clostridia_Clostridiales_Ruminococcaceae_Ruminococcaceae_UCG-014_NA
seq_590	-0.00900097	0.545469	0.905707	Bacteria_Firmicutes_Clostridia_Clostridiales_Lachnospiraceae_NA_NA
seq_426	-0.00761313	0.528967	0.906013	Bacteria_Bacteroidetes_Bacteroidia_Bacteroidales_Bacteroidales_S24-7_group_NA_NA
seq_2387	-0.0112706	0.536925	0.906106	Bacteria_Firmicutes_Clostridia_Clostridiales_Ruminococcaceae_NA_NA
seq_2658	-0.0105988	0.529646	0.906156	Bacteria_Cyanobacteria_Melainabacteria_Gastranaerophilales_NA_NA_NA
seq_1980	-0.00165419	0.520623	0.906252	Bacteria_Firmicutes_NA_NA_NA_NA_NA
seq_1124	-0.0127581	0.525466	0.906298	Bacteria_Firmicutes_Bacilli_NA_NA_NA_NA
seq_307	-0.0148298	0.557622	0.906316	Bacteria_Firmicutes_Clostridia_Clostridiales_Lachnospiraceae_NA_NA
seq_1732	0.00409747	0.506871	0.90633	Bacteria_Firmicutes_Clostridia_Clostridiales_Lachnospiraceae_NA_NA
seq_537	-0.0098105	0.544568	0.906349	Bacteria_Firmicutes_Clostridia_Clostridiales_Lachnospiraceae_NA_NA
seq_2015	-0.0123191	0.521675	0.906483	Bacteria_Firmicutes_Clostridia_Clostridiales_Lachnospiraceae_NA_NA
seq_164	-0.0100004	0.5767	0.906511	Bacteria_Firmicutes_Clostridia_Clostridiales_Lachnospiraceae_NA_NA
seq_2901	0.00183973	0.522908	0.906587	Bacteria_Bacteroidetes_Bacteroidia_Bacteroidales_Bacteroidales_S24-7_group_NA_NA
seq_2917	-0.000134409	0.521122	0.906654	Bacteria_Firmicutes_Clostridia_Clostridiales_NA_NA_NA
seq_2381	-0.00545331	0.524173	0.90669	Bacteria_Firmicutes_Clostridia_Clostridiales_Lachnospiraceae_Coprococcus_1_NA
seq_1457	-0.0248361	0.537685	0.906888	Bacteria_Firmicutes_Clostridia_Clostridiales_Lachnospiraceae_NA_NA
seq_1192	0.0126511	0.512752	0.907026	Bacteria_Firmicutes_Clostridia_Clostridiales_Lachnospiraceae_NA_NA
seq_547	-0.00664497	0.531046	0.907105	Bacteria_Firmicutes_Clostridia_Clostridiales_Ruminococcaceae_Ruminococcaceae_UCG-014_NA
seq_604	-0.00643132	0.543719	0.907132	Bacteria_Firmicutes_Clostridia_Clostridiales_Ruminococcaceae_Anaerofilum_NA
seq_2260	-0.0102184	0.537689	0.907136	Bacteria_Firmicutes_Clostridia_Clostridiales_Lachnospiraceae_NA_NA
seq_851	-0.0123907	0.521373	0.907225	Bacteria_Firmicutes_Clostridia_Clostridiales_Family_XIII_Family_XIII_AD3011_group_NA
seq_542	-0.00707149	0.532123	0.907326	Bacteria_Firmicutes_Clostridia_Clostridiales_Lachnospiraceae_NA_NA
seq_2182	0.00445915	0.53632	0.90734	Bacteria_Firmicutes_Erysipelotrichia_Erysipelotrichales_Erysipelotrichaceae_Turicibacter_NA
seq_325	0.0167935	0.559914	0.907468	Bacteria_Firmicutes_Clostridia_Clostridiales_Lachnospiraceae_Tyzzerella_NA
seq_1263	-0.00159448	0.52306	0.907499	Bacteria_Firmicutes_Clostridia_Clostridiales_Lachnospiraceae_NA_NA
seq_2345	-0.00392891	0.54443	0.907641	Bacteria_Firmicutes_Clostridia_Clostridiales_Lachnospiraceae_NA_NA
seq_1232	-0.0121674	0.532563	0.907656	Bacteria_Verrucomicrobia_Verrucomicrobiae_Verrucomicrobiales_Verrucomicrobiaceae_Akkermansia_NA
seq_1859	-0.0131649	0.527209	0.907728	Bacteria_Firmicutes_Clostridia_Clostridiales_Lachnospiraceae_NA_NA
seq_721	-0.0026158	0.510209	0.907742	Bacteria_Firmicutes_Clostridia_Clostridiales_Lachnospiraceae_NA_NA
seq_2283	-0.00960329	0.534918	0.907758	Bacteria_Firmicutes_Clostridia_Clostridiales_Lachnospiraceae_NA_NA
seq_732	-0.00413744	0.542362	0.907777	Bacteria_Firmicutes_Clostridia_Clostridiales_Ruminococcaceae_NA_NA
seq_1415	-0.0118332	0.538306	0.907803	Bacteria_Firmicutes_Clostridia_Clostridiales_Lachnospiraceae_NA_NA
seq_312	0.00358982	0.544783	0.907826	Bacteria_Firmicutes_Clostridia_Clostridiales_Lachnospiraceae_NA_NA
seq_2396	0.00212191	0.560969	0.907857	Bacteria_Firmicutes_Clostridia_Clostridiales_Ruminococcaceae_NA_NA
seq_384	-0.00691346	0.542248	0.907923	Bacteria_Firmicutes_Clostridia_Clostridiales_Ruminococcaceae_Ruminococcaceae_UCG-005_NA
seq_2152	-0.00603711	0.53591	0.907971	Bacteria_Firmicutes_Clostridia_Clostridiales_Ruminococcaceae_Ruminococcaceae_UCG-014_NA
seq_2327	-0.00389209	0.540389	0.90798	Bacteria_Firmicutes_Clostridia_NA_NA_NA_NA
seq_484	-0.0142997	0.521714	0.908115	Bacteria_Firmicutes_Clostridia_Clostridiales_Ruminococcaceae_Ruminiclostridium_5_NA
seq_1958	-0.0173606	0.525565	0.908129	Bacteria_Saccharibacteria_Unknown_Class_Unknown_Order_Unknown_Family_Candidatus_Saccharimonas_NA
seq_2838	0.00318547	0.548383	0.908198	Bacteria_Firmicutes_Clostridia_Clostridiales_NA_NA_NA
seq_1273	-0.000503783	0.510528	0.908249	Bacteria_Firmicutes_Clostridia_Clostridiales_Lachnospiraceae_NA_NA
seq_2607	-0.0206577	0.534298	0.908251	Bacteria_Firmicutes_Bacilli_Lactobacillales_NA_NA_NA
seq_625	-0.00605943	0.518818	0.908331	Bacteria_Firmicutes_Clostridia_Clostridiales_Lachnospiraceae_NA_NA
seq_730	-0.00178871	0.545772	0.908367	Bacteria_Bacteroidetes_Bacteroidia_Bacteroidales_NA_NA_NA
seq_967	-0.0119405	0.546452	0.908406	Bacteria_Firmicutes_Clostridia_Clostridiales_Lachnospiraceae_NA_NA
seq_970	0.00613031	0.522762	0.908412	Bacteria_Bacteroidetes_Bacteroidia_Bacteroidales_NA_NA_NA
seq_761	-0.00283414	0.556051	0.908557	Bacteria_Firmicutes_Clostridia_Clostridiales_Christensenellaceae_NA_NA
seq_1923	-0.00185113	0.535294	0.908636	Bacteria_Firmicutes_Clostridia_Clostridiales_Lachnospiraceae_Coprococcus_1_NA
seq_2849	-0.00553019	0.529436	0.908692	Bacteria_NA_NA_NA_NA_NA_NA
seq_1850	0.00317785	0.560091	0.908803	Bacteria_NA_NA_NA_NA_NA_NA
seq_2891	-0.00447434	0.517784	0.90894	Bacteria_Firmicutes_Bacilli_NA_NA_NA_NA
seq_1363	-0.000764201	0.542877	0.908989	Bacteria_Firmicutes_Clostridia_Clostridiales_Ruminococcaceae_NA_NA
seq_1059	0.00336895	0.506407	0.909068	Bacteria_Firmicutes_Clostridia_Clostridiales_Lachnospiraceae_NA_NA
seq_1803	0.00548775	0.528155	0.909071	Bacteria_Firmicutes_Clostridia_Clostridiales_Ruminococcaceae_Anaerotruncus_NA
seq_927	0.00108734	0.561483	0.909239	Bacteria_Firmicutes_Clostridia_Clostridiales_Lachnospiraceae_NA_NA
seq_910	0.00612633	0.530022	0.909344	Bacteria_Firmicutes_Clostridia_Clostridiales_Lachnospiraceae_NA_NA
seq_2422	-0.01176	0.529631	0.909466	Bacteria_Firmicutes_Clostridia_Clostridiales_Ruminococcaceae_Pseudoflavonifractor_NA
seq_234	-0.0123661	0.548669	0.909544	Bacteria_Firmicutes_Clostridia_Clostridiales_Ruminococcaceae_Anaerotruncus_NA
seq_494	-0.00867229	0.527754	0.90967	Bacteria_Firmicutes_Clostridia_Clostridiales_Lachnospiraceae_NA_NA
seq_2840	-0.0119133	0.545986	0.909718	Bacteria_Firmicutes_Clostridia_Clostridiales_Lachnospiraceae_NA_NA
seq_2937	0.00104952	0.487383	0.90977	Bacteria_Firmicutes_Clostridia_Clostridiales_Ruminococcaceae_Ruminiclostridium_9_NA
seq_255	0.00909912	0.544973	0.90987	Bacteria_Bacteroidetes_Bacteroidia_Bacteroidales_Bacteroidales_S24-7_group_NA_NA
seq_2003	0.00214945	0.535585	0.90994	Bacteria_Tenericutes_Mollicutes_Mollicutes_RF9_NA_NA_NA
seq_39	-0.0585218	0.451588	0.909948	Bacteria_Firmicutes_Clostridia_Clostridiales_Lachnospiraceae_Lachnospiraceae_NK4A136_group_NA
seq_701	0.0177001	0.551756	0.910111	Bacteria_Firmicutes_Erysipelotrichia_Erysipelotrichales_Erysipelotrichaceae_Turicibacter_NA
seq_2578	0.00960557	0.566318	0.910208	Bacteria_Firmicutes_Erysipelotrichia_Erysipelotrichales_Erysipelotrichaceae_NA_NA
seq_1539	-0.00205976	0.531428	0.910372	Bacteria_Firmicutes_Clostridia_Clostridiales_Ruminococcaceae_Ruminococcaceae_UCG-014_NA
seq_2526	-0.00373804	0.539008	0.910491	Bacteria_Firmicutes_Bacilli_NA_NA_NA_NA
seq_2878	-0.010247	0.562448	0.910563	Bacteria_Firmicutes_Bacilli_Lactobacillales_NA_NA_NA
seq_2397	0.00230628	0.520696	0.910586	Bacteria_Firmicutes_Bacilli_NA_NA_NA_NA
seq_1723	-0.00323968	0.537059	0.910656	Bacteria_Bacteroidetes_NA_NA_NA_NA_NA
seq_1861	-0.0235531	0.538216	0.910807	Bacteria_Firmicutes_Clostridia_Clostridiales_NA_NA_NA
seq_615	-0.0104419	0.538386	0.910839	Bacteria_Bacteroidetes_Bacteroidia_Bacteroidales_NA_NA_NA
seq_300	-0.0152943	0.538733	0.910899	Bacteria_Firmicutes_Clostridia_Clostridiales_Family_XIII_Family_XIII_AD3011_group_NA
seq_672	-0.0144214	0.52357	0.911006	Bacteria_Firmicutes_Clostridia_Clostridiales_Family_XIII_[Eubacterium]_brachy_group_NA
seq_348	-0.00432651	0.522829	0.911299	Bacteria_Firmicutes_Clostridia_Clostridiales_Peptococcaceae_NA_NA
seq_199	0.0356196	0.545785	0.911437	Bacteria_Firmicutes_Clostridia_Clostridiales_Family_XIII_Family_XIII_UCG-001_NA
seq_1178	0.000765573	0.531768	0.911468	Bacteria_Firmicutes_Clostridia_Clostridiales_Lachnospiraceae_NA_NA
seq_272	-0.0101551	0.570541	0.911554	Bacteria_Bacteroidetes_Bacteroidia_Bacteroidales_Bacteroidales_S24-7_group_NA_NA
seq_695	-2.43166e-05	0.528028	0.911655	Bacteria_Firmicutes_Clostridia_Clostridiales_Lachnospiraceae_NA_NA
seq_2262	-0.00433038	0.524792	0.911938	Bacteria_Firmicutes_Clostridia_Clostridiales_Lachnospiraceae_NA_NA
seq_2696	-0.00776803	0.528617	0.912046	Bacteria_Firmicutes_Clostridia_Clostridiales_Ruminococcaceae_Ruminiclostridium_5_NA
seq_1346	-0.00290789	0.543397	0.912111	Bacteria_Firmicutes_Clostridia_Clostridiales_Lachnospiraceae_Lachnospiraceae_UCG-006_NA
seq_1091	0.00624461	0.552806	0.91219	Bacteria_Firmicutes_Clostridia_Clostridiales_Lachnospiraceae_NA_NA
seq_329	-0.00452857	0.544181	0.912215	Bacteria_Firmicutes_Clostridia_Clostridiales_Clostridiales_vadinBB60_group_NA_NA
seq_582	-0.00525256	0.539914	0.912247	Bacteria_Firmicutes_Clostridia_Clostridiales_Ruminococcaceae_Ruminiclostridium_5_NA
seq_2322	-0.0125983	0.532152	0.91234	Bacteria_Bacteroidetes_Bacteroidia_Bacteroidales_Bacteroidales_S24-7_group_NA_NA
seq_202	-0.0179959	0.552236	0.912378	Bacteria_Firmicutes_Clostridia_Clostridiales_Ruminococcaceae_Ruminiclostridium_9_NA
seq_1499	0.00289198	0.549875	0.912388	Bacteria_Firmicutes_Clostridia_Clostridiales_Lachnospiraceae_NA_NA
seq_544	-0.0104204	0.523567	0.912437	Bacteria_Bacteroidetes_Bacteroidia_Bacteroidales_Rikenellaceae_Alistipes_NA
seq_2060	-0.00876386	0.538159	0.912904	Bacteria_Firmicutes_Clostridia_Clostridiales_Lachnospiraceae_Parasporobacterium_NA
seq_717	0.000619608	0.530841	0.912972	Bacteria_Firmicutes_Clostridia_Clostridiales_Lachnospiraceae_NA_NA
seq_132	0.0403347	0.549688	0.912995	Bacteria_Firmicutes_Clostridia_Clostridiales_Ruminococcaceae_Anaerotruncus_NA
seq_363	0.00700473	0.559808	0.912997	Bacteria_Bacteroidetes_Bacteroidia_Bacteroidales_Rikenellaceae_Alistipes_NA
seq_2058	-0.00276674	0.536968	0.913458	Bacteria_Firmicutes_Clostridia_Clostridiales_Family_XIII_Family_XIII_UCG-002_NA
seq_549	-0.00592849	0.549318	0.913674	Bacteria_Bacteroidetes_Bacteroidia_Bacteroidales_Rikenellaceae_Alistipes_NA
seq_433	0.00319419	0.518722	0.913681	Bacteria_Firmicutes_Clostridia_Clostridiales_Lachnospiraceae_NA_NA
seq_1433	-0.00792355	0.535712	0.91393	Bacteria_NA_NA_NA_NA_NA_NA
seq_1027	-0.000154743	0.519862	0.914152	Bacteria_Firmicutes_Clostridia_Clostridiales_Peptococcaceae_NA_NA
seq_292	-0.0151112	0.560473	0.91418	Bacteria_Firmicutes_Clostridia_Clostridiales_Lachnospiraceae_NA_NA
seq_1187	0.0169585	0.551233	0.914209	Bacteria_Tenericutes_Mollicutes_Mollicutes_RF9_NA_NA_NA
seq_2982	-0.00765881	0.545337	0.914318	Bacteria_Firmicutes_Clostridia_Clostridiales_NA_NA_NA
seq_171	-0.0427047	0.530645	0.914566	Bacteria_Firmicutes_Clostridia_Clostridiales_Lachnospiraceae_Lachnospiraceae_NK4A136_group_NA
seq_2117	-0.0100692	0.539102	0.914888	Bacteria_NA_NA_NA_NA_NA_NA
seq_210	0.0158342	0.51201	0.915017	Bacteria_Bacteroidetes_Bacteroidia_Bacteroidales_Bacteroidales_S24-7_group_NA_NA
seq_200	-0.0223849	0.536545	0.915187	Bacteria_Firmicutes_Clostridia_Clostridiales_Lachnospiraceae_Lachnospiraceae_UCG-001_NA
seq_2082	0.000423195	0.553842	0.915242	Bacteria_Firmicutes_Clostridia_Clostridiales_Lachnospiraceae_Lachnospiraceae_FE2018_group_NA
seq_362	-0.0117102	0.546582	0.915437	Bacteria_Verrucomicrobia_Verrucomicrobiae_Verrucomicrobiales_Verrucomicrobiaceae_Akkermansia_NA
seq_337	0.0180468	0.52272	0.915689	Bacteria_Firmicutes_Clostridia_Clostridiales_Lachnospiraceae_NA_NA
seq_284	-0.0132016	0.552786	0.915854	Bacteria_Firmicutes_Clostridia_Clostridiales_Family_XIII_Family_XIII_AD3011_group_NA
seq_1833	-0.00735355	0.539499	0.915953	Bacteria_NA_NA_NA_NA_NA_NA
seq_1895	0.00777539	0.529052	0.915994	Bacteria_Firmicutes_Clostridia_Clostridiales_NA_NA_NA
seq_289	0.00323101	0.530262	0.916095	Bacteria_Firmicutes_Clostridia_Clostridiales_Ruminococcaceae_Ruminococcaceae_UCG-009_NA
seq_636	-0.0107348	0.545278	0.916565	Bacteria_Bacteroidetes_Bacteroidia_Bacteroidales_Bacteroidaceae_Bacteroides_NA
seq_2945	-0.0001194	0.547966	0.916911	Bacteria_Firmicutes_Bacilli_Lactobacillales_Aerococcaceae_NA_NA
seq_158	-0.0136431	0.54636	0.917512	Bacteria_Firmicutes_Bacilli_Lactobacillales_Lactobacillaceae_Lactobacillus_NA
seq_333	0.00412136	0.535935	0.917997	Bacteria_Firmicutes_Clostridia_Clostridiales_Peptococcaceae_NA_NA
seq_133	-0.0155695	0.544704	0.91916	Bacteria_Bacteroidetes_Bacteroidia_Bacteroidales_Bacteroidales_S24-7_group_NA_NA
seq_195	0.00329551	0.541305	0.919358	Bacteria_Firmicutes_Clostridia_Clostridiales_Lachnospiraceae_Coprococcus_1_NA
seq_816	-0.00238938	0.567197	0.921368	Bacteria_Firmicutes_Clostridia_Clostridiales_Lachnospiraceae_Lachnospiraceae_NK4A136_group_NA
seq_196	-0.0130728	0.57704	0.921523	Bacteria_Firmicutes_Clostridia_Clostridiales_Lachnospiraceae_NA_NA
seq_47	-0.00149999	0.565733	0.921702	Bacteria_Bacteroidetes_Bacteroidia_Bacteroidales_Bacteroidales_S24-7_group_NA_NA
seq_14	0.0577348	0.437879	0.922516	Bacteria_Bacteroidetes_Bacteroidia_Bacteroidales_Bacteroidales_S24-7_group_NA_NA
seq_191	-0.0121538	0.5884	0.925346	Bacteria_Firmicutes_Clostridia_Clostridiales_Ruminococcaceae_Ruminiclostridium_5_NA
seq_169	-0.0144691	0.574338	0.926101	Bacteria_Firmicutes_Erysipelotrichia_Erysipelotrichales_Erysipelotrichaceae_Erysipelatoclostridium_NA
seq_108	0.0394869	0.557033	0.927573	Bacteria_Firmicutes_Clostridia_Clostridiales_Clostridiales_vadinBB60_group_NA_NA
seq_222	0.00542762	0.5681	0.927615	Bacteria_Firmicutes_Clostridia_Clostridiales_Lachnospiraceae_NA_NA
seq_94	0.0388464	0.553878	0.927698	Bacteria_Bacteroidetes_Bacteroidia_Bacteroidales_Bacteroidales_S24-7_group_NA_NA
seq_162	0.00571086	0.581277	0.92789	Bacteria_Firmicutes_Clostridia_Clostridiales_Lachnospiraceae_NA_NA
seq_173	-0.00800163	0.58353	0.928086	Bacteria_Bacteroidetes_Bacteroidia_Bacteroidales_Bacteroidales_S24-7_group_NA_NA
seq_71	-0.0459838	0.546755	0.929813	Bacteria_Firmicutes_Clostridia_Clostridiales_Lachnospiraceae_NA_NA
seq_166	0.0277325	0.571785	0.93022	Bacteria_Firmicutes_Clostridia_Clostridiales_Lachnospiraceae_Marvinbryantia_NA
seq_159	0.0153091	0.610873	0.930653	Bacteria_Actinobacteria_Coriobacteriia_Coriobacteriales_Coriobacteriaceae_Enterorhabdus_NA
seq_67	0.030494	0.579595	0.930716	Bacteria_Firmicutes_Clostridia_Clostridiales_Lachnospiraceae_NA_NA
seq_226	-0.00153948	0.573946	0.930968	Bacteria_Firmicutes_Clostridia_Clostridiales_Ruminococcaceae_Ruminococcaceae_NK4A214_group_NA
seq_216	-0.0209297	0.573747	0.931607	Bacteria_Tenericutes_Mollicutes_Mollicutes_RF9_NA_NA_NA
seq_54	0.0468494	0.537514	0.9326	Bacteria_Firmicutes_Clostridia_Clostridiales_Lachnospiraceae_NA_NA
seq_24	-0.047973	0.524644	0.932896	Bacteria_Firmicutes_Clostridia_Clostridiales_Lachnospiraceae_Lachnospiraceae_NK4A136_group_NA
seq_131	-0.0312112	0.570386	0.933506	Bacteria_Firmicutes_Clostridia_Clostridiales_Lachnospiraceae_NA_NA
seq_136	-0.0155231	0.607034	0.93677	Bacteria_Bacteroidetes_Bacteroidia_Bacteroidales_Bacteroidales_S24-7_group_NA_NA
seq_130	0.0347886	0.590391	0.937453	Bacteria_Firmicutes_Clostridia_Clostridiales_Defluviitaleaceae_Defluviitaleaceae_UCG-011_NA
seq_147	-0.026894	0.614379	0.938544	Bacteria_Firmicutes_Clostridia_Clostridiales_Ruminococcaceae_NA_NA
seq_190	-0.0183219	0.604077	0.940295	Bacteria_Firmicutes_Clostridia_Clostridiales_Ruminococcaceae_Ruminococcaceae_UCG-005_NA
seq_120	-0.0252179	0.620998	0.941118	Bacteria_Firmicutes_Clostridia_Clostridiales_Lachnospiraceae_NA_NA
seq_34	-0.0363059	0.596532	0.944381	Bacteria_Firmicutes_Clostridia_Clostridiales_Lachnospiraceae_NA_NA
seq_65	0.0345038	0.612604	0.946171	Bacteria_Firmicutes_Clostridia_Clostridiales_Lachnospiraceae_Lachnospiraceae_NK4A136_group_NA
seq_140	-0.0205289	0.648148	0.946733	Bacteria_Firmicutes_Clostridia_Clostridiales_Lachnospiraceae_NA_NA
seq_28	0.0379215	0.608519	0.946943	Bacteria_Firmicutes_Clostridia_Clostridiales_Lachnospiraceae_Lachnoclostridium_NA
seq_8	-0.0411912	0.582022	0.947665	Bacteria_Bacteroidetes_Bacteroidia_Bacteroidales_Bacteroidales_S24-7_group_NA_NA
seq_154	-0.0164161	0.62181	0.948237	Bacteria_Firmicutes_Clostridia_Clostridiales_Peptococcaceae_NA_NA
seq_69	-0.030468	0.618664	0.949062	Bacteria_Firmicutes_Clostridia_Clostridiales_Lachnospiraceae_Incertae_Sedis_NA
seq_44	0.0343851	0.628769	0.949078	Bacteria_Firmicutes_Clostridia_Clostridiales_Lachnospiraceae_Lachnospiraceae_NK4A136_group_bacterium
seq_81	0.00757563	0.640003	0.949629	Bacteria_Firmicutes_Clostridia_Clostridiales_Lachnospiraceae_NA_NA
seq_77	0.00119661	0.650142	0.950556	Bacteria_Firmicutes_Clostridia_Clostridiales_Lachnospiraceae_Lachnospiraceae_NK4A136_group_NA
seq_100	-0.0151543	0.656337	0.955331	Bacteria_Firmicutes_Clostridia_Clostridiales_Lachnospiraceae_NA_NA
seq_98	-0.0134192	0.668274	0.957808	Bacteria_Firmicutes_Clostridia_Clostridiales_Lachnospiraceae_Lachnospiraceae_NK4A136_group_NA
seq_143	-0.0132587	0.667113	0.957899	Bacteria_Firmicutes_Clostridia_Clostridiales_Ruminococcaceae_Anaerotruncus_NA
seq_22	-0.0220342	0.696689	0.963508	Bacteria_Bacteroidetes_Bacteroidia_Bacteroidales_Bacteroidales_S24-7_group_NA_NA
seq_84	-0.00303417	0.713561	0.96369	Bacteria_Firmicutes_Clostridia_Clostridiales_Ruminococcaceae_Ruminiclostridium_9_NA
seq_11	0.0103176	0.788903	0.976376	Bacteria_Firmicutes_Clostridia_Clostridiales_Lachnospiraceae_Lachnospiraceae_NK4A136_group_NA

## Sheet: Spearman
Table S4: Spearman correlation analysis of ΔLcn2 and Δnormalized ASV count between weeks for all Hnf4aΔIEC samples with their corresponding Log19(Lcn2) measurement.
For this method, we first calculated the change for Lcn2, episodic loose stool score, and normalized ASV counts for each mouse between each timepoint (subtracting week 4 from week 5 to get △wk5, week 6 from week 5 to get △wk6, and so on). Then we used Spearman correlation to perform correlations on these delta values and Benjamini-Hochberg correction for multiple hypothesis testing to determine a…
ASV ID (ASV#Kingdom_Phylum_Class_Order_Family_Genus_Species)	Spearman correlation	p	rank	critical value	Significant? (1=yes, 0=no)
seq_171Bacteria_Firmicutes_Clostridia_Clostridiales_Lachnospiraceae_Lachnospiraceae_NK4A136_group_NA	-0.257524	2.37203e-06	1	3.39328e-05	1
seq_3Bacteria_Bacteroidetes_Bacteroidia_Bacteroidales_Rikenellaceae_Alistipes_NA	-0.186495	0.000700741	2	6.78656e-05	0
seq_69Bacteria_Firmicutes_Clostridia_Clostridiales_Lachnospiraceae_Incertae_Sedis_NA	-0.183319	0.000866729	3	0.000101798	0
seq_29Bacteria_Firmicutes_Clostridia_Clostridiales_Lachnospiraceae_Lachnospiraceae_NK4A136_group_NA	-0.172121	0.00178457	4	0.000135731	0
seq_328Bacteria_Firmicutes_Clostridia_Clostridiales_Ruminococcaceae_Ruminococcaceae_UCG-014_NA	0.170878	0.00192853	5	0.000169664	0
seq_11Bacteria_Firmicutes_Clostridia_Clostridiales_Lachnospiraceae_Lachnospiraceae_NK4A136_group_NA	-0.167371	0.00239383	6	0.000203597	0
seq_60Bacteria_Tenericutes_Mollicutes_Anaeroplasmatales_Anaeroplasmataceae_Anaeroplasma_NA	-0.165614	0.00266344	7	0.00023753	0
seq_156Bacteria_Bacteroidetes_Bacteroidia_Bacteroidales_Bacteroidales_S24-7_group_NA_NA	0.164141	0.00291052	8	0.000271463	0
seq_68Bacteria_Bacteroidetes_Bacteroidia_Bacteroidales_Bacteroidales_S24-7_group_NA_NA	0.160579	0.00359609	9	0.000305395	0
seq_50Bacteria_Firmicutes_Clostridia_Clostridiales_Ruminococcaceae_Ruminococcaceae_UCG-014_NA	0.160396	0.00363503	10	0.000339328	0
seq_2Bacteria_Firmicutes_Bacilli_Lactobacillales_Lactobacillaceae_Lactobacillus_NA	0.159426	0.00384758	11	0.000373261	0
seq_113Bacteria_Firmicutes_Clostridia_Clostridiales_Lachnospiraceae_NA_NA	-0.158356	0.00409508	12	0.000407194	0
seq_24Bacteria_Firmicutes_Clostridia_Clostridiales_Lachnospiraceae_Lachnospiraceae_NK4A136_group_NA	-0.156462	0.00456854	13	0.000441127	0
seq_361Bacteria_Actinobacteria_Coriobacteriia_Coriobacteriales_Coriobacteriaceae_Senegalimassilia_NA	0.152456	0.00573615	14	0.000475059	0
seq_351Bacteria_Firmicutes_Clostridia_Clostridiales_Lachnospiraceae_NA_NA	-0.152066	0.00586313	15	0.000508992	0
seq_16Bacteria_Bacteroidetes_Bacteroidia_Bacteroidales_Rikenellaceae_Alistipes_NA	-0.15058	0.00636989	16	0.000542925	0
seq_1Bacteria_Verrucomicrobia_Verrucomicrobiae_Verrucomicrobiales_Verrucomicrobiaceae_Akkermansia_muciniphila	0.149764	0.00666478	17	0.000576858	0
seq_110Bacteria_Firmicutes_Clostridia_Clostridiales_Lachnospiraceae_Lachnospiraceae_FCS020_group_NA	-0.149697	0.00668951	18	0.000610791	0
seq_284Bacteria_Firmicutes_Clostridia_Clostridiales_Family_XIII_Family_XIII_AD3011_group_NA	-0.149409	0.00679648	19	0.000644723	0
seq_36Bacteria_Bacteroidetes_Bacteroidia_Bacteroidales_Bacteroidales_S24-7_group_NA_NA	0.149055	0.00693057	20	0.000678656	0
seq_35Bacteria_Firmicutes_Clostridia_Clostridiales_Ruminococcaceae_[Eubacterium]_coprostanoligenes_group_NA	0.148532	0.00713296	21	0.000712589	0
seq_63Bacteria_Firmicutes_Clostridia_Clostridiales_Lachnospiraceae_Lachnospiraceae_NK4A136_group_bacterium	-0.146141	0.0081259	22	0.000746522	0
seq_377Bacteria_Firmicutes_Clostridia_Clostridiales_Lachnospiraceae_NA_NA	0.144852	0.00871072	23	0.000780455	0
seq_194Bacteria_Firmicutes_Clostridia_Clostridiales_Lachnospiraceae_Lachnospiraceae_NK4A136_group_NA	-0.143958	0.00913845	24	0.000814388	0
seq_94Bacteria_Bacteroidetes_Bacteroidia_Bacteroidales_Bacteroidales_S24-7_group_NA_NA	0.142688	0.00977754	25	0.00084832	0
seq_122Bacteria_Firmicutes_Clostridia_Clostridiales_Lachnospiraceae_NA_NA	-0.140965	0.0107078	26	0.000882253	0
seq_287Bacteria_Firmicutes_Clostridia_Clostridiales_Clostridiales_vadinBB60_group_NA_NA	-0.140206	0.0111421	27	0.000916186	0
seq_300Bacteria_Firmicutes_Clostridia_Clostridiales_Family_XIII_Family_XIII_AD3011_group_NA	-0.140069	0.0112221	28	0.000950119	0
seq_84Bacteria_Firmicutes_Clostridia_Clostridiales_Ruminococcaceae_Ruminiclostridium_9_NA	-0.138054	0.0124588	29	0.000984052	0
seq_326Bacteria_Firmicutes_Clostridia_Clostridiales_Ruminococcaceae_Anaerotruncus_NA	-0.13598	0.0138562	30	0.00101798	0
seq_65Bacteria_Firmicutes_Clostridia_Clostridiales_Lachnospiraceae_Lachnospiraceae_NK4A136_group_NA	-0.134796	0.0147141	31	0.00105192	0
seq_366Bacteria_Bacteroidetes_Bacteroidia_Bacteroidales_Bacteroidales_S24-7_group_NA_NA	0.134629	0.0148384	32	0.00108585	0
seq_433Bacteria_Firmicutes_Clostridia_Clostridiales_Lachnospiraceae_NA_NA	0.134629	0.0148384	33	0.00111978	0
seq_1134Bacteria_Firmicutes_NA_NA_NA_NA_NA	0.134629	0.0148384	34	0.00115372	0
seq_1262Bacteria_Firmicutes_Clostridia_Clostridiales_Lachnospiraceae_NA_NA	0.134629	0.0148384	35	0.00118765	0
seq_1263Bacteria_Firmicutes_Clostridia_Clostridiales_Lachnospiraceae_NA_NA	0.134629	0.0148384	36	0.00122158	0
seq_1658Bacteria_Firmicutes_Clostridia_Clostridiales_Lachnospiraceae_NA_NA	0.134629	0.0148384	37	0.00125551	0
seq_1910Bacteria_Verrucomicrobia_Verrucomicrobiae_Verrucomicrobiales_Verrucomicrobiaceae_Akkermansia_NA	0.134629	0.0148384	38	0.00128945	0
seq_1911Bacteria_NA_NA_NA_NA_NA_NA	0.134629	0.0148384	39	0.00132338	0
seq_2263Bacteria_Firmicutes_Clostridia_Clostridiales_Lachnospiraceae_NA_NA	0.134629	0.0148384	40	0.00135731	0
seq_2264Bacteria_Firmicutes_Clostridia_Clostridiales_Lachnospiraceae_NA_NA	0.134629	0.0148384	41	0.00139125	0
seq_2265Bacteria_Firmicutes_Clostridia_Clostridiales_Lachnospiraceae_NA_NA	0.134629	0.0148384	42	0.00142518	0
seq_2670Bacteria_Firmicutes_Clostridia_NA_NA_NA_NA	0.134629	0.0148384	43	0.00145911	0
seq_120Bacteria_Firmicutes_Clostridia_Clostridiales_Lachnospiraceae_NA_NA	-0.134592	0.0148665	44	0.00149304	0
seq_624Bacteria_Firmicutes_Clostridia_Clostridiales_Ruminococcaceae_NA_NA	0.133387	0.0157956	45	0.00152698	0
seq_756Bacteria_Firmicutes_Clostridia_Clostridiales_Defluviitaleaceae_Defluviitaleaceae_UCG-011_NA	0.133387	0.0157956	46	0.00156091	0
seq_1116Bacteria_Firmicutes_Bacilli_NA_NA_NA_NA	0.133387	0.0157956	47	0.00159484	0
seq_1413Bacteria_Bacteroidetes_Bacteroidia_Bacteroidales_NA_NA_NA	0.133387	0.0157956	48	0.00162878	0
seq_1627Bacteria_Firmicutes_Erysipelotrichia_Erysipelotrichales_Erysipelotrichaceae_NA_NA	0.133387	0.0157956	49	0.00166271	0
seq_1874Bacteria_Firmicutes_Clostridia_Clostridiales_NA_NA_NA	0.133387	0.0157956	50	0.00169664	0
seq_2214Bacteria_Firmicutes_Clostridia_Clostridiales_Lachnospiraceae_NA_NA	0.133387	0.0157956	51	0.00173057	0
seq_2622Bacteria_NA_NA_NA_NA_NA_NA	0.133387	0.0157956	52	0.00176451	0
seq_2974Bacteria_Firmicutes_Clostridia_Clostridiales_Clostridiales_vadinBB60_group_NA_NA	0.133387	0.0157956	53	0.00179844	0
seq_718Bacteria_Firmicutes_Clostridia_Clostridiales_Lachnospiraceae_Acetatifactor_NA	-0.133195	0.0159475	54	0.00183237	0
seq_493Bacteria_Firmicutes_Clostridia_Clostridiales_Lachnospiraceae_NA_NA	0.132558	0.0164633	55	0.0018663	0
seq_876Bacteria_Firmicutes_Clostridia_Clostridiales_Family_XIII_Family_XIII_UCG-001_NA	0.132558	0.0164633	56	0.00190024	0
seq_896Bacteria_Firmicutes_Clostridia_Clostridiales_Clostridiales_vadinBB60_group_NA_NA	0.132558	0.0164633	57	0.00193417	0
seq_1160Bacteria_Firmicutes_Clostridia_Clostridiales_Family_XIII_[Eubacterium]_nodatum_group_NA	0.132558	0.0164633	58	0.0019681	0
seq_1296Bacteria_Firmicutes_Clostridia_Clostridiales_Lachnospiraceae_NA_NA	0.132558	0.0164633	59	0.00200204	0
seq_1621Bacteria_Firmicutes_Clostridia_Clostridiales_Ruminococcaceae_Ruminiclostridium_NA	0.132558	0.0164633	60	0.00203597	0
seq_1704Bacteria_Firmicutes_Clostridia_Clostridiales_Lachnospiraceae_NA_NA	0.132558	0.0164633	61	0.0020699	0
seq_1869Bacteria_Firmicutes_Clostridia_Clostridiales_Peptococcaceae_NA_NA	0.132558	0.0164633	62	0.00210383	0
seq_1870Bacteria_Firmicutes_Clostridia_Clostridiales_Lachnospiraceae_NA_NA	0.132558	0.0164633	63	0.00213777	0
seq_1990Bacteria_Actinobacteria_Coriobacteriia_Coriobacteriales_Coriobacteriaceae_NA_NA	0.132558	0.0164633	64	0.0021717	0
seq_1991Bacteria_Firmicutes_Clostridia_Clostridiales_Ruminococcaceae_Ruminococcaceae_NK4A214_group_NA	0.132558	0.0164633	65	0.00220563	0
seq_2212Bacteria_Firmicutes_Bacilli_NA_NA_NA_NA	0.132558	0.0164633	66	0.00223957	0
seq_2619Bacteria_Firmicutes_Clostridia_Clostridiales_Ruminococcaceae_Oscillibacter_NA	0.132558	0.0164633	67	0.0022735	0
seq_2620Bacteria_Firmicutes_Clostridia_Clostridiales_Family_XIII_NA_NA	0.132558	0.0164633	68	0.00230743	0
seq_2970Bacteria_Firmicutes_Clostridia_Clostridiales_Lachnospiraceae_NA_NA	0.132558	0.0164633	69	0.00234136	0
seq_2971Bacteria_Firmicutes_Erysipelotrichia_Erysipelotrichales_Erysipelotrichaceae_NA_NA	0.132558	0.0164633	70	0.0023753	0
seq_2972Bacteria_Firmicutes_Clostridia_Clostridiales_Family_XIII_Family_XIII_UCG-001_NA	0.132558	0.0164633	71	0.00240923	0
seq_838Bacteria_Firmicutes_Clostridia_Clostridiales_Ruminococcaceae_NA_NA	0.131315	0.0175111	72	0.00244316	0
seq_1176Bacteria_Firmicutes_Erysipelotrichia_Erysipelotrichales_Erysipelotrichaceae_Allobaculum_NA	0.131315	0.0175111	73	0.0024771	0
seq_1732Bacteria_Firmicutes_Clostridia_Clostridiales_Lachnospiraceae_NA_NA	0.131315	0.0175111	74	0.00251103	0
seq_2035Bacteria_Bacteroidetes_NA_NA_NA_NA_NA	0.131315	0.0175111	75	0.00254496	0
seq_2036Bacteria_Bacteroidetes_Bacteroidia_Bacteroidales_NA_NA_NA	0.131315	0.0175111	76	0.00257889	0
seq_2037Bacteria_Bacteroidetes_Bacteroidia_Bacteroidales_NA_NA_NA	0.131315	0.0175111	77	0.00261283	0
seq_2792Bacteria_Firmicutes_Bacilli_Lactobacillales_NA_NA_NA	0.131315	0.0175111	78	0.00264676	0
seq_379Bacteria_Firmicutes_Clostridia_Clostridiales_Ruminococcaceae_NA_NA	0.131206	0.0176058	79	0.00268069	0
seq_6Bacteria_Bacteroidetes_Bacteroidia_Bacteroidales_Bacteroidales_S24-7_group_NA_NA	0.131085	0.0177118	80	0.00271463	0
seq_76Bacteria_Firmicutes_Clostridia_Clostridiales_Ruminococcaceae_Anaerofilum_NA	-0.131011	0.0177763	81	0.00274856	0
seq_440Bacteria_Firmicutes_Clostridia_Clostridiales_Ruminococcaceae_Ruminiclostridium_9_NA	-0.130445	0.0182795	82	0.00278249	0
seq_87Bacteria_Firmicutes_Erysipelotrichia_Erysipelotrichales_Erysipelotrichaceae_Candidatus_Stoquefichus_NA	0.13029	0.018419	83	0.00281642	0
seq_149Bacteria_Firmicutes_Clostridia_Clostridiales_Family_XIII_[Eubacterium]_nodatum_group_NA	0.130286	0.0184228	84	0.00285036	0
seq_278Bacteria_Firmicutes_Clostridia_Clostridiales_Lachnospiraceae_Lachnospiraceae_UCG-001_NA	0.130225	0.0184782	85	0.00288429	0
seq_730Bacteria_Bacteroidetes_Bacteroidia_Bacteroidales_NA_NA_NA	-0.130073	0.0186167	86	0.00291822	0
seq_1177Bacteria_Firmicutes_Clostridia_Clostridiales_Lachnospiraceae_NA_NA	-0.130073	0.0186167	87	0.00295215	0
seq_1737Bacteria_Firmicutes_Clostridia_Clostridiales_NA_NA_NA	-0.130073	0.0186167	88	0.00298609	0
seq_2043Bacteria_Bacteroidetes_Bacteroidia_Bacteroidales_NA_NA_NA	-0.130073	0.0186167	89	0.00302002	0
seq_2044Bacteria_Firmicutes_Clostridia_Clostridiales_Ruminococcaceae_NA_NA	-0.130073	0.0186167	90	0.00305395	0
seq_2045Bacteria_Firmicutes_Bacilli_NA_NA_NA_NA	-0.130073	0.0186167	91	0.00308789	0
seq_2800Bacteria_Firmicutes_NA_NA_NA_NA_NA	-0.130073	0.0186167	92	0.00312182	0
seq_105Bacteria_Firmicutes_Clostridia_Clostridiales_Clostridiaceae_1_Candidatus_Arthromitus_NA	0.129931	0.018746	93	0.00315575	0
seq_90Bacteria_Firmicutes_Clostridia_Clostridiales_Ruminococcaceae_NA_NA	-0.129616	0.019038	94	0.00318968	0
seq_355Bacteria_Firmicutes_Clostridia_Clostridiales_Lachnospiraceae_Lachnoclostridium_NA	-0.128981	0.0196375	95	0.00322362	0
seq_239Bacteria_Firmicutes_Bacilli_Bacillales_Staphylococcaceae_Staphylococcus_NA	-0.128441	0.0201599	96	0.00325755	0
seq_765Bacteria_Firmicutes_Clostridia_Clostridiales_NA_NA_NA	-0.128416	0.0201851	97	0.00329148	0
seq_1030Bacteria_Firmicutes_Bacilli_Lactobacillales_NA_NA_NA	-0.128416	0.0201851	98	0.00332542	0
seq_2676Bacteria_Firmicutes_Clostridia_Clostridiales_Ruminococcaceae_NA_NA	-0.128416	0.0201851	99	0.00335935	0
seq_2677Bacteria_Firmicutes_Clostridia_Clostridiales_NA_NA_NA	-0.128416	0.0201851	100	0.00339328	0
seq_32Bacteria_Proteobacteria_Deltaproteobacteria_Desulfovibrionales_Desulfovibrionaceae_Desulfovibrio_NA	-0.128183	0.0204138	101	0.00342721	0
seq_331Bacteria_Actinobacteria_Coriobacteriia_Coriobacteriales_Coriobacteriaceae_Senegalimassilia_NA	0.127918	0.0206779	102	0.00346115	0
seq_1260Bacteria_Bacteroidetes_Bacteroidia_Bacteroidales_NA_NA_NA	0.127587	0.0210114	103	0.00349508	0
seq_1645Bacteria_Firmicutes_Clostridia_Clostridiales_Lachnospiraceae_NA_NA	0.127587	0.0210114	104	0.00352901	0
seq_1646Bacteria_Firmicutes_Clostridia_Clostridiales_Eubacteriaceae_Anaerofustis_NA	0.127587	0.0210114	105	0.00356295	0
seq_1894Bacteria_Firmicutes_Clostridia_Clostridiales_Lachnospiraceae_NA_NA	0.127587	0.0210114	106	0.00359688	0
seq_1895Bacteria_Firmicutes_Clostridia_Clostridiales_NA_NA_NA	0.127587	0.0210114	107	0.00363081	0
seq_2242Bacteria_Firmicutes_Clostridia_Clostridiales_Ruminococcaceae_NA_NA	0.127587	0.0210114	108	0.00366474	0
seq_2243Bacteria_Firmicutes_Clostridia_Clostridiales_Lachnospiraceae_NA_NA	0.127587	0.0210114	109	0.00369868	0
seq_2656Bacteria_Firmicutes_NA_NA_NA_NA_NA	0.127587	0.0210114	110	0.00373261	0
seq_2657Bacteria_Firmicutes_Clostridia_Clostridiales_Lachnospiraceae_NA_NA	0.127587	0.0210114	111	0.00376654	0
seq_833Bacteria_Firmicutes_Clostridia_Clostridiales_Lachnospiraceae_Lachnospiraceae_UCG-006_NA	0.126759	0.0218669	112	0.00380048	0
seq_1283Bacteria_Firmicutes_Clostridia_Clostridiales_Family_XIII_Family_XIII_AD3011_group_NA	0.126759	0.0218669	113	0.00383441	0
seq_2345Bacteria_Firmicutes_Clostridia_Clostridiales_Lachnospiraceae_NA_NA	0.126759	0.0218669	114	0.00386834	0
seq_2730Bacteria_Bacteroidetes_NA_NA_NA_NA_NA	0.126759	0.0218669	115	0.00390227	0
seq_2731Bacteria_Firmicutes_Clostridia_Clostridiales_Ruminococcaceae_NA_NA	0.126759	0.0218669	116	0.00393621	0
seq_800Bacteria_Firmicutes_NA_NA_NA_NA_NA	0.12593	0.0227525	117	0.00397014	0
seq_1380Bacteria_Firmicutes_Erysipelotrichia_Erysipelotrichales_Erysipelotrichaceae_Allobaculum_NA	0.12593	0.0227525	118	0.00400407	0
seq_1591Bacteria_Firmicutes_Erysipelotrichia_Erysipelotrichales_Erysipelotrichaceae_NA_NA	0.12593	0.0227525	119	0.004038	0
seq_1825Bacteria_Bacteroidetes_Bacteroidia_Bacteroidales_NA_NA_NA	0.12593	0.0227525	120	0.00407194	0
seq_2168Bacteria_NA_NA_NA_NA_NA_NA	0.12593	0.0227525	121	0.00410587	0
seq_2169Bacteria_Firmicutes_Clostridia_Clostridiales_Ruminococcaceae_Ruminococcaceae_UCG-014_NA	0.12593	0.0227525	122	0.0041398	0
seq_2551Bacteria_Bacteroidetes_Bacteroidia_Bacteroidales_Bacteroidales_S24-7_group_NA_NA	0.12593	0.0227525	123	0.00417374	0
seq_2552Bacteria_Bacteroidetes_Bacteroidia_Bacteroidales_Bacteroidales_S24-7_group_NA_NA	0.12593	0.0227525	124	0.00420767	0
seq_2553Bacteria_Firmicutes_Clostridia_Clostridiales_Family_XIII_[Eubacterium]_nodatum_group_NA	0.12593	0.0227525	125	0.0042416	0
seq_2921Bacteria_Firmicutes_Clostridia_Clostridiales_Ruminococcaceae_Oscillibacter_NA	0.12593	0.0227525	126	0.00427553	0
seq_2922Bacteria_Firmicutes_Clostridia_Clostridiales_NA_NA_NA	0.12593	0.0227525	127	0.00430947	0
seq_2923Bacteria_Firmicutes_Clostridia_Clostridiales_NA_NA_NA	0.12593	0.0227525	128	0.0043434	0
seq_39Bacteria_Firmicutes_Clostridia_Clostridiales_Lachnospiraceae_Lachnospiraceae_NK4A136_group_NA	-0.125305	0.0234406	129	0.00437733	0
seq_187Bacteria_Firmicutes_Clostridia_Clostridiales_Lachnospiraceae_Lachnoclostridium_NA	-0.123849	0.0251143	130	0.00441127	0
seq_88Bacteria_Firmicutes_Clostridia_Clostridiales_Lachnospiraceae_NA_NA	-0.123293	0.0257802	131	0.0044452	0
seq_2663Bacteria_Firmicutes_Clostridia_Clostridiales_Ruminococcaceae_NA_NA	-0.12303	0.0261004	132	0.00447913	0
seq_557Bacteria_Firmicutes_Clostridia_Clostridiales_Lachnospiraceae_NA_NA	0.121373	0.0281975	133	0.00451306	0
seq_826Bacteria_Firmicutes_Bacilli_Lactobacillales_NA_NA_NA	0.121373	0.0281975	134	0.004547	0
seq_1905Bacteria_Firmicutes_Clostridia_Clostridiales_Lachnospiraceae_NA_NA	0.121373	0.0281975	135	0.00458093	0
seq_1906Bacteria_Firmicutes_Clostridia_Clostridiales_Lachnospiraceae_NA_NA	0.121373	0.0281975	136	0.00461486	0
seq_1937Bacteria_Firmicutes_Clostridia_Clostridiales_Lachnospiraceae_NA_NA	0.121373	0.0281975	137	0.0046488	0
seq_1938Bacteria_Firmicutes_Clostridia_Clostridiales_Clostridiaceae_1_Candidatus_Arthromitus_NA	0.121373	0.0281975	138	0.00468273	0
seq_2260Bacteria_Firmicutes_Clostridia_Clostridiales_Lachnospiraceae_NA_NA	0.121373	0.0281975	139	0.00471666	0
seq_2261Bacteria_Firmicutes_NA_NA_NA_NA_NA	0.121373	0.0281975	140	0.00475059	0
seq_2298Bacteria_Bacteroidetes_Bacteroidia_Bacteroidales_NA_NA_NA	0.121373	0.0281975	141	0.00478453	0
seq_2299Bacteria_Firmicutes_Clostridia_Clostridiales_Family_XIII_Family_XIII_UCG-001_NA	0.121373	0.0281975	142	0.00481846	0
seq_2667Bacteria_NA_NA_NA_NA_NA_NA	0.121373	0.0281975	143	0.00485239	0
seq_2701Bacteria_Bacteroidetes_NA_NA_NA_NA_NA	0.121373	0.0281975	144	0.00488633	0
seq_258Bacteria_Actinobacteria_Coriobacteriia_Coriobacteriales_Coriobacteriaceae_NA_NA	-0.121364	0.0282103	145	0.00492026	0
seq_209Bacteria_Firmicutes_Clostridia_Clostridiales_Ruminococcaceae_Anaerotruncus_NA	-0.121164	0.0284725	146	0.00495419	0
seq_275Bacteria_Bacteroidetes_Bacteroidia_Bacteroidales_Rikenellaceae_Alistipes_NA	0.120781	0.0289815	147	0.00498812	0
seq_5Bacteria_Bacteroidetes_Bacteroidia_Bacteroidales_Bacteroidales_S24-7_group_NA_NA	0.119916	0.0301604	148	0.00502206	0
seq_279Bacteria_Bacteroidetes_Bacteroidia_Bacteroidales_Bacteroidaceae_Bacteroides_NA	-0.119536	0.0306901	149	0.00505599	0
seq_551Bacteria_Firmicutes_Clostridia_Clostridiales_Lachnospiraceae_NA_NA	-0.119302	0.0310208	150	0.00508992	0
seq_653Bacteria_Firmicutes_Clostridia_Clostridiales_Lachnospiraceae_NA_NA	0.119302	0.0310208	151	0.00512385	0
seq_2522Bacteria_Firmicutes_Clostridia_Clostridiales_NA_NA_NA	-0.119302	0.0310208	152	0.00515779	0
seq_2523Bacteria_Firmicutes_Clostridia_Clostridiales_Ruminococcaceae_NA_NA	-0.119302	0.0310208	153	0.00519172	0
seq_2865Bacteria_Firmicutes_Erysipelotrichia_Erysipelotrichales_Erysipelotrichaceae_NA_NA	0.119302	0.0310208	154	0.00522565	0
seq_2866Bacteria_Firmicutes_Clostridia_Clostridiales_Lachnospiraceae_NA_NA	0.119302	0.0310208	155	0.00525959	0
seq_2867Bacteria_Firmicutes_Clostridia_Clostridiales_Lachnospiraceae_NA_NA	0.119302	0.0310208	156	0.00529352	0
seq_2898Bacteria_NA_NA_NA_NA_NA_NA	-0.119302	0.0310208	157	0.00532745	0
seq_455Bacteria_Bacteroidetes_Bacteroidia_Bacteroidales_Bacteroidaceae_Bacteroides_NA	0.118059	0.032828	158	0.00536138	0
seq_797Bacteria_Firmicutes_Clostridia_Clostridiales_Christensenellaceae_NA_NA	0.118059	0.032828	159	0.00539532	0
seq_991Bacteria_Firmicutes_Clostridia_Clostridiales_Lachnospiraceae_NA_NA	0.118059	0.032828	160	0.00542925	0
seq_992Bacteria_Firmicutes_Clostridia_Clostridiales_Lachnospiraceae_Incertae_Sedis_NA	0.118059	0.032828	161	0.00546318	0
seq_1001Bacteria_Firmicutes_Clostridia_Clostridiales_Lachnospiraceae_NA_NA	0.118059	0.032828	162	0.00549712	0
seq_1082Bacteria_Firmicutes_Clostridia_Clostridiales_Lachnospiraceae_Tyzzerella_3_NA	0.118059	0.032828	163	0.00553105	0
seq_1092Bacteria_Firmicutes_Clostridia_Clostridiales_Lachnospiraceae_NA_NA	0.118059	0.032828	164	0.00556498	0
seq_1206Bacteria_Firmicutes_Clostridia_Clostridiales_Christensenellaceae_NA_NA	0.118059	0.032828	165	0.00559891	0
seq_1224Bacteria_Firmicutes_Clostridia_Clostridiales_NA_NA_NA	0.118059	0.032828	166	0.00563285	0
seq_1582Bacteria_Firmicutes_Clostridia_Clostridiales_NA_NA_NA	0.118059	0.032828	167	0.00566678	0
seq_1814Bacteria_Firmicutes_Clostridia_Clostridiales_Lachnospiraceae_NA_NA	0.118059	0.032828	168	0.00570071	0
seq_2098Bacteria_Firmicutes_Clostridia_Clostridiales_Lachnospiraceae_NA_NA	0.118059	0.032828	169	0.00573465	0
seq_2159Bacteria_Firmicutes_Clostridia_Clostridiales_NA_NA_NA	0.118059	0.032828	170	0.00576858	0
seq_2489Bacteria_Firmicutes_Bacilli_Bacillales_Staphylococcaceae_Staphylococcus_NA	0.118059	0.032828	171	0.00580251	0
seq_2543Bacteria_Firmicutes_NA_NA_NA_NA_NA	0.118059	0.032828	172	0.00583644	0
seq_2860Bacteria_Firmicutes_Clostridia_Clostridiales_Lachnospiraceae_Lachnospiraceae_NK4A136_group_NA	0.118059	0.032828	173	0.00587038	0
seq_2916Bacteria_Firmicutes_Clostridia_Clostridiales_Lachnospiraceae_NA_NA	0.118059	0.032828	174	0.00590431	0
seq_207Bacteria_Bacteroidetes_Bacteroidia_Bacteroidales_Bacteroidales_S24-7_group_NA_NA	0.117931	0.0330204	175	0.00593824	0
seq_442Bacteria_Bacteroidetes_Bacteroidia_Bacteroidales_Bacteroidaceae_Bacteroides_NA	0.117645	0.0334501	176	0.00597218	0
seq_1043Bacteria_Firmicutes_Clostridia_Clostridiales_Ruminococcaceae_NA_NA	0.117645	0.0334501	177	0.00600611	0
seq_1156Bacteria_Firmicutes_Clostridia_Clostridiales_Ruminococcaceae_Ruminococcaceae_UCG-013_NA	0.117645	0.0334501	178	0.00604004	0
seq_1691Bacteria_Firmicutes_Clostridia_Clostridiales_Lachnospiraceae_NA_NA	0.117645	0.0334501	179	0.00607397	0
seq_1692Bacteria_Firmicutes_Clostridia_Clostridiales_Lachnospiraceae_NA_NA	0.117645	0.0334501	180	0.00610791	0
seq_1969Bacteria_Firmicutes_Clostridia_Clostridiales_Lachnospiraceae_NA_NA	0.117645	0.0334501	181	0.00614184	0
seq_2350Bacteria_NA_NA_NA_NA_NA_NA	0.117645	0.0334501	182	0.00617577	0
seq_2351Bacteria_Firmicutes_Clostridia_Clostridiales_NA_NA_NA	0.117645	0.0334501	183	0.0062097	0
seq_2352Bacteria_Firmicutes_Clostridia_Clostridiales_Lachnospiraceae_NA_NA	0.117645	0.0334501	184	0.00624364	0
seq_2735Bacteria_Firmicutes_Clostridia_Clostridiales_Ruminococcaceae_Ruminiclostridium_5_NA	0.117645	0.0334501	185	0.00627757	0
seq_2736Bacteria_Firmicutes_Clostridia_Clostridiales_Lachnospiraceae_NA_NA	0.117645	0.0334501	186	0.0063115	0
seq_573Bacteria_Firmicutes_Clostridia_Clostridiales_Lachnospiraceae_Shuttleworthia_NA	0.117234	0.0340778	187	0.00634544	0
seq_684Bacteria_Firmicutes_Clostridia_Clostridiales_Family_XIII_[Eubacterium]_nodatum_group_NA	0.116817	0.0347243	188	0.00637937	0
seq_735Bacteria_Firmicutes_Clostridia_Clostridiales_Lachnospiraceae_Lactonifactor_NA	0.116817	0.0347243	189	0.0064133	0
seq_1323Bacteria_Firmicutes_Bacilli_NA_NA_NA_NA	0.116817	0.0347243	190	0.00644723	0
seq_1515Bacteria_Actinobacteria_Coriobacteriia_Coriobacteriales_Coriobacteriaceae_Enterorhabdus_NA	0.116817	0.0347243	191	0.00648117	0
seq_2436Bacteria_Firmicutes_Clostridia_Clostridiales_Ruminococcaceae_NA_NA	0.116817	0.0347243	192	0.0065151	0
seq_582Bacteria_Firmicutes_Clostridia_Clostridiales_Ruminococcaceae_Ruminiclostridium_5_NA	0.116403	0.0353767	193	0.00654903	0
seq_1064Bacteria_Firmicutes_Clostridia_Clostridiales_Lachnospiraceae_NA_NA	-0.116403	0.0353767	194	0.00658297	0
seq_1304Bacteria_Firmicutes_Clostridia_Clostridiales_NA_NA_NA	0.116403	0.0353767	195	0.0066169	0
seq_1318Bacteria_Bacteroidetes_NA_NA_NA_NA_NA	-0.116403	0.0353767	196	0.00665083	0
seq_1719Bacteria_Firmicutes_Clostridia_Clostridiales_Family_XIII_NA_NA	0.116403	0.0353767	197	0.00668476	0
seq_1720Bacteria_Firmicutes_Clostridia_Clostridiales_Ruminococcaceae_Ruminococcaceae_UCG-008_NA	0.116403	0.0353767	198	0.0067187	0
seq_2007Bacteria_Verrucomicrobia_Verrucomicrobiae_Verrucomicrobiales_NA_NA_NA	0.116403	0.0353767	199	0.00675263	0
seq_2008Bacteria_Firmicutes_Clostridia_Clostridiales_Lachnospiraceae_NA_NA	0.116403	0.0353767	200	0.00678656	0
seq_2009Bacteria_Firmicutes_Clostridia_Clostridiales_NA_NA_NA	0.116403	0.0353767	201	0.0068205	0
seq_2055Bacteria_Firmicutes_Clostridia_Clostridiales_Ruminococcaceae_Ruminococcaceae_NK4A214_group_NA	-0.116403	0.0353767	202	0.00685443	0
seq_2381Bacteria_Firmicutes_Clostridia_Clostridiales_Lachnospiraceae_Coprococcus_1_NA	0.116403	0.0353767	203	0.00688836	0
seq_2431Bacteria_Firmicutes_Clostridia_Clostridiales_Lachnospiraceae_NA_NA	-0.116403	0.0353767	204	0.00692229	0
seq_2774Bacteria_Bacteroidetes_Bacteroidia_Bacteroidales_NA_NA_NA	0.116403	0.0353767	205	0.00695623	0
seq_2809Bacteria_Firmicutes_NA_NA_NA_NA_NA	-0.116403	0.0353767	206	0.00699016	0
seq_2810Bacteria_Bacteroidetes_Bacteroidia_Bacteroidales_Bacteroidales_S24-7_group_NA_NA	-0.116403	0.0353767	207	0.00702409	0
seq_2811Bacteria_Firmicutes_Clostridia_Clostridiales_Ruminococcaceae_NA_NA	-0.116403	0.0353767	208	0.00705803	0
seq_4Bacteria_Firmicutes_Erysipelotrichia_Erysipelotrichales_Erysipelotrichaceae_Allobaculum_NA	0.115711	0.0364897	209	0.00709196	0
seq_23Bacteria_Firmicutes_Clostridia_Clostridiales_Ruminococcaceae_Oscillibacter_NA	-0.115321	0.037129	210	0.00712589	0
seq_1209Bacteria_Tenericutes_Mollicutes_Mollicutes_RF9_NA_NA_NA	-0.114746	0.0380915	211	0.00715982	0
seq_1549Bacteria_Firmicutes_Clostridia_Clostridiales_Lachnospiraceae_Lachnospiraceae_UCG-006_NA	-0.114746	0.0380915	212	0.00719376	0
seq_1550Bacteria_NA_NA_NA_NA_NA_NA	-0.114746	0.0380915	213	0.00722769	0
seq_1787Bacteria_Firmicutes_Clostridia_Clostridiales_Ruminococcaceae_Ruminococcaceae_UCG-014_NA	-0.114746	0.0380915	214	0.00726162	0
seq_2494Bacteria_Actinobacteria_Coriobacteriia_Coriobacteriales_Coriobacteriaceae_Enterorhabdus_NA	-0.114746	0.0380915	215	0.00729555	0
seq_2868Bacteria_Firmicutes_Clostridia_Clostridiales_NA_NA_NA	-0.114746	0.0380915	216	0.00732949	0
seq_2869Bacteria_Firmicutes_Clostridia_Clostridiales_NA_NA_NA	-0.114746	0.0380915	217	0.00736342	0
seq_256Bacteria_Firmicutes_Clostridia_Clostridiales_Ruminococcaceae_Ruminococcaceae_UCG-014_NA	-0.114692	0.038182	218	0.00739735	0
seq_218Bacteria_Firmicutes_Clostridia_Clostridiales_Lachnospiraceae_Lachnospiraceae_NK4A136_group_NA	-0.114616	0.0383114	219	0.00743129	0
seq_523Bacteria_Firmicutes_Clostridia_Clostridiales_Lachnospiraceae_NA_NA	-0.113917	0.0395138	220	0.00746522	0
seq_1010Bacteria_Firmicutes_Clostridia_Clostridiales_Clostridiales_vadinBB60_group_NA_NA	-0.113917	0.0395138	221	0.00749915	0
seq_1011Bacteria_Firmicutes_Clostridia_Clostridiales_Clostridiales_vadinBB60_group_NA_NA	-0.113917	0.0395138	222	0.00753308	0
seq_1401Bacteria_Firmicutes_Clostridia_Clostridiales_Lachnospiraceae_NA_NA	-0.113917	0.0395138	223	0.00756702	0
seq_2192Bacteria_Firmicutes_Clostridia_Clostridiales_NA_NA_NA	-0.113917	0.0395138	224	0.00760095	0
seq_2591Bacteria_Firmicutes_Erysipelotrichia_Erysipelotrichales_Erysipelotrichaceae_NA_NA	-0.113917	0.0395138	225	0.00763488	0
seq_2955Bacteria_Bacteroidetes_NA_NA_NA_NA_NA	-0.113917	0.0395138	226	0.00766882	0
seq_224Bacteria_Firmicutes_Clostridia_Clostridiales_Ruminococcaceae_Ruminococcaceae_UCG-005_NA	0.113787	0.0397409	227	0.00770275	0
seq_467Bacteria_Firmicutes_Clostridia_Clostridiales_Lachnospiraceae_Lachnospiraceae_UCG-004_NA	-0.113503	0.0402416	228	0.00773668	0
seq_670Bacteria_Firmicutes_Clostridia_Clostridiales_Lachnospiraceae_NA_NA	-0.113503	0.0402416	229	0.00777061	0
seq_825Bacteria_Firmicutes_Bacilli_Lactobacillales_NA_NA_NA	-0.113503	0.0402416	230	0.00780455	0
seq_1035Bacteria_Bacteroidetes_NA_NA_NA_NA_NA	-0.113503	0.0402416	231	0.00783848	0
seq_1141Bacteria_Bacteroidetes_NA_NA_NA_NA_NA	-0.113503	0.0402416	232	0.00787241	0
seq_1142Bacteria_Firmicutes_Clostridia_Clostridiales_Lachnospiraceae_NA_NA	-0.113503	0.0402416	233	0.00790635	0
seq_2297Bacteria_Bacteroidetes_Bacteroidia_Bacteroidales_NA_NA_NA	-0.113503	0.0402416	234	0.00794028	0
seq_2699Bacteria_Firmicutes_Clostridia_Clostridiales_Clostridiales_vadinBB60_group_NA_NA	-0.113503	0.0402416	235	0.00797421	0
seq_2700Bacteria_Firmicutes_Clostridia_Clostridiales_Lachnospiraceae_NA_NA	-0.113503	0.0402416	236	0.00800814	0
seq_12Bacteria_Bacteroidetes_Bacteroidia_Bacteroidales_Bacteroidales_S24-7_group_NA_NA	0.113223	0.0407388	237	0.00804208	0
seq_732Bacteria_Firmicutes_Clostridia_Clostridiales_Ruminococcaceae_NA_NA	0.113089	0.0409806	238	0.00807601	0
seq_963Bacteria_Firmicutes_Clostridia_Clostridiales_Lachnospiraceae_NA_NA	-0.113089	0.0409806	239	0.00810994	0
seq_1478Bacteria_Cyanobacteria_Melainabacteria_Gastranaerophilales_NA_NA_NA	-0.113089	0.0409806	240	0.00814388	0
seq_1745Bacteria_Firmicutes_Bacilli_Lactobacillales_NA_NA_NA	0.113089	0.0409806	241	0.00817781	0
seq_1983Bacteria_Bacteroidetes_Bacteroidia_Bacteroidales_NA_NA_NA	-0.113089	0.0409806	242	0.00821174	0
seq_1984Bacteria_Bacteroidetes_Bacteroidia_Bacteroidales_Bacteroidales_S24-7_group_NA_NA	-0.113089	0.0409806	243	0.00824567	0
seq_2056Bacteria_Bacteroidetes_Bacteroidia_Bacteroidales_NA_NA_NA	0.113089	0.0409806	244	0.00827961	0
seq_2360Bacteria_Firmicutes_Clostridia_Clostridiales_Ruminococcaceae_NA_NA	-0.113089	0.0409806	245	0.00831354	0
seq_2361Bacteria_Bacteroidetes_Bacteroidia_Bacteroidales_Bacteroidales_S24-7_group_NA_NA	-0.113089	0.0409806	246	0.00834747	0
seq_235Bacteria_Bacteroidetes_Bacteroidia_Bacteroidales_Bacteroidales_S24-7_group_NA_NA	0.112962	0.041208	247	0.0083814	0
seq_415Bacteria_Tenericutes_Mollicutes_Mollicutes_RF9_NA_NA_NA	-0.112674	0.0417311	248	0.00841534	0
seq_501Bacteria_Bacteroidetes_Bacteroidia_Bacteroidales_Bacteroidaceae_Bacteroides_NA	-0.112674	0.0417311	249	0.00844927	0
seq_865Bacteria_Firmicutes_Clostridia_Clostridiales_Lachnospiraceae_Tyzzerella_NA	-0.112674	0.0417311	250	0.0084832	0
seq_931Bacteria_Firmicutes_Clostridia_Clostridiales_Lachnospiraceae_NA_NA	-0.112674	0.0417311	251	0.00851714	0
seq_1374Bacteria_Firmicutes_Clostridia_Clostridiales_Lachnospiraceae_NA_NA	-0.112674	0.0417311	252	0.00855107	0
seq_1586Bacteria_Firmicutes_Clostridia_Clostridiales_Lachnospiraceae_NA_NA	-0.112674	0.0417311	253	0.008585	0
seq_1817Bacteria_Firmicutes_Clostridia_Clostridiales_Lachnospiraceae_NA_NA	-0.112674	0.0417311	254	0.00861893	0
seq_2162Bacteria_Bacteroidetes_NA_NA_NA_NA_NA	-0.112674	0.0417311	255	0.00865287	0
seq_2918Bacteria_Verrucomicrobia_Verrucomicrobiae_Verrucomicrobiales_NA_NA_NA	-0.112674	0.0417311	256	0.0086868	0
seq_333Bacteria_Firmicutes_Clostridia_Clostridiales_Peptococcaceae_NA_NA	0.11184	0.0432771	257	0.00872073	0
seq_875Bacteria_Firmicutes_Clostridia_Clostridiales_Lachnospiraceae_NA_NA	-0.111432	0.0440524	258	0.00875467	0
seq_937Bacteria_Firmicutes_Clostridia_Clostridiales_Clostridiales_vadinBB60_group_NA_NA	-0.111432	0.0440524	259	0.0087886	0
seq_1858Bacteria_Verrucomicrobia_Verrucomicrobiae_Verrucomicrobiales_NA_NA_NA	-0.111432	0.0440524	260	0.00882253	0
seq_1859Bacteria_Firmicutes_Clostridia_Clostridiales_Lachnospiraceae_NA_NA	-0.111432	0.0440524	261	0.00885646	0
seq_1860Bacteria_NA_NA_NA_NA_NA_NA	-0.111432	0.0440524	262	0.0088904	0
seq_2199Bacteria_Firmicutes_Clostridia_Clostridiales_NA_NA_NA	-0.111432	0.0440524	263	0.00892433	0
seq_2602Bacteria_Firmicutes_Clostridia_Clostridiales_Peptococcaceae_NA_NA	-0.111432	0.0440524	264	0.00895826	0
seq_2963Bacteria_Firmicutes_Clostridia_Clostridiales_NA_NA_NA	-0.111432	0.0440524	265	0.0089922	0
seq_264Bacteria_Bacteroidetes_Bacteroidia_Bacteroidales_Rikenellaceae_Alistipes_NA	0.110727	0.0454155	266	0.00902613	0
seq_146Bacteria_Firmicutes_Clostridia_Clostridiales_Lachnospiraceae_NA_NA	0.11058	0.045704	267	0.00906006	0
seq_837Bacteria_Firmicutes_Clostridia_Clostridiales_Lachnospiraceae_Blautia_NA	0.110189	0.0464812	268	0.00909399	0
seq_1062Bacteria_Firmicutes_Bacilli_NA_NA_NA_NA	-0.110189	0.0464812	269	0.00912793	0
seq_1063Bacteria_Firmicutes_Clostridia_Clostridiales_Lachnospiraceae_NA_NA	-0.110189	0.0464812	270	0.00916186	0
seq_1182Bacteria_Firmicutes_Clostridia_Clostridiales_Ruminococcaceae_Ruminococcaceae_UCG-010_NA	-0.110189	0.0464812	271	0.00919579	0
seq_1490Bacteria_Bacteroidetes_Bacteroidia_Bacteroidales_Bacteroidales_S24-7_group_NA_NA	0.110189	0.0464812	272	0.00922973	0
seq_2010Bacteria_Firmicutes_Clostridia_Clostridiales_Clostridiales_vadinBB60_group_NA_NA	0.110189	0.0464812	273	0.00926366	0
seq_2050Bacteria_Firmicutes_Clostridia_Clostridiales_Lachnospiraceae_NA_NA	-0.110189	0.0464812	274	0.00929759	0
seq_2051Bacteria_Bacteroidetes_Bacteroidia_Bacteroidales_Bacteroidales_S24-7_group_NA_NA	-0.110189	0.0464812	275	0.00933152	0
seq_2806Bacteria_Proteobacteria_Alphaproteobacteria_NA_NA_NA_NA	-0.110189	0.0464812	276	0.00936546	0
seq_44Bacteria_Firmicutes_Clostridia_Clostridiales_Lachnospiraceae_Lachnospiraceae_NK4A136_group_bacterium	-0.109937	0.0469876	277	0.00939939	0
seq_383Bacteria_Firmicutes_Clostridia_Clostridiales_Ruminococcaceae_Ruminococcaceae_UCG-014_NA	-0.109328	0.0482282	278	0.00943332	0
seq_667Bacteria_Firmicutes_Clostridia_Clostridiales_Lachnospiraceae_NA_NA	0.108118	0.0507782	279	0.00946725	0
seq_763Bacteria_Firmicutes_Clostridia_Clostridiales_Ruminococcaceae_NA_NA	0.108118	0.0507782	280	0.00950119	0
seq_1132Bacteria_Firmicutes_Clostridia_Clostridiales_Lachnospiraceae_NA_NA	0.108118	0.0507782	281	0.00953512	0
seq_1443Bacteria_Firmicutes_NA_NA_NA_NA_NA	0.108118	0.0507782	282	0.00956905	0
seq_1654Bacteria_Bacteroidetes_Bacteroidia_Bacteroidales_Bacteroidaceae_Bacteroides_NA	0.108118	0.0507782	283	0.00960299	0
seq_1655Bacteria_Firmicutes_Erysipelotrichia_Erysipelotrichales_Erysipelotrichaceae_NA_NA	0.108118	0.0507782	284	0.00963692	0
seq_1656Bacteria_Firmicutes_Clostridia_Clostridiales_Lachnospiraceae_NA_NA	0.108118	0.0507782	285	0.00967085	0
seq_1657Bacteria_Firmicutes_Clostridia_Clostridiales_Lachnospiraceae_NA_NA	0.108118	0.0507782	286	0.00970478	0
seq_2257Bacteria_Bacteroidetes_Bacteroidia_Bacteroidales_Bacteroidales_S24-7_group_NA_NA	0.108118	0.0507782	287	0.00973872	0
seq_2258Bacteria_Firmicutes_Clostridia_Clostridiales_Ruminococcaceae_NA_NA	0.108118	0.0507782	288	0.00977265	0
seq_2259Bacteria_Bacteroidetes_NA_NA_NA_NA_NA	0.108118	0.0507782	289	0.00980658	0
seq_193Bacteria_Tenericutes_Mollicutes_Mollicutes_RF9_NA_NA_NA	-0.107901	0.0512453	290	0.00984052	0
seq_490Bacteria_Bacteroidetes_Bacteroidia_Bacteroidales_Rikenellaceae_Alistipes_NA	0.107703	0.0516762	291	0.00987445	0
seq_546Bacteria_Firmicutes_Clostridia_Clostridiales_Lachnospiraceae_NA_NA	-0.107703	0.0516762	292	0.00990838	0
seq_665Bacteria_Firmicutes_Clostridia_Clostridiales_Ruminococcaceae_NA_NA	-0.107703	0.0516762	293	0.00994231	0
seq_948Bacteria_Firmicutes_Clostridia_Clostridiales_Ruminococcaceae_NA_NA	-0.107703	0.0516762	294	0.00997625	0
seq_1016Bacteria_Firmicutes_Clostridia_Clostridiales_Family_XIII_Family_XIII_UCG-001_NA	0.107703	0.0516762	295	0.0100102	0
seq_1029Bacteria_Firmicutes_Clostridia_Clostridiales_Ruminococcaceae_NA_NA	-0.107703	0.0516762	296	0.0100441	0
seq_1114Bacteria_Firmicutes_Erysipelotrichia_Erysipelotrichales_Erysipelotrichaceae_NA_NA	0.107703	0.0516762	297	0.010078	0
seq_1128Bacteria_Firmicutes_Clostridia_Clostridiales_Lachnospiraceae_[Eubacterium]_oxidoreducens_group_NA	-0.107703	0.0516762	298	0.010112	0
seq_1408Bacteria_Firmicutes_Clostridia_Clostridiales_Ruminococcaceae_Ruminococcaceae_UCG-014_NA	0.107703	0.0516762	299	0.0101459	0
seq_1409Bacteria_Firmicutes_Clostridia_Clostridiales_Lachnospiraceae_NA_NA	0.107703	0.0516762	300	0.0101798	0
seq_1620Bacteria_Firmicutes_Clostridia_Clostridiales_NA_NA_NA	0.107703	0.0516762	301	0.0102138	0
seq_1865Bacteria_Verrucomicrobia_Verrucomicrobiae_Verrucomicrobiales_Verrucomicrobiaceae_Akkermansia_NA	0.107703	0.0516762	302	0.0102477	0
seq_1900Bacteria_Bacteroidetes_NA_NA_NA_NA_NA	-0.107703	0.0516762	303	0.0102816	0
seq_1901Bacteria_Firmicutes_Clostridia_Clostridiales_Lachnospiraceae_NA_NA	-0.107703	0.0516762	304	0.0103156	0
seq_2208Bacteria_NA_NA_NA_NA_NA_NA	0.107703	0.0516762	305	0.0103495	0
seq_2251Bacteria_Firmicutes_Clostridia_Clostridiales_Lachnospiraceae_NA_NA	-0.107703	0.0516762	306	0.0103834	0
seq_2252Bacteria_Firmicutes_Erysipelotrichia_Erysipelotrichales_Erysipelotrichaceae_Candidatus_Stoquefichus_NA	-0.107703	0.0516762	307	0.0104174	0
seq_2614Bacteria_Firmicutes_Clostridia_Clostridiales_Lachnospiraceae_NA_NA	0.107703	0.0516762	308	0.0104513	0
seq_2662Bacteria_Firmicutes_Clostridia_Clostridiales_Lachnospiraceae_NA_NA	-0.107703	0.0516762	309	0.0104852	0
seq_2964Bacteria_Bacteroidetes_Bacteroidia_Bacteroidales_NA_NA_NA	0.107703	0.0516762	310	0.0105192	0
seq_535Bacteria_Firmicutes_Clostridia_Clostridiales_Family_XIII_Family_XIII_AD3011_group_NA	-0.107289	0.0525874	311	0.0105531	0
seq_731Bacteria_Firmicutes_Clostridia_Clostridiales_Lachnospiraceae_NA_NA	-0.107289	0.0525874	312	0.010587	0
seq_1060Bacteria_Firmicutes_Clostridia_Clostridiales_Lachnospiraceae_NA_NA	-0.107289	0.0525874	313	0.010621	0
seq_1178Bacteria_Firmicutes_Clostridia_Clostridiales_Lachnospiraceae_NA_NA	-0.107289	0.0525874	314	0.0106549	0
seq_1179Bacteria_Firmicutes_Clostridia_Clostridiales_Ruminococcaceae_Oscillibacter_NA	-0.107289	0.0525874	315	0.0106888	0
seq_1504Bacteria_Firmicutes_Clostridia_Clostridiales_Clostridiales_vadinBB60_group_NA_NA	-0.107289	0.0525874	316	0.0107228	0
seq_1505Bacteria_Firmicutes_Clostridia_Clostridiales_Lachnospiraceae_NA_NA	-0.107289	0.0525874	317	0.0107567	0
seq_1738Bacteria_Firmicutes_Clostridia_Clostridiales_Lachnospiraceae_Lachnospiraceae_NK4A136_group_NA	-0.107289	0.0525874	318	0.0107906	0
seq_2046Bacteria_Firmicutes_Clostridia_Clostridiales_Ruminococcaceae_Ruminiclostridium_5_NA	-0.107289	0.0525874	319	0.0108246	0
seq_2416Bacteria_Bacteroidetes_Bacteroidia_Bacteroidales_NA_NA_NA	-0.107289	0.0525874	320	0.0108585	0
seq_2417Bacteria_Firmicutes_Bacilli_NA_NA_NA_NA	-0.107289	0.0525874	321	0.0108924	0
seq_2418Bacteria_Firmicutes_Clostridia_Clostridiales_Lachnospiraceae_NA_NA	-0.107289	0.0525874	322	0.0109264	0
seq_2419Bacteria_Firmicutes_Erysipelotrichia_Erysipelotrichales_Erysipelotrichaceae_Erysipelatoclostridium_NA	-0.107289	0.0525874	323	0.0109603	0
seq_2420Bacteria_NA_NA_NA_NA_NA_NA	-0.107289	0.0525874	324	0.0109942	0
seq_2421Bacteria_Firmicutes_Clostridia_Clostridiales_Ruminococcaceae_NA_NA	-0.107289	0.0525874	325	0.0110282	0
seq_2801Bacteria_Firmicutes_Clostridia_Clostridiales_Ruminococcaceae_NA_NA	-0.107289	0.0525874	326	0.0110621	0
seq_18Bacteria_Firmicutes_Clostridia_Clostridiales_Ruminococcaceae_Ruminiclostridium_5_NA	-0.107078	0.0530569	327	0.011096	0
seq_78Bacteria_Firmicutes_Clostridia_Clostridiales_Ruminococcaceae_Ruminococcaceae_UCG-014_NA	0.107004	0.0532218	328	0.01113	0
seq_54Bacteria_Firmicutes_Clostridia_Clostridiales_Lachnospiraceae_NA_NA	-0.106786	0.0537117	329	0.0111639	0
seq_371Bacteria_Firmicutes_Clostridia_Clostridiales_Ruminococcaceae_Anaerotruncus_NA	-0.106294	0.0548319	330	0.0111978	0
seq_226Bacteria_Firmicutes_Clostridia_Clostridiales_Ruminococcaceae_Ruminococcaceae_NK4A214_group_NA	-0.106193	0.0550631	331	0.0112318	0
seq_227Bacteria_Bacteroidetes_Bacteroidia_Bacteroidales_Bacteroidales_S24-7_group_NA_NA	0.106089	0.0553033	332	0.0112657	0
seq_773Bacteria_Firmicutes_Clostridia_Clostridiales_Lachnospiraceae_Lachnospiraceae_UCG-010_NA	-0.106046	0.0554015	333	0.0112996	0
seq_1467Bacteria_NA_NA_NA_NA_NA_NA	-0.106046	0.0554015	334	0.0113336	0
seq_1468Bacteria_Firmicutes_Clostridia_Clostridiales_Ruminococcaceae_Ruminococcaceae_UCG-013_NA	-0.106046	0.0554015	335	0.0113675	0
seq_1469Bacteria_Firmicutes_Clostridia_Clostridiales_NA_NA_NA	-0.106046	0.0554015	336	0.0114014	0
seq_1470Bacteria_Firmicutes_Clostridia_Clostridiales_Lachnospiraceae_NA_NA	-0.106046	0.0554015	337	0.0114354	0
seq_944Bacteria_Verrucomicrobia_Verrucomicrobiae_Verrucomicrobiales_Verrucomicrobiaceae_Akkermansia_NA	-0.105218	0.0573461	338	0.0114693	0
seq_1879Bacteria_Verrucomicrobia_NA_NA_NA_NA_NA	0.105218	0.0573461	339	0.0115032	0
seq_1890Bacteria_Bacteroidetes_Bacteroidia_Bacteroidales_Bacteroidales_S24-7_group_NA_NA	-0.105218	0.0573461	340	0.0115372	0
seq_1891Bacteria_Saccharibacteria_Unknown_Class_Unknown_Order_Unknown_Family_Candidatus_Saccharimonas_NA	-0.105218	0.0573461	341	0.0115711	0
seq_2235Bacteria_NA_NA_NA_NA_NA_NA	-0.105218	0.0573461	342	0.011605	0
seq_2626Bacteria_Bacteroidetes_Bacteroidia_Bacteroidales_NA_NA_NA	0.105218	0.0573461	343	0.011639	0
seq_2646Bacteria_Bacteroidetes_NA_NA_NA_NA_NA	-0.105218	0.0573461	344	0.0116729	0
seq_2978Bacteria_Firmicutes_Clostridia_Clostridiales_Ruminococcaceae_Anaerotruncus_NA	0.105218	0.0573461	345	0.0117068	0
seq_2979Bacteria_Firmicutes_Clostridia_Clostridiales_Ruminococcaceae_Ruminiclostridium_5_NA	0.105218	0.0573461	346	0.0117408	0
seq_472Bacteria_Bacteroidetes_Bacteroidia_Bacteroidales_Bacteroidales_S24-7_group_NA_NA	-0.104389	0.0593468	347	0.0117747	0
seq_1019Bacteria_Bacteroidetes_Bacteroidia_Bacteroidales_Bacteroidales_S24-7_group_NA_NA	-0.104389	0.0593468	348	0.0118086	0
seq_1247Bacteria_Firmicutes_Clostridia_Clostridiales_Family_XIII_[Eubacterium]_brachy_group_NA	-0.104389	0.0593468	349	0.0118426	0
seq_1878Bacteria_Bacteroidetes_Bacteroidia_Bacteroidales_NA_NA_NA	-0.104389	0.0593468	350	0.0118765	0
seq_2218Bacteria_Firmicutes_Clostridia_Clostridiales_Ruminococcaceae_NA_NA	-0.104389	0.0593468	351	0.0119104	0
seq_2977Bacteria_Firmicutes_Clostridia_Clostridiales_Lachnospiraceae_NA_NA	-0.104389	0.0593468	352	0.0119444	0
seq_447Bacteria_Firmicutes_Clostridia_Clostridiales_Lachnospiraceae_NA_NA	0.103434	0.0617266	353	0.0119783	0
seq_140Bacteria_Firmicutes_Clostridia_Clostridiales_Lachnospiraceae_NA_NA	-0.103297	0.0620737	354	0.0120122	0
seq_460Bacteria_Bacteroidetes_Bacteroidia_Bacteroidales_Bacteroidales_S24-7_group_NA_NA	-0.103147	0.0624558	355	0.0120461	0
seq_777Bacteria_Firmicutes_Clostridia_Clostridiales_Lachnospiraceae_Incertae_Sedis_NA	-0.103147	0.0624558	356	0.0120801	0
seq_1727Bacteria_Firmicutes_NA_NA_NA_NA_NA	-0.103147	0.0624558	357	0.012114	0
seq_1728Bacteria_Firmicutes_Clostridia_Clostridiales_Ruminococcaceae_Ruminiclostridium_5_NA	-0.103147	0.0624558	358	0.0121479	0
seq_2025Bacteria_Bacteroidetes_Bacteroidia_Bacteroidales_NA_NA_NA	-0.103147	0.0624558	359	0.0121819	0
seq_2395Bacteria_Proteobacteria_Gammaproteobacteria_Pseudomonadales_Pseudomonadaceae_Pseudomonas_NA	-0.103147	0.0624558	360	0.0122158	0
seq_378Bacteria_Firmicutes_Clostridia_Clostridiales_Ruminococcaceae_NA_NA	-0.103134	0.0624873	361	0.0122497	0
seq_716Bacteria_Firmicutes_Clostridia_Clostridiales_Family_XIII_Family_XIII_UCG-001_NA	0.102732	0.0635214	362	0.0122837	0
seq_717Bacteria_Firmicutes_Clostridia_Clostridiales_Lachnospiraceae_NA_NA	0.102732	0.0635214	363	0.0123176	0
seq_771Bacteria_Firmicutes_Clostridia_Clostridiales_Ruminococcaceae_Ruminococcaceae_UCG-013_NA	0.102732	0.0635214	364	0.0123515	0
seq_959Bacteria_Bacteroidetes_Bacteroidia_Bacteroidales_Bacteroidaceae_Bacteroides_NA	0.102732	0.0635214	365	0.0123855	0
seq_1463Bacteria_Firmicutes_Clostridia_Clostridiales_Lachnospiraceae_NA_NA	0.102732	0.0635214	366	0.0124194	0
seq_1464Bacteria_Firmicutes_Clostridia_Clostridiales_Lachnospiraceae_NA_NA	0.102732	0.0635214	367	0.0124533	0
seq_1961Bacteria_Firmicutes_Clostridia_Clostridiales_Lachnospiraceae_NA_NA	0.102732	0.0635214	368	0.0124873	0
seq_1962Bacteria_Firmicutes_Erysipelotrichia_Erysipelotrichales_Erysipelotrichaceae_Turicibacter_NA	0.102732	0.0635214	369	0.0125212	0
seq_2334Bacteria_Firmicutes_Bacilli_Lactobacillales_NA_NA_NA	0.102732	0.0635214	370	0.0125551	0
seq_2335Bacteria_Firmicutes_NA_NA_NA_NA_NA	0.102732	0.0635214	371	0.0125891	0
seq_2725Bacteria_Firmicutes_Clostridia_Clostridiales_Ruminococcaceae_Anaerotruncus_NA	0.102732	0.0635214	372	0.012623	0
seq_2726Bacteria_Firmicutes_Clostridia_Clostridiales_Ruminococcaceae_Ruminococcaceae_UCG-013_NA	0.102732	0.0635214	373	0.0126569	0
seq_100Bacteria_Firmicutes_Clostridia_Clostridiales_Lachnospiraceae_NA_NA	-0.10239	0.0644126	374	0.0126909	0
seq_398Bacteria_Firmicutes_Clostridia_Clostridiales_Lachnospiraceae_Lachnospiraceae_UCG-006_NA	0.102318	0.064602	375	0.0127248	0
seq_601Bacteria_Firmicutes_Clostridia_Clostridiales_Lachnospiraceae_NA_NA	0.102318	0.064602	376	0.0127587	0
seq_887Bacteria_Firmicutes_Clostridia_Clostridiales_Ruminococcaceae_Anaerotruncus_NA	0.102318	0.064602	377	0.0127927	0
seq_1031Bacteria_Firmicutes_Clostridia_Clostridiales_Family_XIII_[Eubacterium]_brachy_group_NA	0.102318	0.064602	378	0.0128266	0
seq_1038Bacteria_Firmicutes_Clostridia_Clostridiales_Lachnospiraceae_Lachnospiraceae_UCG-006_NA	-0.102318	0.064602	379	0.0128605	0
seq_1145Bacteria_Firmicutes_Clostridia_Clostridiales_Lachnospiraceae_Lachnospiraceae_UCG-001_NA	-0.102318	0.064602	380	0.0128945	0
seq_1146Bacteria_Firmicutes_Clostridia_Clostridiales_Ruminococcaceae_Ruminococcaceae_UCG-014_NA	-0.102318	0.064602	381	0.0129284	0
seq_1448Bacteria_Firmicutes_Clostridia_Clostridiales_Eubacteriaceae_Anaerofustis_NA	0.102318	0.064602	382	0.0129623	0
seq_1677Bacteria_Firmicutes_Clostridia_Clostridiales_NA_NA_NA	-0.102318	0.064602	383	0.0129963	0
seq_1678Bacteria_Firmicutes_Clostridia_Clostridiales_NA_NA_NA	-0.102318	0.064602	384	0.0130302	0
seq_1944Bacteria_Firmicutes_Clostridia_Clostridiales_Family_XIII_Family_XIII_UCG-001_NA	-0.102318	0.064602	385	0.0130641	0
seq_2275Bacteria_Firmicutes_Clostridia_Clostridiales_Ruminococcaceae_Ruminococcaceae_UCG-013_NA	0.102318	0.064602	386	0.0130981	0
seq_2276Bacteria_Firmicutes_Clostridia_Clostridiales_Lachnospiraceae_NA_NA	0.102318	0.064602	387	0.013132	0
seq_2277Bacteria_Firmicutes_Clostridia_Clostridiales_Lachnospiraceae_Tyzzerella_3_NA	0.102318	0.064602	388	0.0131659	0
seq_2307Bacteria_Bacteroidetes_Bacteroidia_Bacteroidales_Bacteroidales_S24-7_group_NA_NA	-0.102318	0.064602	389	0.0131999	0
seq_2308Bacteria_Firmicutes_Clostridia_Clostridiales_Lachnospiraceae_NA_NA	-0.102318	0.064602	390	0.0132338	0
seq_2684Bacteria_Firmicutes_Clostridia_Clostridiales_Ruminococcaceae_Anaerotruncus_NA	0.102318	0.064602	391	0.0132677	0
seq_2685Bacteria_Firmicutes_Clostridia_Clostridiales_Lachnospiraceae_NA_NA	0.102318	0.064602	392	0.0133017	0
seq_2686Bacteria_Bacteroidetes_NA_NA_NA_NA_NA	0.102318	0.064602	393	0.0133356	0
seq_14Bacteria_Bacteroidetes_Bacteroidia_Bacteroidales_Bacteroidales_S24-7_group_NA_NA	0.102174	0.0649812	394	0.0133695	0
seq_95Bacteria_Firmicutes_Clostridia_Clostridiales_Lachnospiraceae_NA_NA	-0.102135	0.0650838	395	0.0134035	0
seq_641Bacteria_Verrucomicrobia_Verrucomicrobiae_Verrucomicrobiales_Verrucomicrobiaceae_Akkermansia_NA	0.10149	0.0668084	396	0.0134374	0
seq_977Bacteria_Verrucomicrobia_Verrucomicrobiae_Verrucomicrobiales_Verrucomicrobiaceae_Akkermansia_NA	0.10149	0.0668084	397	0.0134713	0
seq_1059Bacteria_Firmicutes_Clostridia_Clostridiales_Lachnospiraceae_NA_NA	0.10149	0.0668084	398	0.0135053	0
seq_1500Bacteria_Firmicutes_Clostridia_Clostridiales_Lachnospiraceae_Lactonifactor_NA	0.10149	0.0668084	399	0.0135392	0
seq_2795Bacteria_Firmicutes_Clostridia_Clostridiales_NA_NA_NA	0.10149	0.0668084	400	0.0135731	0
seq_975Bacteria_Firmicutes_Clostridia_Clostridiales_Ruminococcaceae_NA_NA	-0.100661	0.0690762	401	0.0136071	0
seq_2405Bacteria_NA_NA_NA_NA_NA_NA	-0.100661	0.0690762	402	0.013641	0
seq_487Bacteria_Firmicutes_Clostridia_Clostridiales_Lachnospiraceae_NA_NA	0.100247	0.0702335	403	0.0136749	0
seq_866Bacteria_Firmicutes_Clostridia_Clostridiales_Lachnospiraceae_NA_NA	0.100247	0.0702335	404	0.0137089	0
seq_1819Bacteria_Firmicutes_Clostridia_Clostridiales_Lachnospiraceae_NA_NA	0.100247	0.0702335	405	0.0137428	0
seq_2547Bacteria_Firmicutes_Clostridia_Clostridiales_Ruminococcaceae_NA_NA	0.100247	0.0702335	406	0.0137767	0
seq_175Bacteria_Firmicutes_Clostridia_Clostridiales_Lachnospiraceae_Lachnospiraceae_UCG-001_NA	-0.100175	0.070436	407	0.0138107	0
seq_370Bacteria_Firmicutes_Erysipelotrichia_Erysipelotrichales_Erysipelotrichaceae_Erysipelatoclostridium_NA	0.100084	0.0706921	408	0.0138446	0
seq_990Bacteria_Firmicutes_Clostridia_Clostridiales_Lachnospiraceae_Tyzzerella_NA	-0.0998328	0.0714066	409	0.0138785	0
seq_2096Bacteria_Firmicutes_Clostridia_Clostridiales_Lachnospiraceae_Lachnospiraceae_NK4A136_group_NA	-0.0998328	0.0714066	410	0.0139125	0
seq_2097Bacteria_Firmicutes_Clostridia_Clostridiales_Family_XIII_[Eubacterium]_nodatum_group_NA	-0.0998328	0.0714066	411	0.0139464	0
seq_2857Bacteria_Firmicutes_Clostridia_Clostridiales_Ruminococcaceae_NA_NA	-0.0998328	0.0714066	412	0.0139803	0
seq_306Bacteria_Firmicutes_Clostridia_Clostridiales_Lachnospiraceae_NA_NA	0.099795	0.0715144	413	0.0140143	0
seq_126Bacteria_Firmicutes_Clostridia_Clostridiales_Lachnospiraceae_Marvinbryantia_NA	-0.0996587	0.0719043	414	0.0140482	0
seq_823Bacteria_Firmicutes_Clostridia_Clostridiales_Lachnospiraceae_Lachnospiraceae_UCG-006_NA	-0.0990043	0.0738007	415	0.0140821	0
seq_1138Bacteria_Firmicutes_Erysipelotrichia_Erysipelotrichales_Erysipelotrichaceae_Allobaculum_NA	-0.0990043	0.0738007	416	0.0141161	0
seq_1662Bacteria_Firmicutes_Clostridia_Clostridiales_Lachnospiraceae_NA_NA	-0.0990043	0.0738007	417	0.01415	0
seq_1918Bacteria_Firmicutes_Clostridia_Clostridiales_Lachnospiraceae_NA_NA	-0.0990043	0.0738007	418	0.0141839	0
seq_428Bacteria_Firmicutes_Bacilli_Lactobacillales_NA_NA_NA	0.09859	0.075022	419	0.0142178	0
seq_1027Bacteria_Firmicutes_Clostridia_Clostridiales_Peptococcaceae_NA_NA	0.09859	0.075022	420	0.0142518	0
seq_1125Bacteria_Firmicutes_Clostridia_Clostridiales_Lachnospiraceae_Lachnospiraceae_UCG-010_NA	0.09859	0.075022	421	0.0142857	0
seq_1423Bacteria_Firmicutes_Clostridia_Clostridiales_Lachnospiraceae_NA_NA	0.09859	0.075022	422	0.0143196	0
seq_1892Bacteria_Firmicutes_Clostridia_Clostridiales_NA_NA_NA	0.09859	0.075022	423	0.0143536	0
seq_2236Bacteria_Bacteroidetes_Bacteroidia_Bacteroidales_NA_NA_NA	0.09859	0.075022	424	0.0143875	0
seq_2647Bacteria_NA_NA_NA_NA_NA_NA	0.09859	0.075022	425	0.0144214	0
seq_2648Bacteria_Firmicutes_Clostridia_Clostridiales_Lachnospiraceae_NA_NA	0.09859	0.075022	426	0.0144554	0
seq_790Bacteria_Firmicutes_Clostridia_Clostridiales_Lachnospiraceae_NA_NA	-0.0981758	0.0762597	427	0.0144893	0
seq_853Bacteria_Firmicutes_Clostridia_Clostridiales_Lachnospiraceae_NA_NA	-0.0981758	0.0762597	428	0.0145232	0
seq_1210Bacteria_Firmicutes_Clostridia_Clostridiales_NA_NA_NA	-0.0981758	0.0762597	429	0.0145572	0
seq_1551Bacteria_Firmicutes_Bacilli_NA_NA_NA_NA	-0.0981758	0.0762597	430	0.0145911	0
seq_2108Bacteria_Firmicutes_Clostridia_Clostridiales_NA_NA_NA	-0.0981758	0.0762597	431	0.014625	0
seq_2109Bacteria_Firmicutes_Clostridia_Clostridiales_Ruminococcaceae_NA_NA	-0.0981758	0.0762597	432	0.014659	0
seq_2495Bacteria_Firmicutes_Clostridia_Clostridiales_Family_XIII_NA_NA	-0.0981758	0.0762597	433	0.0146929	0
seq_2496Bacteria_Firmicutes_Clostridia_Clostridiales_Lachnospiraceae_NA_NA	-0.0981758	0.0762597	434	0.0147268	0
seq_2870Bacteria_Firmicutes_Clostridia_Clostridiales_Lachnospiraceae_NA_NA	-0.0981758	0.0762597	435	0.0147608	0
seq_2871Bacteria_NA_NA_NA_NA_NA_NA	-0.0981758	0.0762597	436	0.0147947	0
seq_83Bacteria_Firmicutes_Clostridia_Clostridiales_Lachnospiraceae_Lachnoclostridium_NA	-0.0980106	0.0767577	437	0.0148286	0
seq_254Bacteria_Firmicutes_Clostridia_Clostridiales_Ruminococcaceae_Ruminococcaceae_UCG-014_NA	-0.0979741	0.0768682	438	0.0148626	0
seq_761Bacteria_Firmicutes_Clostridia_Clostridiales_Christensenellaceae_NA_NA	0.0977615	0.0775139	439	0.0148965	0
seq_769Bacteria_Bacteroidetes_Bacteroidia_Bacteroidales_Rikenellaceae_NA_NA	-0.0977615	0.0775139	440	0.0149304	0
seq_816Bacteria_Firmicutes_Clostridia_Clostridiales_Lachnospiraceae_Lachnospiraceae_NK4A136_group_NA	0.0977615	0.0775139	441	0.0149644	0
seq_1126Bacteria_Bacteroidetes_Bacteroidia_Bacteroidales_NA_NA_NA	0.0977615	0.0775139	442	0.0149983	0
seq_1272Bacteria_Firmicutes_Clostridia_Clostridiales_Lachnospiraceae_NA_NA	-0.0977615	0.0775139	443	0.0150322	0
seq_1433Bacteria_NA_NA_NA_NA_NA_NA	0.0977615	0.0775139	444	0.0150662	0
seq_1647Bacteria_Firmicutes_Clostridia_Clostridiales_Ruminococcaceae_Pseudoflavonifractor_NA	0.0977615	0.0775139	445	0.0151001	0
seq_1673Bacteria_Bacteroidetes_NA_NA_NA_NA_NA	-0.0977615	0.0775139	446	0.015134	0
seq_1674Bacteria_Firmicutes_Clostridia_Clostridiales_Ruminococcaceae_Ruminococcaceae_UCG-013_NA	-0.0977615	0.0775139	447	0.015168	0
seq_2245Bacteria_Firmicutes_Clostridia_Clostridiales_Lachnospiraceae_NA_NA	0.0977615	0.0775139	448	0.0152019	0
seq_2660Bacteria_Firmicutes_Clostridia_Clostridiales_Lachnospiraceae_Lachnospiraceae_FCS020_group_NA	0.0977615	0.0775139	449	0.0152358	0
seq_2705Bacteria_Firmicutes_Clostridia_Clostridiales_NA_NA_NA	-0.0977615	0.0775139	450	0.0152698	0
seq_682Bacteria_Firmicutes_Clostridia_Clostridiales_Lachnospiraceae_NA_NA	0.0973473	0.0787848	451	0.0153037	0
seq_811Bacteria_Firmicutes_Clostridia_Clostridiales_Lachnospiraceae_NA_NA	-0.0973473	0.0787848	452	0.0153376	0
seq_1023Bacteria_Firmicutes_Clostridia_Clostridiales_Ruminococcaceae_Ruminococcaceae_UCG-014_NA	-0.0973473	0.0787848	453	0.0153716	0
seq_1250Bacteria_Firmicutes_Clostridia_Clostridiales_Lachnospiraceae_NA_NA	-0.0973473	0.0787848	454	0.0154055	0
seq_2038Bacteria_Bacteroidetes_Bacteroidia_Bacteroidales_Bacteroidales_S24-7_group_NA_NA	0.0973473	0.0787848	455	0.0154394	0
seq_2414Bacteria_Firmicutes_Clostridia_Clostridiales_Clostridiales_vadinBB60_group_NA_NA	0.0973473	0.0787848	456	0.0154734	0
seq_2637Bacteria_Firmicutes_Clostridia_Clostridiales_NA_NA_NA	-0.0973473	0.0787848	457	0.0155073	0
seq_2796Bacteria_Bacteroidetes_Bacteroidia_Bacteroidales_NA_NA_NA	0.0973473	0.0787848	458	0.0155412	0
seq_2992Bacteria_Firmicutes_Clostridia_Clostridiales_NA_NA_NA	-0.0973473	0.0787848	459	0.0155752	0
seq_2993Bacteria_Bacteroidetes_Bacteroidia_Bacteroidales_Bacteroidales_S24-7_group_NA_NA	-0.0973473	0.0787848	460	0.0156091	0
seq_248Bacteria_Bacteroidetes_Bacteroidia_Bacteroidales_Bacteroidales_S24-7_group_NA_NA	-0.0970667	0.0796553	461	0.015643	0
seq_430Bacteria_Bacteroidetes_Bacteroidia_Bacteroidales_Bacteroidales_S24-7_group_NA_NA	0.0970237	0.0797894	462	0.015677	0
seq_230Bacteria_Firmicutes_Clostridia_Clostridiales_Ruminococcaceae_Pseudoflavonifractor_NA	0.0969738	0.0799449	463	0.0157109	0
seq_450Bacteria_Bacteroidetes_Bacteroidia_Bacteroidales_Bacteroidales_S24-7_group_NA_NA	-0.0969331	0.0800725	464	0.0157448	0
seq_908Bacteria_Firmicutes_Clostridia_Clostridiales_Ruminococcaceae_Anaerotruncus_NA	-0.0969331	0.0800725	465	0.0157788	0
seq_1071Bacteria_Bacteroidetes_Bacteroidia_Bacteroidales_Rikenellaceae_Alistipes_NA	-0.0969331	0.0800725	466	0.0158127	0
seq_1072Bacteria_Firmicutes_Clostridia_Clostridiales_Lachnospiraceae_Lachnospiraceae_FE2018_group_NA	-0.0969331	0.0800725	467	0.0158466	0
seq_1194Bacteria_Firmicutes_Clostridia_Clostridiales_Lachnospiraceae_NA_NA	-0.0969331	0.0800725	468	0.0158806	0
seq_1328Bacteria_Bacteroidetes_Bacteroidia_Bacteroidales_NA_NA_NA	-0.0969331	0.0800725	469	0.0159145	0
seq_1527Bacteria_Firmicutes_Clostridia_Clostridiales_Ruminococcaceae_NA_NA	-0.0969331	0.0800725	470	0.0159484	0
seq_1762Bacteria_Bacteroidetes_Bacteroidia_Bacteroidales_NA_NA_NA	-0.0969331	0.0800725	471	0.0159824	0
seq_2451Bacteria_Tenericutes_Mollicutes_Mollicutes_RF9_NA_NA_NA	-0.0969331	0.0800725	472	0.0160163	0
seq_2452Bacteria_Bacteroidetes_Bacteroidia_Bacteroidales_NA_NA_NA	-0.0969331	0.0800725	473	0.0160502	0
seq_2830Bacteria_Firmicutes_Clostridia_Clostridiales_Lachnospiraceae_NA_NA	-0.0969331	0.0800725	474	0.0160842	0
seq_2831Bacteria_Firmicutes_Clostridia_Clostridiales_Clostridiales_vadinBB60_group_NA_NA	-0.0969331	0.0800725	475	0.0161181	0
seq_1089Bacteria_Bacteroidetes_Bacteroidia_Bacteroidales_Bacteroidales_S24-7_group_NA_NA	0.0965188	0.0813772	476	0.016152	0
seq_1563Bacteria_Firmicutes_Clostridia_Clostridiales_NA_NA_NA	0.0965188	0.0813772	477	0.016186	0
seq_2137Bacteria_Firmicutes_Clostridia_Clostridiales_Lachnospiraceae_NA_NA	0.0965188	0.0813772	478	0.0162199	0
seq_2138Bacteria_NA_NA_NA_NA_NA_NA	0.0965188	0.0813772	479	0.0162538	0
seq_2516Bacteria_Firmicutes_Clostridia_Clostridiales_Lachnospiraceae_NA_NA	0.0965188	0.0813772	480	0.0162878	0
seq_2893Bacteria_Firmicutes_Clostridia_Clostridiales_Lachnospiraceae_NA_NA	0.0965188	0.0813772	481	0.0163217	0
seq_31Bacteria_Bacteroidetes_Bacteroidia_Bacteroidales_Bacteroidales_S24-7_group_NA_NA	0.0963736	0.0818385	482	0.0163556	0
seq_1181Bacteria_Firmicutes_Clostridia_Clostridiales_Family_XIII_Family_XIII_AD3011_group_NA	-0.0952761	0.0853946	483	0.0163895	0
seq_1509Bacteria_Firmicutes_Clostridia_Clostridiales_Lachnospiraceae_NA_NA	-0.0952761	0.0853946	484	0.0164235	0
seq_1510Bacteria_Firmicutes_Clostridia_Clostridiales_Lachnospiraceae_NA_NA	-0.0952761	0.0853946	485	0.0164574	0
seq_1511Bacteria_Firmicutes_Bacilli_NA_NA_NA_NA	-0.0952761	0.0853946	486	0.0164913	0
seq_1742Bacteria_Bacteroidetes_Bacteroidia_Bacteroidales_Bacteroidales_S24-7_group_NA_NA	-0.0952761	0.0853946	487	0.0165253	0
seq_2049Bacteria_Firmicutes_Clostridia_Clostridiales_Ruminococcaceae_Ruminococcaceae_NK4A214_group_NA	-0.0952761	0.0853946	488	0.0165592	0
seq_2428Bacteria_Firmicutes_Clostridia_Clostridiales_Lachnospiraceae_NA_NA	-0.0952761	0.0853946	489	0.0165931	0
seq_2429Bacteria_Firmicutes_NA_NA_NA_NA_NA	-0.0952761	0.0853946	490	0.0166271	0
seq_203Bacteria_Firmicutes_Clostridia_Clostridiales_Lachnospiraceae_NA_NA	-0.0951421	0.0858372	491	0.016661	0
seq_48Bacteria_Firmicutes_Clostridia_Clostridiales_Lachnospiraceae_Coprococcus_1_NA	-0.0949911	0.0863381	492	0.0166949	0
seq_845Bacteria_Firmicutes_Clostridia_Clostridiales_Lachnospiraceae_NA_NA	-0.0948618	0.0867686	493	0.0167289	0
seq_1193Bacteria_Firmicutes_Clostridia_Clostridiales_Ruminococcaceae_Anaerotruncus_NA	-0.0948618	0.0867686	494	0.0167628	0
seq_1273Bacteria_Firmicutes_Clostridia_Clostridiales_Lachnospiraceae_NA_NA	0.0948618	0.0867686	495	0.0167967	0
seq_1274Bacteria_Firmicutes_Clostridia_Clostridiales_Lachnospiraceae_NA_NA	0.0948618	0.0867686	496	0.0168307	0
seq_1326Bacteria_Firmicutes_Clostridia_Clostridiales_Ruminococcaceae_NA_NA	-0.0948618	0.0867686	497	0.0168646	0
seq_1327Bacteria_Firmicutes_Clostridia_Clostridiales_Ruminococcaceae_[Eubacterium]_coprostanoligenes_group_NA	-0.0948618	0.0867686	498	0.0168985	0
seq_1461Bacteria_Firmicutes_Clostridia_Clostridiales_Lachnospiraceae_NA_NA	0.0948618	0.0867686	499	0.0169325	0
seq_1526Bacteria_Bacteroidetes_Bacteroidia_Bacteroidales_NA_NA_NA	-0.0948618	0.0867686	500	0.0169664	0
seq_1946Bacteria_Firmicutes_Erysipelotrichia_Erysipelotrichales_Erysipelotrichaceae_NA_NA	0.0948618	0.0867686	501	0.0170003	0
seq_1947Bacteria_NA_NA_NA_NA_NA_NA	0.0948618	0.0867686	502	0.0170343	0
seq_2073Bacteria_Firmicutes_Clostridia_Clostridiales_Lachnospiraceae_NA_NA	-0.0948618	0.0867686	503	0.0170682	0
seq_2311Bacteria_Firmicutes_Clostridia_Clostridiales_Lachnospiraceae_NA_NA	0.0948618	0.0867686	504	0.0171021	0
seq_2708Bacteria_Verrucomicrobia_Verrucomicrobiae_Verrucomicrobiales_NA_NA_NA	0.0948618	0.0867686	505	0.0171361	0
seq_2709Bacteria_Firmicutes_Clostridia_Clostridiales_Lachnospiraceae_NA_NA	0.0948618	0.0867686	506	0.01717	0
seq_354Bacteria_Firmicutes_Clostridia_Clostridiales_Clostridiales_vadinBB60_group_NA_NA	-0.0943516	0.0884855	507	0.0172039	0
seq_17Bacteria_Bacteroidetes_Bacteroidia_Bacteroidales_Bacteroidales_S24-7_group_NA_NA	0.0942055	0.0889818	508	0.0172379	0
seq_52Bacteria_Firmicutes_Clostridia_Clostridiales_Ruminococcaceae_Oscillibacter_NA	-0.0940541	0.0894991	509	0.0172718	0
seq_260Bacteria_Firmicutes_Clostridia_Clostridiales_Eubacteriaceae_Anaerofustis_NA	-0.0937083	0.0906887	510	0.0173057	0
seq_961Bacteria_Firmicutes_Clostridia_Clostridiales_Lachnospiraceae_NA_NA	-0.0936191	0.0909977	511	0.0173397	0
seq_962Bacteria_NA_NA_NA_NA_NA_NA	-0.0936191	0.0909977	512	0.0173736	0
seq_1286Bacteria_Firmicutes_Clostridia_Clostridiales_Lachnospiraceae_NA_NA	-0.0936191	0.0909977	513	0.0174075	0
seq_1473Bacteria_Firmicutes_Clostridia_Clostridiales_Lachnospiraceae_NA_NA	-0.0936191	0.0909977	514	0.0174415	0
seq_1695Bacteria_Bacteroidetes_Bacteroidia_Bacteroidales_Bacteroidales_S24-7_group_NA_NA	-0.0936191	0.0909977	515	0.0174754	0
seq_1974Bacteria_Firmicutes_Clostridia_Clostridiales_Clostridiales_vadinBB60_group_NA_NA	-0.0936191	0.0909977	516	0.0175093	0
seq_1975Bacteria_Firmicutes_Clostridia_Clostridiales_Lachnospiraceae_NA_NA	-0.0936191	0.0909977	517	0.0175433	0
seq_1976Bacteria_Firmicutes_Clostridia_Clostridiales_NA_NA_NA	-0.0936191	0.0909977	518	0.0175772	0
seq_2356Bacteria_Firmicutes_Clostridia_Clostridiales_Ruminococcaceae_NA_NA	-0.0936191	0.0909977	519	0.0176111	0
seq_200Bacteria_Firmicutes_Clostridia_Clostridiales_Lachnospiraceae_Lachnospiraceae_UCG-001_NA	-0.093564	0.091189	520	0.0176451	0
seq_189Bacteria_Actinobacteria_Coriobacteriia_Coriobacteriales_Coriobacteriaceae_Olsenella_NA	-0.0932551	0.092267	521	0.017679	0
seq_672Bacteria_Firmicutes_Clostridia_Clostridiales_Family_XIII_[Eubacterium]_brachy_group_NA	0.0932049	0.0924434	522	0.0177129	0
seq_713Bacteria_Firmicutes_Clostridia_Clostridiales_Lachnospiraceae_NA_NA	0.0932049	0.0924434	523	0.0177469	0
seq_1037Bacteria_Firmicutes_Clostridia_Clostridiales_Eubacteriaceae_Anaerofustis_NA	0.0932049	0.0924434	524	0.0177808	0
seq_1460Bacteria_Firmicutes_Erysipelotrichia_Erysipelotrichales_Erysipelotrichaceae_NA_NA	0.0932049	0.0924434	525	0.0178147	0
seq_1675Bacteria_Firmicutes_Clostridia_Clostridiales_Lachnospiraceae_Lachnospiraceae_UCG-006_NA	0.0932049	0.0924434	526	0.0178487	0
seq_1676Bacteria_Firmicutes_Clostridia_Clostridiales_Lachnospiraceae_NA_NA	0.0932049	0.0924434	527	0.0178826	0
seq_2306Bacteria_NA_NA_NA_NA_NA_NA	0.0932049	0.0924434	528	0.0179165	0
seq_2707Bacteria_Firmicutes_Clostridia_Clostridiales_NA_NA_NA	0.0932049	0.0924434	529	0.0179505	0
seq_350Bacteria_Bacteroidetes_Bacteroidia_Bacteroidales_Bacteroidales_S24-7_group_NA_NA	0.0928095	0.0938403	530	0.0179844	0
seq_317Bacteria_Actinobacteria_Coriobacteriia_Coriobacteriales_Coriobacteriaceae_Senegalimassilia_NA	-0.0927905	0.093908	531	0.0180183	0
seq_639Bacteria_Firmicutes_Clostridia_Clostridiales_Ruminococcaceae_Anaerotruncus_NA	0.0923764	0.0953901	532	0.0180523	0
seq_903Bacteria_Firmicutes_Clostridia_Clostridiales_Lachnospiraceae_NA_NA	0.0923764	0.0953901	533	0.0180862	0
seq_1352Bacteria_Bacteroidetes_Bacteroidia_Bacteroidales_NA_NA_NA	0.0923764	0.0953901	534	0.0181201	0
seq_1353Bacteria_Firmicutes_Clostridia_Clostridiales_Ruminococcaceae_Oscillibacter_NA	0.0923764	0.0953901	535	0.0181541	0
seq_1499Bacteria_Firmicutes_Clostridia_Clostridiales_Lachnospiraceae_NA_NA	0.0923764	0.0953901	536	0.018188	0
seq_1555Bacteria_Firmicutes_Clostridia_Clostridiales_Lachnospiraceae_NA_NA	0.0923764	0.0953901	537	0.0182219	0
seq_1733Bacteria_Bacteroidetes_Bacteroidia_Bacteroidales_Bacteroidaceae_Bacteroides_NA	0.0923764	0.0953901	538	0.0182559	0
seq_2020Bacteria_Firmicutes_Clostridia_Clostridiales_Lachnospiraceae_NA_NA	0.0923764	0.0953901	539	0.0182898	0
seq_2021Bacteria_Firmicutes_Clostridia_Clostridiales_Ruminococcaceae_NA_NA	0.0923764	0.0953901	540	0.0183237	0
seq_2392Bacteria_Firmicutes_Clostridia_Clostridiales_NA_NA_NA	0.0923764	0.0953901	541	0.0183577	0
seq_2393Bacteria_Firmicutes_Clostridia_Clostridiales_Ruminococcaceae_Ruminiclostridium_5_NA	0.0923764	0.0953901	542	0.0183916	0
seq_2412Bacteria_NA_NA_NA_NA_NA_NA	0.0923764	0.0953901	543	0.0184255	0
seq_2413Bacteria_Firmicutes_Bacilli_Lactobacillales_NA_NA_NA	0.0923764	0.0953901	544	0.0184595	0
seq_2786Bacteria_Bacteroidetes_Bacteroidia_NA_NA_NA_NA	0.0923764	0.0953901	545	0.0184934	0
seq_2793Bacteria_Verrucomicrobia_Verrucomicrobiae_Verrucomicrobiales_Verrucomicrobiaceae_Akkermansia_NA	0.0923764	0.0953901	546	0.0185273	0
seq_2794Bacteria_Firmicutes_Clostridia_Clostridiales_Ruminococcaceae_Ruminococcaceae_NK4A214_group_NA	0.0923764	0.0953901	547	0.0185612	0
seq_288Bacteria_Bacteroidetes_Bacteroidia_Bacteroidales_Bacteroidales_S24-7_group_NA_NA	-0.0920868	0.0964376	548	0.0185952	0
seq_892Bacteria_Firmicutes_Clostridia_Clostridiales_Ruminococcaceae_Anaerotruncus_NA	0.0919621	0.0968912	549	0.0186291	0
seq_1472Bacteria_Firmicutes_Clostridia_Clostridiales_Ruminococcaceae_Ruminococcaceae_UCG-014_NA	0.0919621	0.0968912	550	0.018663	0
seq_1694Bacteria_Firmicutes_Clostridia_Clostridiales_Ruminococcaceae_NA_NA	0.0919621	0.0968912	551	0.018697	0
seq_1971Bacteria_NA_NA_NA_NA_NA_NA	0.0919621	0.0968912	552	0.0187309	0
seq_1972Bacteria_Actinobacteria_NA_NA_NA_NA_NA	0.0919621	0.0968912	553	0.0187648	0
seq_1973Bacteria_Bacteroidetes_Bacteroidia_Bacteroidales_Rikenellaceae_Alistipes_NA	0.0919621	0.0968912	554	0.0187988	0
seq_2355Bacteria_Verrucomicrobia_Verrucomicrobiae_Verrucomicrobiales_Verrucomicrobiaceae_Akkermansia_NA	0.0919621	0.0968912	555	0.0188327	0
seq_2737Bacteria_Firmicutes_Clostridia_Clostridiales_Ruminococcaceae_NA_NA	0.0919621	0.0968912	556	0.0188666	0
seq_578Bacteria_Firmicutes_Clostridia_Clostridiales_Lachnospiraceae_NA_NA	-0.0915479	0.0984111	557	0.0189006	0
seq_890Bacteria_Firmicutes_Clostridia_Clostridiales_Lachnospiraceae_NA_NA	-0.0915479	0.0984111	558	0.0189345	0
seq_1041Bacteria_Firmicutes_Clostridia_Clostridiales_Family_XIII_Family_XIII_UCG-001_NA	-0.0915479	0.0984111	559	0.0189684	0
seq_1151Bacteria_Firmicutes_Clostridia_Clostridiales_Ruminococcaceae_NA_NA	-0.0915479	0.0984111	560	0.0190024	0
seq_1152Bacteria_Firmicutes_Clostridia_Clostridiales_Lachnospiraceae_NA_NA	-0.0915479	0.0984111	561	0.0190363	0
seq_1466Bacteria_Firmicutes_Clostridia_Clostridiales_Lachnospiraceae_NA_NA	-0.0915479	0.0984111	562	0.0190702	0
seq_2341Bacteria_Firmicutes_Erysipelotrichia_Erysipelotrichales_Erysipelotrichaceae_Allobaculum_NA	-0.0915479	0.0984111	563	0.0191042	0
seq_128Bacteria_Firmicutes_Erysipelotrichia_Erysipelotrichales_Erysipelotrichaceae_NA_NA	-0.091493	0.0986139	564	0.0191381	0
seq_49Bacteria_Firmicutes_Clostridia_Clostridiales_Ruminococcaceae_Ruminococcaceae_UCG-014_NA	0.0910657	0.100204	565	0.019172	0
seq_1122Bacteria_Saccharibacteria_Unknown_Class_Unknown_Order_Unknown_Family_Candidatus_Saccharimonas_NA	-0.0909766	0.100538	566	0.019206	0
seq_543Bacteria_Firmicutes_Clostridia_Clostridiales_Lachnospiraceae_NA_NA	-0.0903052	0.103085	567	0.0192399	0
seq_705Bacteria_Firmicutes_Clostridia_Clostridiales_Lachnospiraceae_Tyzzerella_3_NA	-0.0903052	0.103085	568	0.0192738	0
seq_878Bacteria_Firmicutes_Clostridia_Clostridiales_Lachnospiraceae_NA_NA	-0.0903052	0.103085	569	0.0193078	0
seq_1017Bacteria_Firmicutes_Clostridia_Clostridiales_Lachnospiraceae_NA_NA	-0.0903052	0.103085	570	0.0193417	0
seq_1018Bacteria_Firmicutes_Clostridia_Clostridiales_NA_NA_NA	-0.0903052	0.103085	571	0.0193756	0
seq_1628Bacteria_Firmicutes_Clostridia_Clostridiales_Clostridiales_vadinBB60_group_NA_NA	-0.0903052	0.103085	572	0.0194096	0
seq_1629Bacteria_Firmicutes_Clostridia_Clostridiales_Lachnospiraceae_NA_NA	-0.0903052	0.103085	573	0.0194435	0
seq_1876Bacteria_Firmicutes_Clostridia_Clostridiales_Lachnospiraceae_NA_NA	-0.0903052	0.103085	574	0.0194774	0
seq_1877Bacteria_Firmicutes_Clostridia_Clostridiales_Ruminococcaceae_Ruminococcaceae_UCG-014_NA	-0.0903052	0.103085	575	0.0195114	0
seq_2216Bacteria_Firmicutes_Clostridia_Clostridiales_Ruminococcaceae_Pseudoflavonifractor_NA	-0.0903052	0.103085	576	0.0195453	0
seq_2217Bacteria_Firmicutes_Clostridia_Clostridiales_Ruminococcaceae_Anaerotruncus_NA	-0.0903052	0.103085	577	0.0195792	0
seq_2624Bacteria_Firmicutes_Clostridia_Clostridiales_Lachnospiraceae_NA_NA	-0.0903052	0.103085	578	0.0196132	0
seq_2625Bacteria_Firmicutes_NA_NA_NA_NA_NA	-0.0903052	0.103085	579	0.0196471	0
seq_134Bacteria_Firmicutes_Clostridia_Clostridiales_Lachnospiraceae_Lachnospiraceae_UCG-005_NA	-0.0903046	0.103087	580	0.019681	0
seq_464Bacteria_Firmicutes_Clostridia_Clostridiales_Ruminococcaceae_Intestinimonas_NA	-0.0900677	0.103997	581	0.019715	0
seq_41Bacteria_Firmicutes_Erysipelotrichia_Erysipelotrichales_Erysipelotrichaceae_Allobaculum_NA	0.0899854	0.104315	582	0.0197489	0
seq_953Bacteria_Firmicutes_Erysipelotrichia_Erysipelotrichales_Erysipelotrichaceae_Turicibacter_NA	0.0898909	0.104681	583	0.0197828	0
seq_1099Bacteria_Firmicutes_Clostridia_Clostridiales_Lachnospiraceae_NA_NA	-0.0898909	0.104681	584	0.0198168	0
seq_1100Bacteria_Firmicutes_Clostridia_Clostridiales_Lachnospiraceae_NA_NA	-0.0898909	0.104681	585	0.0198507	0
seq_1139Bacteria_Firmicutes_Erysipelotrichia_Erysipelotrichales_Erysipelotrichaceae_NA_NA	0.0898909	0.104681	586	0.0198846	0
seq_1384Bacteria_Firmicutes_Clostridia_Clostridiales_Family_XIII_NA_NA	-0.0898909	0.104681	587	0.0199186	0
seq_2287Bacteria_Firmicutes_NA_NA_NA_NA_NA	0.0898909	0.104681	588	0.0199525	0
seq_2564Bacteria_Cyanobacteria_Melainabacteria_Gastranaerophilales_NA_NA_NA	-0.0898909	0.104681	589	0.0199864	0
seq_2690Bacteria_Bacteroidetes_NA_NA_NA_NA_NA	0.0898909	0.104681	590	0.0200204	0
seq_474Bacteria_Bacteroidetes_Bacteroidia_Bacteroidales_Bacteroidales_S24-7_group_NA_NA	0.0894767	0.106297	591	0.0200543	0
seq_495Bacteria_Firmicutes_Clostridia_Clostridiales_Lachnospiraceae_NA_NA	-0.0894767	0.106297	592	0.0200882	0
seq_836Bacteria_Firmicutes_Bacilli_Lactobacillales_Carnobacteriaceae_NA_NA	0.0894767	0.106297	593	0.0201222	0
seq_891Bacteria_Firmicutes_Clostridia_Clostridiales_NA_NA_NA	0.0894767	0.106297	594	0.0201561	0
seq_1055Bacteria_Firmicutes_Clostridia_Clostridiales_Ruminococcaceae_Ruminiclostridium_5_NA	-0.0894767	0.106297	595	0.02019	0
seq_1153Bacteria_Firmicutes_Clostridia_Clostridiales_Lachnospiraceae_NA_NA	0.0894767	0.106297	596	0.020224	0
seq_1154Bacteria_Firmicutes_Clostridia_Clostridiales_Ruminococcaceae_NA_NA	0.0894767	0.106297	597	0.0202579	0
seq_1155Bacteria_Firmicutes_NA_NA_NA_NA_NA	0.0894767	0.106297	598	0.0202918	0
seq_1167Bacteria_Bacteroidetes_Bacteroidia_Bacteroidales_Bacteroidales_S24-7_group_NA_NA	0.0894767	0.106297	599	0.0203258	0
seq_1173Bacteria_Firmicutes_Clostridia_Clostridiales_Lachnospiraceae_NA_NA	-0.0894767	0.106297	600	0.0203597	0
seq_1282Bacteria_Firmicutes_Clostridia_Clostridiales_Lachnospiraceae_NA_NA	0.0894767	0.106297	601	0.0203936	0
seq_1308Bacteria_Firmicutes_Clostridia_Clostridiales_NA_NA_NA	-0.0894767	0.106297	602	0.0204276	0
seq_1966Bacteria_Firmicutes_Clostridia_Clostridiales_Lachnospiraceae_NA_NA	0.0894767	0.106297	603	0.0204615	0
seq_2006Bacteria_Firmicutes_Clostridia_Clostridiales_Lachnospiraceae_Lachnospiraceae_UCG-001_NA	0.0894767	0.106297	604	0.0204954	0
seq_2342Bacteria_Firmicutes_Clostridia_Clostridiales_NA_NA_NA	0.0894767	0.106297	605	0.0205294	0
seq_2343Bacteria_Firmicutes_Clostridia_Clostridiales_NA_NA_NA	0.0894767	0.106297	606	0.0205633	0
seq_2344Bacteria_Firmicutes_Clostridia_Clostridiales_NA_NA_NA	0.0894767	0.106297	607	0.0205972	0
seq_2378Bacteria_Firmicutes_Clostridia_Clostridiales_Lachnospiraceae_NA_NA	0.0894767	0.106297	608	0.0206312	0
seq_2391Bacteria_Proteobacteria_Betaproteobacteria_Burkholderiales_Alcaligenaceae_Parasutterella_NA	-0.0894767	0.106297	609	0.0206651	0
seq_2771Bacteria_Firmicutes_Clostridia_Clostridiales_Lachnospiraceae_NA_NA	0.0894767	0.106297	610	0.020699	0
seq_2784Bacteria_Bacteroidetes_Bacteroidia_Bacteroidales_NA_NA_NA	-0.0894767	0.106297	611	0.0207329	0
seq_2785Bacteria_Firmicutes_Clostridia_Clostridiales_NA_NA_NA	-0.0894767	0.106297	612	0.0207669	0
seq_199Bacteria_Firmicutes_Clostridia_Clostridiales_Family_XIII_Family_XIII_UCG-001_NA	-0.089232	0.10726	613	0.0208008	0
seq_376Bacteria_Bacteroidetes_Bacteroidia_Bacteroidales_Bacteroidaceae_Bacteroides_NA	-0.0890624	0.107932	614	0.0208347	0
seq_451Bacteria_Firmicutes_Clostridia_Clostridiales_Lachnospiraceae_NA_NA	0.0890624	0.107932	615	0.0208687	0
seq_463Bacteria_Firmicutes_Clostridia_Clostridiales_Lachnospiraceae_NA_NA	0.0890624	0.107932	616	0.0209026	0
seq_524Bacteria_Firmicutes_Clostridia_Clostridiales_Lachnospiraceae_NA_NA	-0.0890624	0.107932	617	0.0209365	0
seq_553Bacteria_Firmicutes_Clostridia_Clostridiales_Lachnospiraceae_NA_NA	-0.0890624	0.107932	618	0.0209705	0
seq_570Bacteria_Bacteroidetes_Bacteroidia_Bacteroidales_Rikenellaceae_Alistipes_NA	-0.0890624	0.107932	619	0.0210044	0
seq_583Bacteria_Firmicutes_Clostridia_Clostridiales_Family_XIII_[Eubacterium]_nodatum_group_NA	0.0890624	0.107932	620	0.0210383	0
seq_595Bacteria_Firmicutes_Clostridia_Clostridiales_Ruminococcaceae_NA_NA	-0.0890624	0.107932	621	0.0210723	0
seq_605Bacteria_Firmicutes_Clostridia_Clostridiales_Lachnospiraceae_NA_NA	0.0890624	0.107932	622	0.0211062	0
seq_642Bacteria_Firmicutes_Clostridia_Clostridiales_Lachnospiraceae_NA_NA	0.0890624	0.107932	623	0.0211401	0
seq_647Bacteria_Firmicutes_Clostridia_Clostridiales_Clostridiales_vadinBB60_group_NA_NA	0.0890624	0.107932	624	0.0211741	0
seq_648Bacteria_Firmicutes_Clostridia_Clostridiales_Lachnospiraceae_[Eubacterium]_oxidoreducens_group_NA	0.0890624	0.107932	625	0.021208	0
seq_752Bacteria_Firmicutes_Clostridia_Clostridiales_Lachnospiraceae_NA_NA	-0.0890624	0.107932	626	0.0212419	0
seq_796Bacteria_Firmicutes_Clostridia_Clostridiales_Lachnospiraceae_Incertae_Sedis_NA	-0.0890624	0.107932	627	0.0212759	0
seq_806Bacteria_Firmicutes_Clostridia_Clostridiales_Lachnospiraceae_NA_NA	-0.0890624	0.107932	628	0.0213098	0
seq_861Bacteria_Firmicutes_Clostridia_Clostridiales_Ruminococcaceae_NA_NA	-0.0890624	0.107932	629	0.0213437	0
seq_929Bacteria_Firmicutes_Clostridia_Clostridiales_Family_XIII_Family_XIII_UCG-001_NA	-0.0890624	0.107932	630	0.0213777	0
seq_1076Bacteria_Firmicutes_Clostridia_Clostridiales_Lachnospiraceae_NA_NA	0.0890624	0.107932	631	0.0214116	0
seq_1112Bacteria_Firmicutes_Clostridia_Clostridiales_Lachnospiraceae_NA_NA	-0.0890624	0.107932	632	0.0214455	0
seq_1113Bacteria_Firmicutes_Clostridia_Clostridiales_Ruminococcaceae_NA_NA	-0.0890624	0.107932	633	0.0214795	0
seq_1172Bacteria_Firmicutes_Clostridia_Clostridiales_Lachnospiraceae_NA_NA	0.0890624	0.107932	634	0.0215134	0
seq_1196Bacteria_Firmicutes_Clostridia_Clostridiales_Ruminococcaceae_NA_NA	0.0890624	0.107932	635	0.0215473	0
seq_1223Bacteria_Firmicutes_Clostridia_Clostridiales_NA_NA_NA	-0.0890624	0.107932	636	0.0215813	0
seq_1313Bacteria_Bacteroidetes_Bacteroidia_Bacteroidales_Bacteroidales_S24-7_group_NA_NA	0.0890624	0.107932	637	0.0216152	0
seq_1532Bacteria_Firmicutes_Clostridia_Clostridiales_Lachnospiraceae_NA_NA	0.0890624	0.107932	638	0.0216491	0
seq_1533Bacteria_Firmicutes_Clostridia_Clostridiales_Family_XIII_[Eubacterium]_nodatum_group_NA	0.0890624	0.107932	639	0.0216831	0
seq_1534Bacteria_Firmicutes_Clostridia_Clostridiales_Lachnospiraceae_NA_NA	0.0890624	0.107932	640	0.021717	0
seq_1736Bacteria_NA_NA_NA_NA_NA_NA	0.0890624	0.107932	641	0.0217509	0
seq_1765Bacteria_NA_NA_NA_NA_NA_NA	0.0890624	0.107932	642	0.0217849	0
seq_1813Bacteria_Firmicutes_Clostridia_Clostridiales_Lachnospiraceae_NA_NA	-0.0890624	0.107932	643	0.0218188	0
seq_1861Bacteria_Firmicutes_Clostridia_Clostridiales_NA_NA_NA	-0.0890624	0.107932	644	0.0218527	0
seq_2017Bacteria_Firmicutes_Clostridia_Clostridiales_NA_NA_NA	0.0890624	0.107932	645	0.0218867	0
seq_2018Bacteria_Firmicutes_Clostridia_Clostridiales_Family_XIII_Family_XIII_AD3011_group_NA	0.0890624	0.107932	646	0.0219206	0
seq_2019Bacteria_Firmicutes_Clostridia_Clostridiales_Lachnospiraceae_NA_NA	0.0890624	0.107932	647	0.0219545	0
seq_2042Bacteria_Firmicutes_Bacilli_NA_NA_NA_NA	0.0890624	0.107932	648	0.0219885	0
seq_2082Bacteria_Firmicutes_Clostridia_Clostridiales_Lachnospiraceae_Lachnospiraceae_FE2018_group_NA	0.0890624	0.107932	649	0.0220224	0
seq_2083Bacteria_Actinobacteria_Coriobacteriia_Coriobacteriales_Coriobacteriaceae_NA_NA	0.0890624	0.107932	650	0.0220563	0
seq_2155Bacteria_Bacteroidetes_NA_NA_NA_NA_NA	-0.0890624	0.107932	651	0.0220903	0
seq_2156Bacteria_Firmicutes_Clostridia_Clostridiales_Lachnospiraceae_[Eubacterium]_oxidoreducens_group_NA	-0.0890624	0.107932	652	0.0221242	0
seq_2157Bacteria_Firmicutes_Clostridia_Clostridiales_Lachnospiraceae_NA_NA	-0.0890624	0.107932	653	0.0221581	0
seq_2200Bacteria_Firmicutes_Clostridia_Clostridiales_NA_NA_NA	-0.0890624	0.107932	654	0.0221921	0
seq_2390Bacteria_Firmicutes_Clostridia_Clostridiales_Lachnospiraceae_NA_NA	0.0890624	0.107932	655	0.022226	0
seq_2415Bacteria_Bacteroidetes_Bacteroidia_Bacteroidales_Bacteroidales_S24-7_group_NA_NA	0.0890624	0.107932	656	0.0222599	0
seq_2458Bacteria_Firmicutes_NA_NA_NA_NA_NA	0.0890624	0.107932	657	0.0222939	0
seq_2459Bacteria_Firmicutes_Clostridia_Clostridiales_NA_NA_NA	0.0890624	0.107932	658	0.0223278	0
seq_2541Bacteria_Bacteroidetes_Bacteroidia_Bacteroidales_NA_NA_NA	-0.0890624	0.107932	659	0.0223617	0
seq_2603Bacteria_Firmicutes_Clostridia_Clostridiales_Lachnospiraceae_NA_NA	-0.0890624	0.107932	660	0.0223957	0
seq_2604Bacteria_Firmicutes_Clostridia_Clostridiales_Lachnospiraceae_NA_NA	-0.0890624	0.107932	661	0.0224296	0
seq_2605Bacteria_Bacteroidetes_Bacteroidia_Bacteroidales_Bacteroidales_S24-7_group_NA_NA	-0.0890624	0.107932	662	0.0224635	0
seq_2799Bacteria_Actinobacteria_Coriobacteriia_Coriobacteriales_Coriobacteriaceae_Enterorhabdus_NA	0.0890624	0.107932	663	0.0224975	0
seq_2834Bacteria_Firmicutes_Clostridia_Clostridiales_Clostridiaceae_1_Candidatus_Arthromitus_NA	0.0890624	0.107932	664	0.0225314	0
seq_2835Bacteria_Firmicutes_Clostridia_Clostridiales_Lachnospiraceae_NA_NA	0.0890624	0.107932	665	0.0225653	0
seq_2836Bacteria_Firmicutes_Bacilli_NA_NA_NA_NA	0.0890624	0.107932	666	0.0225993	0
seq_2837Bacteria_Firmicutes_Erysipelotrichia_Erysipelotrichales_Erysipelotrichaceae_Erysipelatoclostridium_NA	0.0890624	0.107932	667	0.0226332	0
seq_591Bacteria_Firmicutes_Clostridia_Clostridiales_Family_XIII_[Eubacterium]_nodatum_group_NA	0.0885958	0.109798	668	0.0226671	0
seq_794Bacteria_Firmicutes_Clostridia_Clostridiales_Ruminococcaceae_Ruminococcaceae_UCG-014_NA	0.0885958	0.109798	669	0.0227011	0
seq_854Bacteria_Firmicutes_NA_NA_NA_NA_NA	0.0885958	0.109798	670	0.022735	0
seq_1560Bacteria_Firmicutes_Clostridia_Clostridiales_Peptococcaceae_NA_NA	0.0885958	0.109798	671	0.0227689	0
seq_1561Bacteria_Verrucomicrobia_NA_NA_NA_NA_NA	0.0885958	0.109798	672	0.0228029	0
seq_1798Bacteria_Bacteroidetes_Bacteroidia_Bacteroidales_NA_NA_NA	0.0885958	0.109798	673	0.0228368	0
seq_2132Bacteria_Firmicutes_Bacilli_Lactobacillales_Enterococcaceae_Enterococcus_NA	0.0885958	0.109798	674	0.0228707	0
seq_2133Bacteria_Bacteroidetes_Bacteroidia_Bacteroidales_Bacteroidales_S24-7_group_NA_NA	0.0885958	0.109798	675	0.0229046	0
seq_97Bacteria_Firmicutes_Bacilli_Lactobacillales_Lactobacillaceae_Lactobacillus_NA	-0.0882398	0.111239	676	0.0229386	0
seq_772Bacteria_Bacteroidetes_Bacteroidia_Bacteroidales_Bacteroidales_S24-7_group_NA_NA	-0.0882339	0.111262	677	0.0229725	0
seq_889Bacteria_Firmicutes_Clostridia_Clostridiales_NA_NA_NA	-0.0882339	0.111262	678	0.0230064	0
seq_922Bacteria_Firmicutes_Clostridia_Clostridiales_Ruminococcaceae_Ruminiclostridium_5_NA	0.0882339	0.111262	679	0.0230404	0
seq_1219Bacteria_Firmicutes_Clostridia_Clostridiales_Lachnospiraceae_NA_NA	0.0882339	0.111262	680	0.0230743	0
seq_1465Bacteria_NA_NA_NA_NA_NA_NA	-0.0882339	0.111262	681	0.0231082	0
seq_1570Bacteria_Bacteroidetes_Bacteroidia_Bacteroidales_Bacteroidales_S24-7_group_NA_NA	0.0882339	0.111262	682	0.0231422	0
seq_1686Bacteria_Firmicutes_Clostridia_Clostridiales_NA_NA_NA	-0.0882339	0.111262	683	0.0231761	0
seq_2336Bacteria_Bacteroidetes_Bacteroidia_Bacteroidales_Bacteroidales_S24-7_group_NA_NA	-0.0882339	0.111262	684	0.02321	0
seq_2337Bacteria_Verrucomicrobia_Verrucomicrobiae_Verrucomicrobiales_Verrucomicrobiaceae_Akkermansia_NA	-0.0882339	0.111262	685	0.023244	0
seq_2338Bacteria_Firmicutes_NA_NA_NA_NA_NA	-0.0882339	0.111262	686	0.0232779	0
seq_2727Bacteria_Firmicutes_Clostridia_Clostridiales_Lachnospiraceae_NA_NA	-0.0882339	0.111262	687	0.0233118	0
seq_2899Bacteria_Firmicutes_NA_NA_NA_NA_NA	0.0882339	0.111262	688	0.0233458	0
seq_2900Bacteria_NA_NA_NA_NA_NA_NA	0.0882339	0.111262	689	0.0233797	0
seq_2901Bacteria_Bacteroidetes_Bacteroidia_Bacteroidales_Bacteroidales_S24-7_group_NA_NA	0.0882339	0.111262	690	0.0234136	0
seq_192Bacteria_Firmicutes_Clostridia_Clostridiales_Lachnospiraceae_Tyzzerella_3_NA	-0.0881094	0.11177	691	0.0234476	0
seq_308Bacteria_Firmicutes_Clostridia_Clostridiales_Lachnospiraceae_NA_NA	0.0880726	0.11192	692	0.0234815	0
seq_698Bacteria_Bacteroidetes_Bacteroidia_Bacteroidales_Bacteroidales_S24-7_group_NA_NA	-0.0878197	0.112958	693	0.0235154	0
seq_1104Bacteria_Firmicutes_Clostridia_Clostridiales_NA_NA_NA	-0.0878197	0.112958	694	0.0235494	0
seq_1233Bacteria_Tenericutes_Mollicutes_Anaeroplasmatales_Anaeroplasmataceae_Anaeroplasma_NA	-0.0878197	0.112958	695	0.0235833	0
seq_1386Bacteria_Bacteroidetes_Bacteroidia_Bacteroidales_Bacteroidales_S24-7_group_NA_NA	-0.0878197	0.112958	696	0.0236172	0
seq_1387Bacteria_Firmicutes_Clostridia_Clostridiales_Lachnospiraceae_NA_NA	-0.0878197	0.112958	697	0.0236512	0
seq_1388Bacteria_Firmicutes_Clostridia_Clostridiales_NA_NA_NA	-0.0878197	0.112958	698	0.0236851	0
seq_1601Bacteria_Firmicutes_NA_NA_NA_NA_NA	-0.0878197	0.112958	699	0.023719	0
seq_1839Bacteria_Firmicutes_Clostridia_Clostridiales_Lachnospiraceae_NA_NA	-0.0878197	0.112958	700	0.023753	0
seq_1840Bacteria_NA_NA_NA_NA_NA_NA	-0.0878197	0.112958	701	0.0237869	0
seq_1841Bacteria_NA_NA_NA_NA_NA_NA	-0.0878197	0.112958	702	0.0238208	0
seq_2179Bacteria_Firmicutes_Clostridia_Clostridiales_Family_XIII_Family_XIII_UCG-001_NA	-0.0878197	0.112958	703	0.0238548	0
seq_2180Bacteria_Bacteroidetes_Bacteroidia_Bacteroidales_NA_NA_NA	-0.0878197	0.112958	704	0.0238887	0
seq_2574Bacteria_Firmicutes_Erysipelotrichia_Erysipelotrichales_Erysipelotrichaceae_Turicibacter_NA	-0.0878197	0.112958	705	0.0239226	0
seq_2575Bacteria_Firmicutes_Clostridia_Clostridiales_Lachnospiraceae_NA_NA	-0.0878197	0.112958	706	0.0239566	0
seq_2942Bacteria_Firmicutes_NA_NA_NA_NA_NA	-0.0878197	0.112958	707	0.0239905	0
seq_2943Bacteria_NA_NA_NA_NA_NA_NA	-0.0878197	0.112958	708	0.0240244	0
seq_2944Bacteria_NA_NA_NA_NA_NA_NA	-0.0878197	0.112958	709	0.0240584	0
seq_454Bacteria_Bacteroidetes_Bacteroidia_Bacteroidales_Bacteroidales_S24-7_group_NA_NA	0.0869912	0.116409	710	0.0240923	0
seq_659Bacteria_Firmicutes_Clostridia_Clostridiales_Ruminococcaceae_Ruminiclostridium_9_NA	-0.0869912	0.116409	711	0.0241262	0
seq_745Bacteria_Firmicutes_Clostridia_Clostridiales_Lachnospiraceae_NA_NA	0.0869912	0.116409	712	0.0241602	0
seq_755Bacteria_Firmicutes_Bacilli_Lactobacillales_NA_NA_NA	-0.0869912	0.116409	713	0.0241941	0
seq_793Bacteria_Firmicutes_Clostridia_Clostridiales_Ruminococcaceae_Ruminiclostridium_9_NA	0.0869912	0.116409	714	0.024228	0
seq_1086Bacteria_Firmicutes_Clostridia_Clostridiales_Ruminococcaceae_[Eubacterium]_coprostanoligenes_group_NA	0.0869912	0.116409	715	0.024262	0
seq_1204Bacteria_Firmicutes_Clostridia_Clostridiales_Lachnospiraceae_NA_NA	0.0869912	0.116409	716	0.0242959	0
seq_1212Bacteria_Bacteroidetes_Bacteroidia_Bacteroidales_Rikenellaceae_Alistipes_NA	0.0869912	0.116409	717	0.0243298	0
seq_1213Bacteria_Firmicutes_Clostridia_Clostridiales_Ruminococcaceae_Ruminococcaceae_UCG-014_NA	0.0869912	0.116409	718	0.0243638	0
seq_1356Bacteria_Firmicutes_Clostridia_Clostridiales_NA_NA_NA	0.0869912	0.116409	719	0.0243977	0
seq_1411Bacteria_Firmicutes_Clostridia_Clostridiales_NA_NA_NA	-0.0869912	0.116409	720	0.0244316	0
seq_1491Bacteria_Tenericutes_Mollicutes_Mollicutes_RF9_NA_NA_NA	0.0869912	0.116409	721	0.0244656	0
seq_1556Bacteria_Firmicutes_Clostridia_Clostridiales_Ruminococcaceae_Ruminococcaceae_UCG-014_NA	0.0869912	0.116409	722	0.0244995	0
seq_1557Bacteria_Firmicutes_Clostridia_Clostridiales_Lachnospiraceae_NA_NA	0.0869912	0.116409	723	0.0245334	0
seq_1790Bacteria_Cyanobacteria_Melainabacteria_Gastranaerophilales_NA_NA_NA	0.0869912	0.116409	724	0.0245674	0
seq_1791Bacteria_Firmicutes_Clostridia_Clostridiales_Ruminococcaceae_NA_NA	0.0869912	0.116409	725	0.0246013	0
seq_2012Bacteria_Firmicutes_Clostridia_Clostridiales_Ruminococcaceae_NA_NA	0.0869912	0.116409	726	0.0246352	0
seq_2116Bacteria_Firmicutes_Clostridia_Clostridiales_NA_NA_NA	0.0869912	0.116409	727	0.0246692	0
seq_2210Bacteria_Firmicutes_Clostridia_Clostridiales_Lachnospiraceae_NA_NA	-0.0869912	0.116409	728	0.0247031	0
seq_2484Bacteria_Bacteroidetes_Bacteroidia_Bacteroidales_Bacteroidales_S24-7_group_NA_NA	0.0869912	0.116409	729	0.024737	0
seq_2485Bacteria_Firmicutes_Clostridia_Clostridiales_Ruminococcaceae_NA_NA	0.0869912	0.116409	730	0.024771	0
seq_2506Bacteria_Firmicutes_Clostridia_Clostridiales_Ruminococcaceae_NA_NA	0.0869912	0.116409	731	0.0248049	0
seq_2618Bacteria_Bacteroidetes_NA_NA_NA_NA_NA	-0.0869912	0.116409	732	0.0248388	0
seq_2781Bacteria_Bacteroidetes_NA_NA_NA_NA_NA	0.0869912	0.116409	733	0.0248728	0
seq_2856Bacteria_Bacteroidetes_Bacteroidia_Bacteroidales_Bacteroidales_S24-7_group_NA_NA	0.0869912	0.116409	734	0.0249067	0
seq_2876Bacteria_Firmicutes_Clostridia_Clostridiales_Ruminococcaceae_Ruminococcaceae_UCG-010_NA	0.0869912	0.116409	735	0.0249406	0
seq_2967Bacteria_Bacteroidetes_Bacteroidia_Bacteroidales_Bacteroidales_S24-7_group_NA_NA	-0.0869912	0.116409	736	0.0249746	0
seq_569Bacteria_Firmicutes_Clostridia_Clostridiales_Clostridiales_vadinBB60_group_NA_NA	-0.0868356	0.117066	737	0.0250085	0
seq_704Bacteria_Firmicutes_Clostridia_Clostridiales_Christensenellaceae_NA_NA	-0.0868356	0.117066	738	0.0250424	0
seq_1014Bacteria_Firmicutes_Clostridia_Clostridiales_Lachnospiraceae_NA_NA	-0.0868356	0.117066	739	0.0250763	0
seq_1239Bacteria_Firmicutes_Clostridia_Clostridiales_Lachnospiraceae_NA_NA	-0.0868356	0.117066	740	0.0251103	0
seq_1403Bacteria_Actinobacteria_Coriobacteriia_Coriobacteriales_Coriobacteriaceae_NA_NA	-0.0868356	0.117066	741	0.0251442	0
seq_1613Bacteria_Firmicutes_Clostridia_Clostridiales_Lachnospiraceae_NA_NA	-0.0868356	0.117066	742	0.0251781	0
seq_1857Bacteria_Bacteroidetes_Bacteroidia_Bacteroidales_NA_NA_NA	-0.0868356	0.117066	743	0.0252121	0
seq_2196Bacteria_Firmicutes_Clostridia_Clostridiales_Lachnospiraceae_NA_NA	-0.0868356	0.117066	744	0.025246	0
seq_2197Bacteria_Firmicutes_Clostridia_Clostridiales_Ruminococcaceae_NA_NA	-0.0868356	0.117066	745	0.0252799	0
seq_2598Bacteria_Firmicutes_Clostridia_Clostridiales_Lachnospiraceae_NA_NA	-0.0868356	0.117066	746	0.0253139	0
seq_2599Bacteria_Bacteroidetes_Bacteroidia_Bacteroidales_Bacteroidaceae_Bacteroides_NA	-0.0868356	0.117066	747	0.0253478	0
seq_2600Bacteria_NA_NA_NA_NA_NA_NA	-0.0868356	0.117066	748	0.0253817	0
seq_2960Bacteria_Firmicutes_Clostridia_Clostridiales_Lachnospiraceae_NA_NA	-0.0868356	0.117066	749	0.0254157	0
seq_219Bacteria_Firmicutes_Clostridia_Clostridiales_Lachnospiraceae_Lachnoclostridium_NA	0.0867176	0.117566	750	0.0254496	0
seq_73Bacteria_Firmicutes_Clostridia_Clostridiales_Ruminococcaceae_Oscillibacter_NA	-0.0863039	0.119333	751	0.0254835	0
seq_298Bacteria_Firmicutes_Clostridia_Clostridiales_Clostridiales_vadinBB60_group_NA_NA	-0.0860422	0.120463	752	0.0255175	0
seq_138Bacteria_Firmicutes_Clostridia_Clostridiales_Lachnospiraceae_NA_NA	-0.0858356	0.121359	753	0.0255514	0
seq_299Bacteria_Firmicutes_Clostridia_Clostridiales_Ruminococcaceae_Ruminococcaceae_UCG-014_NA	0.0855501	0.122607	754	0.0255853	0
seq_188Bacteria_Firmicutes_Clostridia_Clostridiales_Lachnospiraceae_Lachnospiraceae_UCG-004_NA	-0.0854714	0.122953	755	0.0256193	0
seq_42Bacteria_Tenericutes_Mollicutes_Mollicutes_RF9_NA_NA_NA	0.0850296	0.124908	756	0.0256532	0
seq_689Bacteria_Firmicutes_NA_NA_NA_NA_NA	0.08492	0.125397	757	0.0256871	0
seq_754Bacteria_Firmicutes_NA_NA_NA_NA_NA	-0.08492	0.125397	758	0.0257211	0
seq_808Bacteria_Bacteroidetes_NA_NA_NA_NA_NA	-0.08492	0.125397	759	0.025755	0
seq_809Bacteria_Bacteroidetes_Bacteroidia_Bacteroidales_NA_NA_NA	-0.08492	0.125397	760	0.0257889	0
seq_914Bacteria_Firmicutes_Clostridia_Clostridiales_Lachnospiraceae_NA_NA	0.08492	0.125397	761	0.0258229	0
seq_1242Bacteria_Firmicutes_Erysipelotrichia_Erysipelotrichales_Erysipelotrichaceae_NA_NA	-0.08492	0.125397	762	0.0258568	0
seq_1618Bacteria_Firmicutes_Clostridia_Clostridiales_Lachnospiraceae_NA_NA	-0.08492	0.125397	763	0.0258907	0
seq_1619Bacteria_Firmicutes_Clostridia_Clostridiales_Lachnospiraceae_NA_NA	-0.08492	0.125397	764	0.0259247	0
seq_1786Bacteria_Firmicutes_Clostridia_Clostridiales_Lachnospiraceae_NA_NA	0.08492	0.125397	765	0.0259586	0
seq_1866Bacteria_Firmicutes_Clostridia_Clostridiales_NA_NA_NA	0.08492	0.125397	766	0.0259925	0
seq_1867Bacteria_Firmicutes_Clostridia_Clostridiales_Lachnospiraceae_NA_NA	0.08492	0.125397	767	0.0260265	0
seq_1868Bacteria_Firmicutes_Clostridia_Clostridiales_Lachnospiraceae_NA_NA	0.08492	0.125397	768	0.0260604	0
seq_2105Bacteria_Firmicutes_Clostridia_Clostridiales_Lachnospiraceae_NA_NA	0.08492	0.125397	769	0.0260943	0
seq_2106Bacteria_Firmicutes_Clostridia_Clostridiales_Lachnospiraceae_NA_NA	0.08492	0.125397	770	0.0261283	0
seq_2206Bacteria_Bacteroidetes_Bacteroidia_Bacteroidales_Rikenellaceae_Alistipes_NA	-0.08492	0.125397	771	0.0261622	0
seq_2492Bacteria_Firmicutes_Clostridia_Clostridiales_Lachnospiraceae_NA_NA	0.08492	0.125397	772	0.0261961	0
seq_2612Bacteria_Bacteroidetes_Bacteroidia_Bacteroidales_Bacteroidales_S24-7_group_NA_NA	-0.08492	0.125397	773	0.0262301	0
seq_2863Bacteria_Bacteroidetes_Bacteroidia_Bacteroidales_Bacteroidales_S24-7_group_NA_NA	0.08492	0.125397	774	0.026264	0
seq_2968Bacteria_Firmicutes_Clostridia_Clostridiales_Ruminococcaceae_Ruminococcaceae_UCG-013_NA	0.08492	0.125397	775	0.0262979	0
seq_2969Bacteria_Firmicutes_Clostridia_Clostridiales_Lachnospiraceae_Tyzzerella_3_NA	0.08492	0.125397	776	0.0263319	0
seq_417Bacteria_Bacteroidetes_Bacteroidia_Bacteroidales_NA_NA_NA	0.0845057	0.127258	777	0.0263658	0
seq_697Bacteria_Firmicutes_Bacilli_Lactobacillales_NA_NA_NA	0.0845057	0.127258	778	0.0263997	0
seq_760Bacteria_Firmicutes_Clostridia_Clostridiales_Lachnospiraceae_NA_NA	0.0845057	0.127258	779	0.0264337	0
seq_847Bacteria_Firmicutes_Clostridia_Clostridiales_Ruminococcaceae_Ruminococcaceae_UCG-013_NA	-0.0845057	0.127258	780	0.0264676	0
seq_1075Bacteria_Firmicutes_Clostridia_Clostridiales_Clostridiales_vadinBB60_group_NA_NA	-0.0845057	0.127258	781	0.0265015	0
seq_1331Bacteria_Bacteroidetes_Bacteroidia_Bacteroidales_Bacteroidales_S24-7_group_NA_NA	-0.0845057	0.127258	782	0.0265355	0
seq_1531Bacteria_Firmicutes_NA_NA_NA_NA_NA	-0.0845057	0.127258	783	0.0265694	0
seq_1764Bacteria_Firmicutes_Clostridia_Clostridiales_Family_XIII_NA_NA	-0.0845057	0.127258	784	0.0266033	0
seq_2080Bacteria_Proteobacteria_NA_NA_NA_NA_NA	-0.0845057	0.127258	785	0.0266373	0
seq_2081Bacteria_Firmicutes_Erysipelotrichia_Erysipelotrichales_Erysipelotrichaceae_NA_NA	-0.0845057	0.127258	786	0.0266712	0
seq_2241Bacteria_Firmicutes_Clostridia_Clostridiales_Lachnospiraceae_Lachnospiraceae_UCG-001_NA	0.0845057	0.127258	787	0.0267051	0
seq_2456Bacteria_Firmicutes_Clostridia_Clostridiales_Lachnospiraceae_Tyzzerella_3_NA	-0.0845057	0.127258	788	0.0267391	0
seq_2457Bacteria_NA_NA_NA_NA_NA_NA	-0.0845057	0.127258	789	0.026773	0
seq_2566Bacteria_Firmicutes_Clostridia_Clostridiales_Clostridiales_vadinBB60_group_NA_NA	0.0845057	0.127258	790	0.0268069	0
seq_2833Bacteria_Firmicutes_Clostridia_Clostridiales_Ruminococcaceae_[Eubacterium]_coprostanoligenes_group_NA	-0.0845057	0.127258	791	0.0268409	0
seq_2933Bacteria_Bacteroidetes_Bacteroidia_Bacteroidales_Bacteroidales_S24-7_group_NA_NA	0.0845057	0.127258	792	0.0268748	0
seq_508Bacteria_NA_NA_NA_NA_NA_NA	-0.0840915	0.129139	793	0.0269087	0
seq_540Bacteria_Bacteroidetes_Bacteroidia_Bacteroidales_Rikenellaceae_Alistipes_NA	-0.0840915	0.129139	794	0.0269427	0
seq_617Bacteria_Firmicutes_Clostridia_Clostridiales_Ruminococcaceae_Ruminococcaceae_UCG-013_NA	-0.0840915	0.129139	795	0.0269766	0
seq_657Bacteria_Firmicutes_Clostridia_Clostridiales_Lachnospiraceae_NA_NA	-0.0840915	0.129139	796	0.0270105	0
seq_799Bacteria_Firmicutes_Clostridia_Clostridiales_Defluviitaleaceae_Defluviitaleaceae_UCG-011_NA	-0.0840915	0.129139	797	0.0270445	0
seq_1226Bacteria_Firmicutes_Clostridia_Clostridiales_NA_NA_NA	-0.0840915	0.129139	798	0.0270784	0
seq_1377Bacteria_Firmicutes_Clostridia_Clostridiales_Lachnospiraceae_NA_NA	-0.0840915	0.129139	799	0.0271123	0
seq_1378Bacteria_Bacteroidetes_Bacteroidia_Bacteroidales_Bacteroidales_S24-7_group_NA_NA	-0.0840915	0.129139	800	0.0271463	0
seq_1823Bacteria_Firmicutes_Clostridia_Clostridiales_Ruminococcaceae_NA_NA	-0.0840915	0.129139	801	0.0271802	0
seq_1824Bacteria_Bacteroidetes_NA_NA_NA_NA_NA	-0.0840915	0.129139	802	0.0272141	0
seq_2164Bacteria_Firmicutes_Clostridia_Clostridiales_NA_NA_NA	-0.0840915	0.129139	803	0.027248	0
seq_2165Bacteria_Firmicutes_Clostridia_Clostridiales_NA_NA_NA	-0.0840915	0.129139	804	0.027282	0
seq_2166Bacteria_Actinobacteria_Actinobacteria_Bifidobacteriales_Bifidobacteriaceae_NA_NA	-0.0840915	0.129139	805	0.0273159	0
seq_55Bacteria_Firmicutes_Clostridia_Clostridiales_Lachnospiraceae_Lachnospiraceae_UCG-001_NA	-0.0840753	0.129213	806	0.0273498	0
seq_899Bacteria_Firmicutes_NA_NA_NA_NA_NA	-0.0828488	0.134914	807	0.0273838	0
seq_1305Bacteria_Firmicutes_Clostridia_Clostridiales_NA_NA_NA	-0.0828488	0.134914	808	0.0274177	0
seq_1722Bacteria_Firmicutes_Clostridia_Clostridiales_NA_NA_NA	-0.0828488	0.134914	809	0.0274516	0
seq_2382Bacteria_Bacteroidetes_Bacteroidia_Bacteroidales_Bacteroidales_S24-7_group_NA_NA	-0.0828488	0.134914	810	0.0274856	0
seq_2776Bacteria_NA_NA_NA_NA_NA_NA	-0.0828488	0.134914	811	0.0275195	0
seq_2777Bacteria_Firmicutes_Clostridia_Clostridiales_Lachnospiraceae_Lachnospiraceae_UCG-001_NA	-0.0828488	0.134914	812	0.0275534	0
seq_2778Bacteria_Firmicutes_Clostridia_Clostridiales_Lachnospiraceae_NA_NA	-0.0828488	0.134914	813	0.0275874	0
seq_2779Bacteria_Firmicutes_Clostridia_Clostridiales_Ruminococcaceae_NA_NA	-0.0828488	0.134914	814	0.0276213	0
seq_74Bacteria_Firmicutes_Clostridia_Clostridiales_Ruminococcaceae_Ruminococcaceae_UCG-013_NA	0.0827028	0.135606	815	0.0276552	0
seq_313Bacteria_Bacteroidetes_Bacteroidia_Bacteroidales_Bacteroidales_S24-7_group_NA_NA	0.0826141	0.136027	816	0.0276892	0
seq_2310Bacteria_Firmicutes_Clostridia_Clostridiales_Lachnospiraceae_NA_NA	0.0824345	0.136883	817	0.0277231	0
seq_130Bacteria_Firmicutes_Clostridia_Clostridiales_Defluviitaleaceae_Defluviitaleaceae_UCG-011_NA	0.0821946	0.138033	818	0.027757	0
seq_423Bacteria_Bacteroidetes_Bacteroidia_Bacteroidales_Rikenellaceae_Alistipes_NA	-0.0820203	0.138873	819	0.027791	0
seq_610Bacteria_Firmicutes_Clostridia_Clostridiales_Family_XIII_Family_XIII_UCG-001_NA	-0.0820203	0.138873	820	0.0278249	0
seq_846Bacteria_Firmicutes_Clostridia_Clostridiales_Ruminococcaceae_Ruminiclostridium_5_NA	-0.0820203	0.138873	821	0.0278588	0
seq_1003Bacteria_Bacteroidetes_Bacteroidia_Bacteroidales_Bacteroidales_S24-7_group_NA_NA	-0.0820203	0.138873	822	0.0278928	0
seq_1074Bacteria_Firmicutes_Clostridia_Clostridiales_Lachnospiraceae_NA_NA	-0.0820203	0.138873	823	0.0279267	0
seq_1195Bacteria_Firmicutes_Clostridia_Clostridiales_Clostridiales_vadinBB60_group_NA_NA	-0.0820203	0.138873	824	0.0279606	0
seq_1376Bacteria_Firmicutes_Clostridia_Clostridiales_Lachnospiraceae_NA_NA	-0.0820203	0.138873	825	0.0279946	0
seq_1529Bacteria_Cyanobacteria_Melainabacteria_Gastranaerophilales_NA_NA_NA	-0.0820203	0.138873	826	0.0280285	0
seq_1530Bacteria_Firmicutes_Clostridia_Clostridiales_Lachnospiraceae_NA_NA	-0.0820203	0.138873	827	0.0280624	0
seq_1589Bacteria_Firmicutes_NA_NA_NA_NA_NA	-0.0820203	0.138873	828	0.0280964	0
seq_1763Bacteria_Firmicutes_Clostridia_Clostridiales_Ruminococcaceae_NA_NA	-0.0820203	0.138873	829	0.0281303	0
seq_2079Bacteria_NA_NA_NA_NA_NA_NA	-0.0820203	0.138873	830	0.0281642	0
seq_2832Bacteria_Firmicutes_Clostridia_Clostridiales_Ruminococcaceae_Ruminiclostridium_5_NA	-0.0820203	0.138873	831	0.0281982	0
seq_2920Bacteria_Firmicutes_NA_NA_NA_NA_NA	-0.0820203	0.138873	832	0.0282321	0
seq_102Bacteria_Firmicutes_Clostridia_Clostridiales_Lachnospiraceae_Anaerostipes_caccae	-0.0817244	0.140309	833	0.028266	0
seq_528Bacteria_Firmicutes_Erysipelotrichia_Erysipelotrichales_Erysipelotrichaceae_Turicibacter_NA	-0.081606	0.140886	834	0.0283	0
seq_1438Bacteria_Firmicutes_Bacilli_NA_NA_NA_NA	-0.081606	0.140886	835	0.0283339	0
seq_2253Bacteria_Firmicutes_Clostridia_Clostridiales_Ruminococcaceae_Pseudoflavonifractor_NA	-0.081606	0.140886	836	0.0283678	0
seq_2664Bacteria_Firmicutes_Clostridia_Clostridiales_Lachnospiraceae_NA_NA	-0.081606	0.140886	837	0.0284018	0
seq_362Bacteria_Verrucomicrobia_Verrucomicrobiae_Verrucomicrobiales_Verrucomicrobiaceae_Akkermansia_NA	0.0813735	0.142026	838	0.0284357	0
seq_231Bacteria_Firmicutes_Clostridia_Clostridiales_Lachnospiraceae_NA_NA	-0.0812068	0.142847	839	0.0284696	0
seq_443Bacteria_Firmicutes_Clostridia_Clostridiales_Ruminococcaceae_Ruminiclostridium_5_NA	-0.0811918	0.142921	840	0.0285036	0
seq_538Bacteria_Bacteroidetes_Bacteroidia_Bacteroidales_Bacteroidales_S24-7_group_NA_NA	-0.0811918	0.142921	841	0.0285375	0
seq_596Bacteria_Firmicutes_Clostridia_Clostridiales_Lachnospiraceae_NA_NA	0.0811918	0.142921	842	0.0285714	0
seq_743Bacteria_Firmicutes_Clostridia_Clostridiales_NA_NA_NA	-0.0811918	0.142921	843	0.0286054	0
seq_787Bacteria_Firmicutes_Clostridia_Clostridiales_Lachnospiraceae_Coprococcus_1_NA	-0.0811918	0.142921	844	0.0286393	0
seq_788Bacteria_Firmicutes_Clostridia_Clostridiales_Family_XIII_Family_XIII_UCG-001_NA	-0.0811918	0.142921	845	0.0286732	0
seq_810Bacteria_Firmicutes_Clostridia_Clostridiales_Lachnospiraceae_NA_NA	0.0811918	0.142921	846	0.0287072	0
seq_851Bacteria_Firmicutes_Clostridia_Clostridiales_Family_XIII_Family_XIII_AD3011_group_NA	-0.0811918	0.142921	847	0.0287411	0
seq_912Bacteria_Firmicutes_Clostridia_Clostridiales_Lachnospiraceae_NA_NA	-0.0811918	0.142921	848	0.028775	0
seq_1081Bacteria_Firmicutes_Clostridia_Clostridiales_Ruminococcaceae_Ruminococcaceae_UCG-014_NA	-0.0811918	0.142921	849	0.028809	0
seq_1205Bacteria_Firmicutes_Clostridia_Clostridiales_Lachnospiraceae_NA_NA	-0.0811918	0.142921	850	0.0288429	0
seq_1345Bacteria_Firmicutes_Clostridia_Clostridiales_Ruminococcaceae_NA_NA	-0.0811918	0.142921	851	0.0288768	0
seq_1346Bacteria_Firmicutes_Clostridia_Clostridiales_Lachnospiraceae_Lachnospiraceae_UCG-006_NA	-0.0811918	0.142921	852	0.0289108	0
seq_1632Bacteria_Firmicutes_Clostridia_Clostridiales_Lachnospiraceae_NA_NA	0.0811918	0.142921	853	0.0289447	0
seq_1782Bacteria_Firmicutes_Clostridia_Clostridiales_NA_NA_NA	-0.0811918	0.142921	854	0.0289786	0
seq_1783Bacteria_Verrucomicrobia_Verrucomicrobiae_Verrucomicrobiales_NA_NA_NA	-0.0811918	0.142921	855	0.0290126	0
seq_1784Bacteria_Bacteroidetes_Bacteroidia_Bacteroidales_NA_NA_NA	-0.0811918	0.142921	856	0.0290465	0
seq_1882Bacteria_Firmicutes_Clostridia_Clostridiales_Ruminococcaceae_Pseudoflavonifractor_NA	0.0811918	0.142921	857	0.0290804	0
seq_2093Bacteria_Firmicutes_Clostridia_Clostridiales_Lachnospiraceae_NA_NA	-0.0811918	0.142921	858	0.0291144	0
seq_2094Bacteria_Firmicutes_Clostridia_Clostridiales_Lachnospiraceae_NA_NA	-0.0811918	0.142921	859	0.0291483	0
seq_2095Bacteria_Firmicutes_Clostridia_Clostridiales_Ruminococcaceae_NA_NA	-0.0811918	0.142921	860	0.0291822	0
seq_2486Bacteria_Firmicutes_Erysipelotrichia_Erysipelotrichales_Erysipelotrichaceae_NA_NA	-0.0811918	0.142921	861	0.0292162	0
seq_2986Bacteria_Verrucomicrobia_Verrucomicrobiae_Verrucomicrobiales_Verrucomicrobiaceae_Akkermansia_NA	0.0811918	0.142921	862	0.0292501	0
seq_1127Bacteria_Firmicutes_Clostridia_Clostridiales_Lachnospiraceae_Acetatifactor_NA	-0.0807775	0.144978	863	0.029284	0
seq_1435Bacteria_Firmicutes_Clostridia_Clostridiales_Lachnospiraceae_NA_NA	-0.0807775	0.144978	864	0.029318	0
seq_1436Bacteria_Firmicutes_Clostridia_Clostridiales_Ruminococcaceae_NA_NA	-0.0807775	0.144978	865	0.0293519	0
seq_1437Bacteria_Firmicutes_Clostridia_Clostridiales_Lachnospiraceae_NA_NA	-0.0807775	0.144978	866	0.0293858	0
seq_1649Bacteria_Actinobacteria_Coriobacteriia_Coriobacteriales_Coriobacteriaceae_Olsenella_NA	-0.0807775	0.144978	867	0.0294197	0
seq_1650Bacteria_Firmicutes_Clostridia_Clostridiales_Lachnospiraceae_Lactonifactor_NA	-0.0807775	0.144978	868	0.0294537	0
seq_1899Bacteria_Firmicutes_Clostridia_Clostridiales_Lachnospiraceae_NA_NA	-0.0807775	0.144978	869	0.0294876	0
seq_2248Bacteria_Bacteroidetes_Bacteroidia_Bacteroidales_NA_NA_NA	-0.0807775	0.144978	870	0.0295215	0
seq_2249Bacteria_Firmicutes_Clostridia_Clostridiales_Ruminococcaceae_Ruminiclostridium_5_NA	-0.0807775	0.144978	871	0.0295555	0
seq_2250Bacteria_Firmicutes_Clostridia_Clostridiales_Lachnospiraceae_NA_NA	-0.0807775	0.144978	872	0.0295894	0
seq_159Bacteria_Actinobacteria_Coriobacteriia_Coriobacteriales_Coriobacteriaceae_Enterorhabdus_NA	0.0804645	0.146548	873	0.0296233	0
seq_615Bacteria_Bacteroidetes_Bacteroidia_Bacteroidales_NA_NA_NA	-0.0803633	0.147058	874	0.0296573	0
seq_1363Bacteria_Firmicutes_Clostridia_Clostridiales_Ruminococcaceae_NA_NA	-0.0803633	0.147058	875	0.0296912	0
seq_1364Bacteria_Firmicutes_Clostridia_Clostridiales_Lachnospiraceae_Lachnospiraceae_UCG-006_NA	-0.0803633	0.147058	876	0.0297251	0
seq_1800Bacteria_Firmicutes_Clostridia_Clostridiales_Ruminococcaceae_NA_NA	-0.0803633	0.147058	877	0.0297591	0
seq_2135Bacteria_Firmicutes_Clostridia_Clostridiales_NA_NA_NA	-0.0803633	0.147058	878	0.029793	0
seq_2515Bacteria_Firmicutes_Clostridia_Clostridiales_Lachnospiraceae_NA_NA	-0.0803633	0.147058	879	0.0298269	0
seq_2887Bacteria_Bacteroidetes_NA_NA_NA_NA_NA	-0.0803633	0.147058	880	0.0298609	0
seq_2888Bacteria_Firmicutes_Clostridia_Clostridiales_Lachnospiraceae_NA_NA	-0.0803633	0.147058	881	0.0298948	0
seq_2889Bacteria_Firmicutes_Clostridia_Clostridiales_Lachnospiraceae_Lachnospiraceae_UCG-001_NA	-0.0803633	0.147058	882	0.0299287	0
seq_877Bacteria_Bacteroidetes_Bacteroidia_Bacteroidales_Bacteroidales_S24-7_group_NA_NA	-0.0799491	0.14916	883	0.0299627	0
seq_2215Bacteria_Firmicutes_Clostridia_Clostridiales_Ruminococcaceae_Ruminiclostridium_5_NA	-0.0799491	0.14916	884	0.0299966	0
seq_829Bacteria_Firmicutes_Erysipelotrichia_Erysipelotrichales_Erysipelotrichaceae_Candidatus_Stoquefichus_NA	-0.0795348	0.151285	885	0.0300305	0
seq_1682Bacteria_Firmicutes_Clostridia_Clostridiales_Lachnospiraceae_NA_NA	-0.0795348	0.151285	886	0.0300645	0
seq_1957Bacteria_Firmicutes_Clostridia_Clostridiales_Lachnospiraceae_NA_NA	-0.0795348	0.151285	887	0.0300984	0
seq_2319Bacteria_Firmicutes_Clostridia_Clostridiales_Ruminococcaceae_Pseudoflavonifractor_NA	-0.0795348	0.151285	888	0.0301323	0
seq_2717Bacteria_Firmicutes_Clostridia_Clostridiales_Lachnospiraceae_NA_NA	-0.0795348	0.151285	889	0.0301663	0
seq_2718Bacteria_Firmicutes_Clostridia_Clostridiales_Lachnospiraceae_NA_NA	-0.0795348	0.151285	890	0.0302002	0
seq_229Bacteria_Bacteroidetes_Bacteroidia_Bacteroidales_Bacteroidales_S24-7_group_NA_NA	0.0788979	0.154597	891	0.0302341	0
seq_291Bacteria_Bacteroidetes_Bacteroidia_Bacteroidales_Bacteroidales_S24-7_group_NA_NA	0.0787961	0.155132	892	0.0302681	0
seq_1964Bacteria_Firmicutes_Clostridia_Clostridiales_Ruminococcaceae_NA_NA	0.0787063	0.155604	893	0.030302	0
seq_2339Bacteria_NA_NA_NA_NA_NA_NA	0.0787063	0.155604	894	0.0303359	0
seq_2340Bacteria_Firmicutes_Clostridia_Clostridiales_NA_NA_NA	0.0787063	0.155604	895	0.0303699	0
seq_2728Bacteria_Bacteroidetes_Bacteroidia_Bacteroidales_Rikenellaceae_Alistipes_NA	0.0787063	0.155604	896	0.0304038	0
seq_651Bacteria_Firmicutes_Clostridia_Clostridiales_Lachnospiraceae_NA_NA	0.0782921	0.157799	897	0.0304377	0
seq_744Bacteria_Bacteroidetes_Bacteroidia_Bacteroidales_Rikenellaceae_Alistipes_NA	0.0782921	0.157799	898	0.0304717	0
seq_993Bacteria_Firmicutes_Clostridia_Clostridiales_Lachnospiraceae_NA_NA	0.0782921	0.157799	899	0.0305056	0
seq_1084Bacteria_Firmicutes_Clostridia_Clostridiales_Ruminococcaceae_Ruminococcaceae_NK4A214_group_NA	0.0782921	0.157799	900	0.0305395	0
seq_1348Bacteria_Firmicutes_Clostridia_Clostridiales_Clostridiales_vadinBB60_group_NA_NA	0.0782921	0.157799	901	0.0305735	0
seq_2103Bacteria_Firmicutes_NA_NA_NA_NA_NA	0.0782921	0.157799	902	0.0306074	0
seq_2104Bacteria_Firmicutes_Bacilli_Lactobacillales_NA_NA_NA	0.0782921	0.157799	903	0.0306413	0
seq_2861Bacteria_Firmicutes_Clostridia_Clostridiales_NA_NA_NA	0.0782921	0.157799	904	0.0306753	0
seq_2862Bacteria_Firmicutes_Clostridia_Clostridiales_NA_NA_NA	0.0782921	0.157799	905	0.0307092	0
seq_462Bacteria_Firmicutes_Clostridia_Clostridiales_Ruminococcaceae_NA_NA	0.0781889	0.158349	906	0.0307431	0
seq_867Bacteria_Firmicutes_Clostridia_Clostridiales_Clostridiales_vadinBB60_group_NA_NA	0.0778778	0.160016	907	0.0307771	0
seq_1002Bacteria_Firmicutes_Erysipelotrichia_Erysipelotrichales_Erysipelotrichaceae_Allobaculum_NA	0.0778778	0.160016	908	0.030811	0
seq_1587Bacteria_Firmicutes_Clostridia_Clostridiales_NA_NA_NA	0.0778778	0.160016	909	0.0308449	0
seq_1588Bacteria_Firmicutes_Clostridia_Clostridiales_Lachnospiraceae_NA_NA	0.0778778	0.160016	910	0.0308789	0
seq_1820Bacteria_Firmicutes_Clostridia_Clostridiales_Ruminococcaceae_Ruminococcaceae_UCG-014_NA	0.0778778	0.160016	911	0.0309128	0
seq_1821Bacteria_Firmicutes_Clostridia_Clostridiales_Lachnospiraceae_NA_NA	0.0778778	0.160016	912	0.0309467	0
seq_1822Bacteria_Tenericutes_Mollicutes_Mollicutes_RF9_NA_NA_NA	0.0778778	0.160016	913	0.0309807	0
seq_2163Bacteria_Firmicutes_Clostridia_Clostridiales_Lachnospiraceae_NA_NA	0.0778778	0.160016	914	0.0310146	0
seq_26Bacteria_Firmicutes_Clostridia_Clostridiales_Ruminococcaceae_NA_NA	-0.0773821	0.1627	915	0.0310485	0
seq_537Bacteria_Firmicutes_Clostridia_Clostridiales_Lachnospiraceae_NA_NA	0.0770493	0.164521	916	0.0310825	0
seq_565Bacteria_Firmicutes_Clostridia_Clostridiales_Lachnospiraceae_NA_NA	0.0770493	0.164521	917	0.0311164	0
seq_807Bacteria_Firmicutes_Clostridia_Clostridiales_Lachnospiraceae_NA_NA	-0.0770493	0.164521	918	0.0311503	0
seq_1197Bacteria_Firmicutes_Clostridia_Clostridiales_Clostridiales_vadinBB60_group_NA_NA	0.0770493	0.164521	919	0.0311843	0
seq_1240Bacteria_Bacteroidetes_NA_NA_NA_NA_NA	-0.0770493	0.164521	920	0.0312182	0
seq_2085Bacteria_Firmicutes_NA_NA_NA_NA_NA	0.0770493	0.164521	921	0.0312521	0
seq_2086Bacteria_Firmicutes_Clostridia_Clostridiales_Lachnospiraceae_NA_NA	0.0770493	0.164521	922	0.0312861	0
seq_2607Bacteria_Firmicutes_Bacilli_Lactobacillales_NA_NA_NA	-0.0770493	0.164521	923	0.03132	0
seq_2840Bacteria_Firmicutes_Clostridia_Clostridiales_Lachnospiraceae_NA_NA	0.0770493	0.164521	924	0.0313539	0
seq_168Bacteria_Firmicutes_Clostridia_Clostridiales_Family_XIII_[Eubacterium]_brachy_group_NA	-0.0768476	0.165633	925	0.0313879	0
seq_402Bacteria_Bacteroidetes_Bacteroidia_Bacteroidales_Bacteroidales_S24-7_group_NA_NA	-0.0766351	0.166809	926	0.0314218	0
seq_1474Bacteria_Firmicutes_Bacilli_NA_NA_NA_NA	-0.0766351	0.166809	927	0.0314557	0
seq_1977Bacteria_Firmicutes_Clostridia_Clostridiales_Lachnospiraceae_NA_NA	-0.0766351	0.166809	928	0.0314897	0
seq_1978Bacteria_Bacteroidetes_Bacteroidia_Bacteroidales_Bacteroidales_S24-7_group_NA_NA	-0.0766351	0.166809	929	0.0315236	0
seq_406Bacteria_Bacteroidetes_Bacteroidia_Bacteroidales_Bacteroidales_S24-7_group_NA_NA	-0.0763634	0.168322	930	0.0315575	0
seq_327Bacteria_Firmicutes_Clostridia_Clostridiales_NA_NA_NA	-0.0762219	0.169114	931	0.0315914	0
seq_526Bacteria_Firmicutes_Clostridia_Clostridiales_Lachnospiraceae_NA_NA	0.0762209	0.16912	932	0.0316254	0
seq_660Bacteria_Firmicutes_Clostridia_Clostridiales_Lachnospiraceae_NA_NA	0.0762209	0.16912	933	0.0316593	0
seq_758Bacteria_NA_NA_NA_NA_NA_NA	0.0762209	0.16912	934	0.0316932	0
seq_1020Bacteria_Firmicutes_Clostridia_Clostridiales_Lachnospiraceae_NA_NA	0.0762209	0.16912	935	0.0317272	0
seq_1249Bacteria_Firmicutes_Clostridia_Clostridiales_Lachnospiraceae_NA_NA	0.0762209	0.16912	936	0.0317611	0
seq_1417Bacteria_Firmicutes_Clostridia_Clostridiales_Ruminococcaceae_Ruminococcaceae_UCG-014_NA	0.0762209	0.16912	937	0.031795	0
seq_1631Bacteria_Firmicutes_Clostridia_Clostridiales_Ruminococcaceae_Ruminococcaceae_UCG-014_NA	0.0762209	0.16912	938	0.031829	0
seq_1881Bacteria_Firmicutes_Clostridia_Clostridiales_NA_NA_NA	0.0762209	0.16912	939	0.0318629	0
seq_2633Bacteria_Firmicutes_Clostridia_Clostridiales_Lachnospiraceae_NA_NA	0.0762209	0.16912	940	0.0318968	0
seq_2984Bacteria_Firmicutes_Clostridia_Clostridiales_Lachnospiraceae_NA_NA	0.0762209	0.16912	941	0.0319308	0
seq_2985Bacteria_Firmicutes_Clostridia_Clostridiales_NA_NA_NA	0.0762209	0.16912	942	0.0319647	0
seq_107Bacteria_Firmicutes_Clostridia_Clostridiales_Clostridiales_vadinBB60_group_NA_NA	-0.0759495	0.170648	943	0.0319986	0
seq_456Bacteria_Firmicutes_Clostridia_Clostridiales_Ruminococcaceae_Ruminococcaceae_UCG-005_NA	-0.0758066	0.171456	944	0.0320326	0
seq_461Bacteria_Firmicutes_Clostridia_Clostridiales_Lachnospiraceae_NA_NA	0.0758066	0.171456	945	0.0320665	0
seq_465Bacteria_Firmicutes_Clostridia_Clostridiales_Ruminococcaceae_Ruminiclostridium_5_NA	0.0758066	0.171456	946	0.0321004	0
seq_498Bacteria_Firmicutes_Clostridia_Clostridiales_Lachnospiraceae_NA_NA	-0.0758066	0.171456	947	0.0321344	0
seq_590Bacteria_Firmicutes_Clostridia_Clostridiales_Lachnospiraceae_NA_NA	-0.0758066	0.171456	948	0.0321683	0
seq_690Bacteria_Firmicutes_Clostridia_Clostridiales_Ruminococcaceae_NA_NA	0.0758066	0.171456	949	0.0322022	0
seq_792Bacteria_Firmicutes_Clostridia_Clostridiales_NA_NA_NA	-0.0758066	0.171456	950	0.0322362	0
seq_1211Bacteria_Firmicutes_Clostridia_Clostridiales_Clostridiales_vadinBB60_group_NA_NA	-0.0758066	0.171456	951	0.0322701	0
seq_1281Bacteria_Firmicutes_Clostridia_Clostridiales_Lachnospiraceae_Coprococcus_1_NA	-0.0758066	0.171456	952	0.032304	0
seq_1351Bacteria_Bacteroidetes_Bacteroidia_Bacteroidales_Bacteroidales_S24-7_group_NA_NA	-0.0758066	0.171456	953	0.032338	0
seq_1689Bacteria_Firmicutes_Clostridia_Clostridiales_Lachnospiraceae_NA_NA	-0.0758066	0.171456	954	0.0323719	0
seq_1965Bacteria_NA_NA_NA_NA_NA_NA	-0.0758066	0.171456	955	0.0324058	0
seq_2115Bacteria_Bacteroidetes_Bacteroidia_Bacteroidales_NA_NA_NA	0.0758066	0.171456	956	0.0324398	0
seq_2500Bacteria_Firmicutes_Clostridia_Clostridiales_NA_NA_NA	-0.0758066	0.171456	957	0.0324737	0
seq_2501Bacteria_Firmicutes_Clostridia_Clostridiales_Ruminococcaceae_Ruminococcaceae_UCG-003_NA	-0.0758066	0.171456	958	0.0325076	0
seq_2503Bacteria_Proteobacteria_Deltaproteobacteria_Desulfovibrionales_Desulfovibrionaceae_NA_NA	0.0758066	0.171456	959	0.0325416	0
seq_2504Bacteria_NA_NA_NA_NA_NA_NA	0.0758066	0.171456	960	0.0325755	0
seq_2505Bacteria_NA_NA_NA_NA_NA_NA	0.0758066	0.171456	961	0.0326094	0
seq_435Bacteria_Firmicutes_Clostridia_Clostridiales_Lachnospiraceae_NA_NA	-0.0753499	0.174058	962	0.0326434	0
seq_195Bacteria_Firmicutes_Clostridia_Clostridiales_Lachnospiraceae_Coprococcus_1_NA	-0.0753156	0.174255	963	0.0326773	0
seq_448Bacteria_Firmicutes_Clostridia_Clostridiales_Ruminococcaceae_Anaerotruncus_NA	-0.0749894	0.176133	964	0.0327112	0
seq_210Bacteria_Bacteroidetes_Bacteroidia_Bacteroidales_Bacteroidales_S24-7_group_NA_NA	0.0746138	0.178315	965	0.0327452	0
seq_274Bacteria_Actinobacteria_Coriobacteriia_Coriobacteriales_Coriobacteriaceae_Parvibacter_NA	-0.0743197	0.180037	966	0.0327791	0
seq_408Bacteria_Firmicutes_Clostridia_Clostridiales_Clostridiales_vadinBB60_group_NA_NA	0.0742228	0.180607	967	0.032813	0
seq_265Bacteria_Firmicutes_Clostridia_Clostridiales_Lachnospiraceae_NA_NA	0.0741604	0.180975	968	0.032847	0
seq_507Bacteria_Firmicutes_Clostridia_Clostridiales_Lachnospiraceae_NA_NA	-0.0741496	0.181038	969	0.0328809	0
seq_643Bacteria_Firmicutes_Clostridia_Clostridiales_Lachnospiraceae_NA_NA	-0.0741496	0.181038	970	0.0329148	0
seq_644Bacteria_Firmicutes_Clostridia_Clostridiales_Ruminococcaceae_Anaerotruncus_NA	-0.0741496	0.181038	971	0.0329488	0
seq_733Bacteria_Bacteroidetes_Bacteroidia_Bacteroidales_Bacteroidales_S24-7_group_NA_NA	-0.0741496	0.181038	972	0.0329827	0
seq_841Bacteria_Verrucomicrobia_Verrucomicrobiae_Verrucomicrobiales_NA_NA_NA	-0.0741496	0.181038	973	0.0330166	0
seq_1183Bacteria_Firmicutes_Clostridia_Clostridiales_Lachnospiraceae_NA_NA	-0.0741496	0.181038	974	0.0330506	0
seq_1184Bacteria_Firmicutes_Clostridia_Clostridiales_Defluviitaleaceae_Defluviitaleaceae_UCG-011_NA	-0.0741496	0.181038	975	0.0330845	0
seq_1747Bacteria_Firmicutes_Clostridia_Clostridiales_Lachnospiraceae_NA_NA	-0.0741496	0.181038	976	0.0331184	0
seq_2060Bacteria_Firmicutes_Clostridia_Clostridiales_Lachnospiraceae_Parasporobacterium_NA	-0.0741496	0.181038	977	0.0331524	0
seq_2815Bacteria_Tenericutes_Mollicutes_Mollicutes_RF9_NA_NA_NA	-0.0741496	0.181038	978	0.0331863	0
seq_77Bacteria_Firmicutes_Clostridia_Clostridiales_Lachnospiraceae_Lachnospiraceae_NK4A136_group_NA	0.0739483	0.182229	979	0.0332202	0
seq_166Bacteria_Firmicutes_Clostridia_Clostridiales_Lachnospiraceae_Marvinbryantia_NA	0.0737997	0.183111	980	0.0332542	0
seq_28Bacteria_Firmicutes_Clostridia_Clostridiales_Lachnospiraceae_Lachnoclostridium_NA	-0.0734342	0.185296	981	0.0332881	0
seq_444Bacteria_Bacteroidetes_Bacteroidia_Bacteroidales_Rikenellaceae_Alistipes_NA	-0.0720784	0.193565	982	0.033322	0
seq_852Bacteria_Firmicutes_Clostridia_Clostridiales_Family_XIII_Family_XIII_AD3011_group_NA	-0.0720784	0.193565	983	0.033356	0
seq_1785Bacteria_Verrucomicrobia_Verrucomicrobiae_Verrucomicrobiales_Verrucomicrobiaceae_Akkermansia_NA	-0.0720784	0.193565	984	0.0333899	0
seq_2487Bacteria_Bacteroidetes_NA_NA_NA_NA_NA	-0.0720784	0.193565	985	0.0334238	0
seq_2488Bacteria_Firmicutes_Clostridia_Clostridiales_Lachnospiraceae_NA_NA	-0.0720784	0.193565	986	0.0334578	0
seq_2858Bacteria_Bacteroidetes_Bacteroidia_Bacteroidales_Bacteroidales_S24-7_group_NA_NA	-0.0720784	0.193565	987	0.0334917	0
seq_2859Bacteria_Bacteroidetes_Bacteroidia_Bacteroidales_Bacteroidales_S24-7_group_NA_NA	-0.0720784	0.193565	988	0.0335256	0
seq_233Bacteria_Tenericutes_Mollicutes_Mollicutes_RF9_NA_NA_NA	0.0720556	0.193707	989	0.0335596	0
seq_92Bacteria_Firmicutes_Clostridia_Clostridiales_Lachnospiraceae_NA_NA	-0.0718014	0.195288	990	0.0335935	0
seq_86Bacteria_Firmicutes_Bacilli_Lactobacillales_Lactobacillaceae_Lactobacillus_NA	-0.071546	0.196886	991	0.0336274	0
seq_75Bacteria_Firmicutes_Clostridia_Clostridiales_Lachnospiraceae_Lachnospiraceae_UCG-006_NA	0.0714463	0.197512	992	0.0336614	0
seq_334Bacteria_Firmicutes_Bacilli_Lactobacillales_Lactobacillaceae_Lactobacillus_NA	0.0712499	0.198749	993	0.0336953	0
seq_359Bacteria_Bacteroidetes_Bacteroidia_Bacteroidales_Bacteroidales_S24-7_group_NA_NA	0.0712499	0.198749	994	0.0337292	0
seq_612Bacteria_Verrucomicrobia_Verrucomicrobiae_Verrucomicrobiales_Verrucomicrobiaceae_Akkermansia_NA	0.0712499	0.198749	995	0.0337631	0
seq_649Bacteria_Bacteroidetes_Bacteroidia_Bacteroidales_Rikenellaceae_Alistipes_NA	0.0712499	0.198749	996	0.0337971	0
seq_849Bacteria_Tenericutes_Mollicutes_Mollicutes_RF9_NA_NA_NA	0.0712499	0.198749	997	0.033831	0
seq_1241Bacteria_Firmicutes_Clostridia_Clostridiales_Ruminococcaceae_Ruminococcaceae_UCG-014_NA	0.0712499	0.198749	998	0.0338649	0
seq_1334Bacteria_Firmicutes_NA_NA_NA_NA_NA	0.0712499	0.198749	999	0.0338989	0
seq_1335Bacteria_Bacteroidetes_Bacteroidia_Bacteroidales_Bacteroidales_S24-7_group_NA_NA	0.0712499	0.198749	1000	0.0339328	0
seq_1404Bacteria_Firmicutes_Clostridia_Clostridiales_Lachnospiraceae_NA_NA	0.0712499	0.198749	1001	0.0339667	0
seq_1405Bacteria_Firmicutes_NA_NA_NA_NA_NA	0.0712499	0.198749	1002	0.0340007	0
seq_1616Bacteria_Bacteroidetes_Bacteroidia_Bacteroidales_NA_NA_NA	0.0712499	0.198749	1003	0.0340346	0
seq_1617Bacteria_Firmicutes_Clostridia_Clostridiales_Lachnospiraceae_Incertae_Sedis_NA	0.0712499	0.198749	1004	0.0340685	0
seq_2204Bacteria_Firmicutes_Clostridia_Clostridiales_Lachnospiraceae_NA_NA	0.0712499	0.198749	1005	0.0341025	0
seq_2205Bacteria_Firmicutes_Bacilli_Lactobacillales_NA_NA_NA	0.0712499	0.198749	1006	0.0341364	0
seq_2463Bacteria_Firmicutes_Clostridia_Clostridiales_Lachnospiraceae_NA_NA	0.0712499	0.198749	1007	0.0341703	0
seq_2608Bacteria_Bacteroidetes_Bacteroidia_Bacteroidales_Bacteroidales_S24-7_group_NA_NA	0.0712499	0.198749	1008	0.0342043	0
seq_2609Bacteria_Firmicutes_Bacilli_Lactobacillales_NA_NA_NA	0.0712499	0.198749	1009	0.0342382	0
seq_2610Bacteria_Firmicutes_NA_NA_NA_NA_NA	0.0712499	0.198749	1010	0.0342721	0
seq_2841Bacteria_NA_NA_NA_NA_NA_NA	0.0712499	0.198749	1011	0.0343061	0
seq_2842Bacteria_Firmicutes_Clostridia_Clostridiales_Lachnospiraceae_NA_NA	0.0712499	0.198749	1012	0.03434	0
seq_2843Bacteria_Firmicutes_Erysipelotrichia_Erysipelotrichales_Erysipelotrichaceae_Allobaculum_NA	0.0712499	0.198749	1013	0.0343739	0
seq_204Bacteria_Firmicutes_Bacilli_Lactobacillales_Enterococcaceae_Enterococcus_NA	0.071243	0.198793	1014	0.0344079	0
seq_104Bacteria_Firmicutes_Clostridia_Clostridiales_Lachnospiraceae_Lachnospiraceae_UCG-006_NA	0.0712136	0.198979	1015	0.0344418	0
seq_559Bacteria_Bacteroidetes_Bacteroidia_Bacteroidales_Bacteroidales_S24-7_group_NA_NA	0.0708357	0.201379	1016	0.0344757	0
seq_577Bacteria_Firmicutes_Clostridia_Clostridiales_Lachnospiraceae_NA_NA	0.0708357	0.201379	1017	0.0345097	0
seq_1140Bacteria_Tenericutes_Mollicutes_Mollicutes_RF9_NA_NA_NA	0.0708357	0.201379	1018	0.0345436	0
seq_1671Bacteria_Firmicutes_Erysipelotrichia_Erysipelotrichales_Erysipelotrichaceae_Allobaculum_NA	0.0708357	0.201379	1019	0.0345775	0
seq_1933Bacteria_Firmicutes_Clostridia_Clostridiales_Ruminococcaceae_NA_NA	0.0708357	0.201379	1020	0.0346115	0
seq_2291Bacteria_Firmicutes_Clostridia_Clostridiales_Ruminococcaceae_NA_NA	0.0708357	0.201379	1021	0.0346454	0
seq_2292Bacteria_Bacteroidetes_Bacteroidia_Bacteroidales_Rikenellaceae_Alistipes_NA	0.0708357	0.201379	1022	0.0346793	0
seq_2695Bacteria_Firmicutes_Clostridia_Clostridiales_Lachnospiraceae_[Eubacterium]_oxidoreducens_group_NA	0.0708357	0.201379	1023	0.0347133	0
seq_2696Bacteria_Firmicutes_Clostridia_Clostridiales_Ruminococcaceae_Ruminiclostridium_5_NA	0.0708357	0.201379	1024	0.0347472	0
seq_412Bacteria_Firmicutes_Clostridia_Clostridiales_Lachnospiraceae_NA_NA	-0.0704214	0.204034	1025	0.0347811	0
seq_932Bacteria_Firmicutes_Clostridia_Clostridiales_Ruminococcaceae_NA_NA	-0.0704214	0.204034	1026	0.0348151	0
seq_934Bacteria_Bacteroidetes_Bacteroidia_Bacteroidales_NA_NA_NA	0.0704214	0.204034	1027	0.034849	0
seq_1096Bacteria_Firmicutes_Erysipelotrichia_Erysipelotrichales_Erysipelotrichaceae_Allobaculum_NA	-0.0704214	0.204034	1028	0.0348829	0
seq_1229Bacteria_Firmicutes_Clostridia_Clostridiales_NA_NA_NA	-0.0704214	0.204034	1029	0.0349169	0
seq_1595Bacteria_Firmicutes_Clostridia_Clostridiales_Ruminococcaceae_NA_NA	-0.0704214	0.204034	1030	0.0349508	0
seq_1606Bacteria_Firmicutes_Clostridia_Clostridiales_Ruminococcaceae_NA_NA	0.0704214	0.204034	1031	0.0349847	0
seq_1827Bacteria_Firmicutes_Bacilli_NA_NA_NA_NA	-0.0704214	0.204034	1032	0.0350187	0
seq_1842Bacteria_Firmicutes_Clostridia_Clostridiales_Lachnospiraceae_Tyzzerella_3_NA	0.0704214	0.204034	1033	0.0350526	0
seq_1843Bacteria_Firmicutes_Clostridia_Clostridiales_Ruminococcaceae_NA_NA	0.0704214	0.204034	1034	0.0350865	0
seq_2184Bacteria_Firmicutes_Clostridia_Clostridiales_Lachnospiraceae_NA_NA	0.0704214	0.204034	1035	0.0351205	0
seq_2555Bacteria_Bacteroidetes_Bacteroidia_Bacteroidales_NA_NA_NA	-0.0704214	0.204034	1036	0.0351544	0
seq_2556Bacteria_Firmicutes_Clostridia_Clostridiales_Ruminococcaceae_NA_NA	-0.0704214	0.204034	1037	0.0351883	0
seq_2581Bacteria_Bacteroidetes_Bacteroidia_Bacteroidales_Rikenellaceae_NA_NA	0.0704214	0.204034	1038	0.0352223	0
seq_2582Bacteria_Firmicutes_Clostridia_Clostridiales_Lachnospiraceae_NA_NA	0.0704214	0.204034	1039	0.0352562	0
seq_2583Bacteria_NA_NA_NA_NA_NA_NA	0.0704214	0.204034	1040	0.0352901	0
seq_2927Bacteria_Firmicutes_Clostridia_Clostridiales_Clostridiales_vadinBB60_group_NA_NA	-0.0704214	0.204034	1041	0.0353241	0
seq_2928Bacteria_Firmicutes_Clostridia_Clostridiales_Lachnospiraceae_NA_NA	-0.0704214	0.204034	1042	0.035358	0
seq_2946Bacteria_NA_NA_NA_NA_NA_NA	0.0704214	0.204034	1043	0.0353919	0
seq_2947Bacteria_Firmicutes_NA_NA_NA_NA_NA	0.0704214	0.204034	1044	0.0354259	0
seq_332Bacteria_Bacteroidetes_Bacteroidia_Bacteroidales_Bacteroidales_S24-7_group_NA_NA	0.0700991	0.206117	1045	0.0354598	0
seq_238Bacteria_Firmicutes_Clostridia_Clostridiales_Ruminococcaceae_Ruminococcaceae_UCG-014_NA	-0.0700879	0.20619	1046	0.0354937	0
seq_918Bacteria_Verrucomicrobia_Verrucomicrobiae_Verrucomicrobiales_Verrucomicrobiaceae_Akkermansia_NA	0.0700072	0.206714	1047	0.0355277	0
seq_1215Bacteria_Firmicutes_Clostridia_Clostridiales_Ruminococcaceae_Anaerotruncus_NA	0.0700072	0.206714	1048	0.0355616	0
seq_1361Bacteria_NA_NA_NA_NA_NA_NA	0.0700072	0.206714	1049	0.0355955	0
seq_1794Bacteria_Firmicutes_Clostridia_Clostridiales_Lachnospiraceae_Lachnospiraceae_UCG-006_NA	0.0700072	0.206714	1050	0.0356295	0
seq_1795Bacteria_Firmicutes_Clostridia_Clostridiales_Lachnospiraceae_NA_NA	0.0700072	0.206714	1051	0.0356634	0
seq_2122Bacteria_Bacteroidetes_Bacteroidia_Bacteroidales_Bacteroidaceae_Bacteroides_NA	0.0700072	0.206714	1052	0.0356973	0
seq_2510Bacteria_Firmicutes_NA_NA_NA_NA_NA	0.0700072	0.206714	1053	0.0357313	0
seq_2880Bacteria_Bacteroidetes_NA_NA_NA_NA_NA	0.0700072	0.206714	1054	0.0357652	0
seq_311Bacteria_Firmicutes_Clostridia_Clostridiales_Lachnospiraceae_Acetatifactor_NA	0.0699788	0.206899	1055	0.0357991	0
seq_344Bacteria_Bacteroidetes_Bacteroidia_Bacteroidales_Bacteroidaceae_Bacteroides_NA	-0.069593	0.20942	1056	0.0358331	0
seq_503Bacteria_Firmicutes_Clostridia_Clostridiales_Ruminococcaceae_NA_NA	-0.069593	0.20942	1057	0.035867	0
seq_712Bacteria_Firmicutes_Clostridia_Clostridiales_Lachnospiraceae_NA_NA	0.069593	0.20942	1058	0.0359009	0
seq_822Bacteria_Tenericutes_Mollicutes_Mollicutes_RF9_NA_NA_NA	-0.069593	0.20942	1059	0.0359348	0
seq_886Bacteria_Firmicutes_Clostridia_Clostridiales_Lachnospiraceae_NA_NA	-0.069593	0.20942	1060	0.0359688	0
seq_1135Bacteria_Firmicutes_Clostridia_Clostridiales_Lachnospiraceae_NA_NA	-0.069593	0.20942	1061	0.0360027	0
seq_1136Bacteria_Firmicutes_Clostridia_Clostridiales_Ruminococcaceae_Oscillibacter_NA	-0.069593	0.20942	1062	0.0360366	0
seq_1264Bacteria_Bacteroidetes_NA_NA_NA_NA_NA	-0.069593	0.20942	1063	0.0360706	0
seq_1270Bacteria_Firmicutes_Clostridia_Clostridiales_Lachnospiraceae_NA_NA	0.069593	0.20942	1064	0.0361045	0
seq_1271Bacteria_Firmicutes_Clostridia_Clostridiales_Lachnospiraceae_NA_NA	0.069593	0.20942	1065	0.0361384	0
seq_1445Bacteria_Firmicutes_Clostridia_Clostridiales_NA_NA_NA	-0.069593	0.20942	1066	0.0361724	0
seq_1912Bacteria_Bacteroidetes_Bacteroidia_Bacteroidales_Bacteroidales_S24-7_group_NA_NA	-0.069593	0.20942	1067	0.0362063	0
seq_1913Bacteria_Actinobacteria_NA_NA_NA_NA_NA	-0.069593	0.20942	1068	0.0362402	0
seq_1939Bacteria_Firmicutes_Clostridia_Clostridiales_Ruminococcaceae_NA_NA	0.069593	0.20942	1069	0.0362742	0
seq_2266Bacteria_NA_NA_NA_NA_NA_NA	-0.069593	0.20942	1070	0.0363081	0
seq_2303Bacteria_Firmicutes_NA_NA_NA_NA_NA	0.069593	0.20942	1071	0.036342	0
seq_2671Bacteria_Firmicutes_Clostridia_Clostridiales_Ruminococcaceae_NA_NA	-0.069593	0.20942	1072	0.036376	0
seq_2703Bacteria_Firmicutes_Clostridia_Clostridiales_Lachnospiraceae_NA_NA	0.069593	0.20942	1073	0.0364099	0
seq_2704Bacteria_NA_NA_NA_NA_NA_NA	0.069593	0.20942	1074	0.0364438	0
seq_413Bacteria_Firmicutes_Clostridia_Clostridiales_Lachnospiraceae_Coprococcus_1_NA	-0.0695072	0.209983	1075	0.0364778	0
seq_127Bacteria_Firmicutes_Clostridia_Clostridiales_Lachnospiraceae_NA_NA	-0.0690352	0.213103	1076	0.0365117	0
seq_356Bacteria_Firmicutes_Clostridia_Clostridiales_Lachnospiraceae_NA_NA	-0.0687645	0.214907	1077	0.0365456	0
seq_747Bacteria_Firmicutes_Clostridia_Clostridiales_NA_NA_NA	-0.0687645	0.214907	1078	0.0365796	0
seq_748Bacteria_Firmicutes_Clostridia_Clostridiales_Family_XIII_Family_XIII_UCG-001_NA	-0.0687645	0.214907	1079	0.0366135	0
seq_1578Bacteria_Bacteroidetes_Bacteroidia_Bacteroidales_Bacteroidales_S24-7_group_NA_NA	-0.0687645	0.214907	1080	0.0366474	0
seq_1579Bacteria_Firmicutes_Clostridia_Clostridiales_Lachnospiraceae_Lactonifactor_NA	-0.0687645	0.214907	1081	0.0366814	0
seq_1580Bacteria_Firmicutes_Clostridia_Clostridiales_Ruminococcaceae_Ruminococcaceae_NK4A214_group_NA	-0.0687645	0.214907	1082	0.0367153	0
seq_1812Bacteria_Bacteroidetes_Bacteroidia_Bacteroidales_Bacteroidaceae_Bacteroides_NA	-0.0687645	0.214907	1083	0.0367492	0
seq_2153Bacteria_Firmicutes_Clostridia_Clostridiales_Clostridiales_vadinBB60_group_NA_NA	-0.0687645	0.214907	1084	0.0367832	0
seq_2154Bacteria_NA_NA_NA_NA_NA_NA	-0.0687645	0.214907	1085	0.0368171	0
seq_2539Bacteria_NA_NA_NA_NA_NA_NA	-0.0687645	0.214907	1086	0.036851	0
seq_2540Bacteria_Firmicutes_Clostridia_Clostridiales_Ruminococcaceae_NA_NA	-0.0687645	0.214907	1087	0.036885	0
seq_2914Bacteria_NA_NA_NA_NA_NA_NA	-0.0687645	0.214907	1088	0.0369189	0
seq_2915Bacteria_Bacteroidetes_Bacteroidia_Bacteroidales_NA_NA_NA	-0.0687645	0.214907	1089	0.0369528	0
seq_148Bacteria_Bacteroidetes_Bacteroidia_Bacteroidales_Bacteroidaceae_Bacteroides_NA	-0.0684378	0.217099	1090	0.0369868	0
seq_518Bacteria_Firmicutes_Clostridia_Clostridiales_Ruminococcaceae_Anaerofilum_NA	0.0683502	0.217689	1091	0.0370207	0
seq_722Bacteria_Firmicutes_Clostridia_Clostridiales_Peptococcaceae_NA_NA	-0.0683502	0.217689	1092	0.0370546	0
seq_729Bacteria_NA_NA_NA_NA_NA_NA	0.0683502	0.217689	1093	0.0370886	0
seq_776Bacteria_Firmicutes_Clostridia_Clostridiales_Family_XIII_Family_XIII_AD3011_group_NA	-0.0683502	0.217689	1094	0.0371225	0
seq_897Bacteria_Firmicutes_Clostridia_Clostridiales_Clostridiaceae_1_Candidatus_Arthromitus_NA	-0.0683502	0.217689	1095	0.0371564	0
seq_968Bacteria_Bacteroidetes_Bacteroidia_Bacteroidales_Bacteroidales_S24-7_group_NA_NA	-0.0683502	0.217689	1096	0.0371904	0
seq_1302Bacteria_Firmicutes_Clostridia_Clostridiales_Clostridiales_vadinBB60_group_NA_NA	-0.0683502	0.217689	1097	0.0372243	0
seq_1303Bacteria_Firmicutes_Clostridia_Clostridiales_Lachnospiraceae_Lachnospiraceae_UCG-001_NA	-0.0683502	0.217689	1098	0.0372582	0
seq_1495Bacteria_Firmicutes_NA_NA_NA_NA_NA	0.0683502	0.217689	1099	0.0372922	0
seq_1496Bacteria_Firmicutes_Clostridia_Clostridiales_Ruminococcaceae_Intestinimonas_NA	0.0683502	0.217689	1100	0.0373261	0
seq_2027Bacteria_Firmicutes_Clostridia_Clostridiales_Ruminococcaceae_NA_NA	0.0683502	0.217689	1101	0.03736	0
seq_2028Bacteria_Firmicutes_Clostridia_Clostridiales_Ruminococcaceae_Ruminococcaceae_UCG-014_NA	0.0683502	0.217689	1102	0.037394	0
seq_2375Bacteria_Firmicutes_Clostridia_Clostridiales_Lachnospiraceae_NA_NA	-0.0683502	0.217689	1103	0.0374279	0
seq_2401Bacteria_Firmicutes_Clostridia_Clostridiales_Ruminococcaceae_NA_NA	0.0683502	0.217689	1104	0.0374618	0
seq_2402Bacteria_NA_NA_NA_NA_NA_NA	0.0683502	0.217689	1105	0.0374958	0
seq_2769Bacteria_Firmicutes_NA_NA_NA_NA_NA	-0.0683502	0.217689	1106	0.0375297	0
seq_33Bacteria_Firmicutes_Clostridia_Clostridiales_Lachnospiraceae_Lachnospiraceae_UCG-006_NA	-0.0679514	0.220392	1107	0.0375636	0
seq_246Bacteria_Firmicutes_Clostridia_Clostridiales_Lachnospiraceae_NA_NA	0.067657	0.222402	1108	0.0375976	0
seq_513Bacteria_Bacteroidetes_Bacteroidia_Bacteroidales_Bacteroidales_S24-7_group_NA_NA	0.0675217	0.223331	1109	0.0376315	0
seq_1115Bacteria_Firmicutes_Clostridia_Clostridiales_Ruminococcaceae_NA_NA	0.0675217	0.223331	1110	0.0376654	0
seq_2209Bacteria_NA_NA_NA_NA_NA_NA	0.0675217	0.223331	1111	0.0376994	0
seq_974Bacteria_Firmicutes_Clostridia_Clostridiales_Lachnospiraceae_NA_NA	-0.0671075	0.22619	1112	0.0377333	0
seq_1056Bacteria_Firmicutes_Clostridia_Clostridiales_Lachnospiraceae_NA_NA	-0.0671075	0.22619	1113	0.0377672	0
seq_1497Bacteria_Firmicutes_Clostridia_Clostridiales_Ruminococcaceae_Ruminococcaceae_UCG-014_NA	-0.0671075	0.22619	1114	0.0378012	0
seq_1730Bacteria_Firmicutes_Clostridia_Clostridiales_Ruminococcaceae_Anaerofilum_NA	-0.0671075	0.22619	1115	0.0378351	0
seq_1731Bacteria_Bacteroidetes_Bacteroidia_Bacteroidales_NA_NA_NA	-0.0671075	0.22619	1116	0.037869	0
seq_2029Bacteria_Firmicutes_Clostridia_Clostridiales_NA_NA_NA	-0.0671075	0.22619	1117	0.037903	0
seq_2030Bacteria_Firmicutes_Clostridia_Clostridiales_Lachnospiraceae_NA_NA	-0.0671075	0.22619	1118	0.0379369	0
seq_2403Bacteria_Firmicutes_Bacilli_Lactobacillales_NA_NA_NA	-0.0671075	0.22619	1119	0.0379708	0
seq_2404Bacteria_Firmicutes_Clostridia_Clostridiales_Lachnospiraceae_NA_NA	-0.0671075	0.22619	1120	0.0380048	0
seq_529Bacteria_Firmicutes_Clostridia_Clostridiales_Ruminococcaceae_NA_NA	-0.0666933	0.229075	1121	0.0380387	0
seq_960Bacteria_Firmicutes_Clostridia_Clostridiales_Ruminococcaceae_Anaerotruncus_NA	-0.0666933	0.229075	1122	0.0380726	0
seq_1284Bacteria_Firmicutes_Clostridia_Clostridiales_Ruminococcaceae_Ruminococcaceae_UCG-014_NA	-0.0666933	0.229075	1123	0.0381065	0
seq_1967Bacteria_Firmicutes_Bacilli_Lactobacillales_NA_NA_NA	-0.0666933	0.229075	1124	0.0381405	0
seq_2347Bacteria_Firmicutes_Clostridia_Clostridiales_Clostridiales_vadinBB60_group_NA_NA	-0.0666933	0.229075	1125	0.0381744	0
seq_2348Bacteria_Firmicutes_Clostridia_Clostridiales_Ruminococcaceae_NA_NA	-0.0666933	0.229075	1126	0.0382083	0
seq_2349Bacteria_NA_NA_NA_NA_NA_NA	-0.0666933	0.229075	1127	0.0382423	0
seq_2732Bacteria_Firmicutes_Clostridia_NA_NA_NA_NA	-0.0666933	0.229075	1128	0.0382762	0
seq_2733Bacteria_Firmicutes_Clostridia_Clostridiales_Ruminococcaceae_[Eubacterium]_coprostanoligenes_group_NA	-0.0666933	0.229075	1129	0.0383101	0
seq_2734Bacteria_NA_NA_NA_NA_NA_NA	-0.0666933	0.229075	1130	0.0383441	0
seq_8Bacteria_Bacteroidetes_Bacteroidia_Bacteroidales_Bacteroidales_S24-7_group_NA_NA	0.0663751	0.231309	1131	0.038378	0
seq_394Bacteria_Firmicutes_Clostridia_Clostridiales_Lachnospiraceae_NA_NA	-0.0662726	0.232031	1132	0.0384119	0
seq_650Bacteria_Actinobacteria_Coriobacteriia_Coriobacteriales_Coriobacteriaceae_Enterorhabdus_NA	-0.066202	0.23253	1133	0.0384459	0
seq_242Bacteria_Firmicutes_Clostridia_Clostridiales_Lachnospiraceae_Coprococcus_1_NA	-0.0658781	0.234829	1134	0.0384798	0
seq_957Bacteria_Firmicutes_Clostridia_Clostridiales_NA_NA_NA	-0.0658648	0.234924	1135	0.0385137	0
seq_1144Bacteria_Firmicutes_Clostridia_Clostridiales_Ruminococcaceae_Ruminococcaceae_NK4A214_group_NA	-0.0658648	0.234924	1136	0.0385477	0
seq_1943Bacteria_Firmicutes_Clostridia_Clostridiales_Ruminococcaceae_Ruminococcaceae_UCG-014_NA	-0.0658648	0.234924	1137	0.0385816	0
seq_2305Bacteria_Bacteroidetes_Sphingobacteriia_Sphingobacteriales_Saprospiraceae_Portibacter_NA	-0.0658648	0.234924	1138	0.0386155	0
seq_2706Bacteria_Firmicutes_Clostridia_Clostridiales_Lachnospiraceae_NA_NA	-0.0658648	0.234924	1139	0.0386495	0
seq_292Bacteria_Firmicutes_Clostridia_Clostridiales_Lachnospiraceae_NA_NA	0.0654554	0.237852	1140	0.0386834	0
seq_475Bacteria_Firmicutes_Clostridia_Clostridiales_Lachnospiraceae_NA_NA	0.0654505	0.237887	1141	0.0387173	0
seq_746Bacteria_Firmicutes_Clostridia_Clostridiales_Lachnospiraceae_Lachnospiraceae_NK4A136_group_NA	0.0654505	0.237887	1142	0.0387513	0
seq_860Bacteria_Firmicutes_Clostridia_Clostridiales_Lachnospiraceae_Tyzzerella_3_NA	0.0654505	0.237887	1143	0.0387852	0
seq_1577Bacteria_Bacteroidetes_Bacteroidia_Bacteroidales_NA_NA_NA	0.0654505	0.237887	1144	0.0388191	0
seq_2150Bacteria_Firmicutes_Clostridia_Clostridiales_NA_NA_NA	0.0654505	0.237887	1145	0.0388531	0
seq_2535Bacteria_Firmicutes_Clostridia_Clostridiales_Ruminococcaceae_NA_NA	0.0654505	0.237887	1146	0.038887	0
seq_2536Bacteria_Firmicutes_Bacilli_NA_NA_NA_NA	0.0654505	0.237887	1147	0.0389209	0
seq_2913Bacteria_Firmicutes_Clostridia_Clostridiales_Lachnospiraceae_NA_NA	0.0654505	0.237887	1148	0.0389549	0
seq_721Bacteria_Firmicutes_Clostridia_Clostridiales_Lachnospiraceae_NA_NA	-0.0650363	0.240877	1149	0.0389888	0
seq_904Bacteria_Firmicutes_Clostridia_Clostridiales_Clostridiales_vadinBB60_group_NA_NA	-0.0650363	0.240877	1150	0.0390227	0
seq_1061Bacteria_Bacteroidetes_Bacteroidia_Bacteroidales_NA_NA_NA	-0.0650363	0.240877	1151	0.0390567	0
seq_1163Bacteria_Firmicutes_Clostridia_Clostridiales_Lachnospiraceae_NA_NA	-0.0650363	0.240877	1152	0.0390906	0
seq_1164Bacteria_Firmicutes_Clostridia_Clostridiales_Ruminococcaceae_NA_NA	-0.0650363	0.240877	1153	0.0391245	0
seq_1180Bacteria_Firmicutes_Clostridia_Clostridiales_Family_XIII_NA_NA	-0.0650363	0.240877	1154	0.0391585	0
seq_1314Bacteria_Firmicutes_Clostridia_Clostridiales_Lachnospiraceae_Lachnospiraceae_UCG-006_NA	-0.0650363	0.240877	1155	0.0391924	0
seq_1506Bacteria_Firmicutes_Clostridia_Clostridiales_Lachnospiraceae_NA_NA	-0.0650363	0.240877	1156	0.0392263	0
seq_2000Bacteria_Firmicutes_Clostridia_Clostridiales_Ruminococcaceae_NA_NA	-0.0650363	0.240877	1157	0.0392603	0
seq_2422Bacteria_Firmicutes_Clostridia_Clostridiales_Ruminococcaceae_Pseudoflavonifractor_NA	-0.0650363	0.240877	1158	0.0392942	0
seq_2423Bacteria_Firmicutes_Clostridia_Clostridiales_Lachnospiraceae_NA_NA	-0.0650363	0.240877	1159	0.0393281	0
seq_2424Bacteria_Firmicutes_Clostridia_Clostridiales_Ruminococcaceae_Oscillibacter_NA	-0.0650363	0.240877	1160	0.0393621	0
seq_2425Bacteria_NA_NA_NA_NA_NA_NA	-0.0650363	0.240877	1161	0.039396	0
seq_2761Bacteria_Firmicutes_Clostridia_Clostridiales_NA_NA_NA	-0.0650363	0.240877	1162	0.0394299	0
seq_2802Bacteria_Tenericutes_Mollicutes_Mollicutes_RF9_NA_NA_NA	-0.0650363	0.240877	1163	0.0394639	0
seq_217Bacteria_Bacteroidetes_Bacteroidia_Bacteroidales_Bacteroidaceae_Bacteroides_NA	-0.064934	0.241619	1164	0.0394978	0
seq_101Bacteria_Firmicutes_Clostridia_Clostridiales_Lachnospiraceae_Lachnospiraceae_UCG-006_NA	0.0649004	0.241863	1165	0.0395317	0
seq_119Bacteria_Firmicutes_Clostridia_Clostridiales_Lachnospiraceae_Acetatifactor_NA	-0.0647579	0.2429	1166	0.0395657	0
seq_131Bacteria_Firmicutes_Clostridia_Clostridiales_Lachnospiraceae_NA_NA	0.0647112	0.243241	1167	0.0395996	0
seq_663Bacteria_Firmicutes_Clostridia_Clostridiales_Lachnospiraceae_NA_NA	0.064622	0.243892	1168	0.0396335	0
seq_1123Bacteria_Firmicutes_Clostridia_Clostridiales_Lachnospiraceae_NA_NA	0.064622	0.243892	1169	0.0396675	0
seq_1255Bacteria_Firmicutes_Clostridia_Clostridiales_Lachnospiraceae_NA_NA	0.064622	0.243892	1170	0.0397014	0
seq_1256Bacteria_Firmicutes_Clostridia_Clostridiales_Ruminococcaceae_Ruminococcaceae_UCG-014_NA	0.064622	0.243892	1171	0.0397353	0
seq_1257Bacteria_Bacteroidetes_Bacteroidia_Bacteroidales_NA_NA_NA	0.064622	0.243892	1172	0.0397693	0
seq_1638Bacteria_Firmicutes_Clostridia_Clostridiales_Lachnospiraceae_NA_NA	0.064622	0.243892	1173	0.0398032	0
seq_1639Bacteria_NA_NA_NA_NA_NA_NA	0.064622	0.243892	1174	0.0398371	0
seq_1889Bacteria_NA_NA_NA_NA_NA_NA	0.064622	0.243892	1175	0.0398711	0
seq_2233Bacteria_Firmicutes_Clostridia_Clostridiales_Lachnospiraceae_NA_NA	0.064622	0.243892	1176	0.039905	0
seq_2644Bacteria_Actinobacteria_Coriobacteriia_Coriobacteriales_Coriobacteriaceae_Enterorhabdus_NA	0.064622	0.243892	1177	0.0399389	0
seq_2645Bacteria_Firmicutes_Clostridia_Clostridiales_NA_NA_NA	0.064622	0.243892	1178	0.0399729	0
seq_234Bacteria_Firmicutes_Clostridia_Clostridiales_Ruminococcaceae_Anaerotruncus_NA	0.0645738	0.244245	1179	0.0400068	0
seq_160Bacteria_Firmicutes_Clostridia_Clostridiales_Ruminococcaceae_Ruminiclostridium_9_NA	-0.0639977	0.248487	1180	0.0400407	0
seq_986Bacteria_Bacteroidetes_NA_NA_NA_NA_NA	0.0637935	0.250003	1181	0.0400747	0
seq_1098Bacteria_Firmicutes_Clostridia_Clostridiales_Lachnospiraceae_NA_NA	-0.0637935	0.250003	1182	0.0401086	0
seq_1190Bacteria_Firmicutes_Clostridia_Clostridiales_Lachnospiraceae_Tyzzerella_3_NA	0.0637935	0.250003	1183	0.0401425	0
seq_1191Bacteria_Firmicutes_Clostridia_Clostridiales_Ruminococcaceae_Ruminiclostridium_5_NA	0.0637935	0.250003	1184	0.0401765	0
seq_1231Bacteria_Firmicutes_Clostridia_Clostridiales_Lachnospiraceae_NA_NA	-0.0637935	0.250003	1185	0.0402104	0
seq_1232Bacteria_Verrucomicrobia_Verrucomicrobiae_Verrucomicrobiales_Verrucomicrobiaceae_Akkermansia_NA	-0.0637935	0.250003	1186	0.0402443	0
seq_1383Bacteria_Firmicutes_Clostridia_Clostridiales_Lachnospiraceae_NA_NA	-0.0637935	0.250003	1187	0.0402782	0
seq_1523Bacteria_Bacteroidetes_Bacteroidia_Bacteroidales_NA_NA_NA	0.0637935	0.250003	1188	0.0403122	0
seq_1524Bacteria_Firmicutes_Clostridia_Clostridiales_NA_NA_NA	0.0637935	0.250003	1189	0.0403461	0
seq_2174Bacteria_Firmicutes_Clostridia_Clostridiales_Clostridiales_vadinBB60_group_NA_NA	-0.0637935	0.250003	1190	0.04038	0
seq_2175Bacteria_Firmicutes_Bacilli_Bacillales_Staphylococcaceae_NA_NA	-0.0637935	0.250003	1191	0.040414	0
seq_2448Bacteria_Firmicutes_Clostridia_Clostridiales_Ruminococcaceae_Ruminococcaceae_UCG-014_NA	0.0637935	0.250003	1192	0.0404479	0
seq_2449Bacteria_Firmicutes_Clostridia_NA_NA_NA_NA	0.0637935	0.250003	1193	0.0404818	0
seq_2561Bacteria_Firmicutes_Clostridia_Clostridiales_Ruminococcaceae_NA_NA	-0.0637935	0.250003	1194	0.0405158	0
seq_2562Bacteria_Firmicutes_Bacilli_Bacillales_NA_NA_NA	-0.0637935	0.250003	1195	0.0405497	0
seq_2827Bacteria_Firmicutes_Clostridia_Clostridiales_Lachnospiraceae_NA_NA	0.0637935	0.250003	1196	0.0405836	0
seq_2828Bacteria_Firmicutes_Erysipelotrichia_Erysipelotrichales_Erysipelotrichaceae_NA_NA	0.0637935	0.250003	1197	0.0406176	0
seq_857Bacteria_Firmicutes_Clostridia_Clostridiales_Family_XIII_Family_XIII_AD3011_group_NA	0.0633793	0.253098	1198	0.0406515	0
seq_921Bacteria_Firmicutes_Clostridia_Clostridiales_Lachnospiraceae_NA_NA	0.0633793	0.253098	1199	0.0406854	0
seq_999Bacteria_Firmicutes_Clostridia_Clostridiales_NA_NA_NA	0.0633793	0.253098	1200	0.0407194	0
seq_1090Bacteria_NA_NA_NA_NA_NA_NA	0.0633793	0.253098	1201	0.0407533	0
seq_1368Bacteria_Firmicutes_Clostridia_Clostridiales_Lachnospiraceae_NA_NA	0.0633793	0.253098	1202	0.0407872	0
seq_1567Bacteria_NA_NA_NA_NA_NA_NA	0.0633793	0.253098	1203	0.0408212	0
seq_1568Bacteria_Bacteroidetes_NA_NA_NA_NA_NA	0.0633793	0.253098	1204	0.0408551	0
seq_1569Bacteria_Firmicutes_Clostridia_Clostridiales_NA_NA_NA	0.0633793	0.253098	1205	0.040889	0
seq_2144Bacteria_Firmicutes_Clostridia_Clostridiales_Lachnospiraceae_Blautia_NA	0.0633793	0.253098	1206	0.040923	0
seq_2524Bacteria_NA_NA_NA_NA_NA_NA	0.0633793	0.253098	1207	0.0409569	0
seq_2525Bacteria_Firmicutes_Clostridia_Clostridiales_Ruminococcaceae_NA_NA	0.0633793	0.253098	1208	0.0409908	0
seq_2526Bacteria_Firmicutes_Bacilli_NA_NA_NA_NA	0.0633793	0.253098	1209	0.0410248	0
seq_190Bacteria_Firmicutes_Clostridia_Clostridiales_Ruminococcaceae_Ruminococcaceae_UCG-005_NA	-0.0631737	0.254644	1210	0.0410587	0
seq_725Bacteria_Firmicutes_Clostridia_Clostridiales_Lachnospiraceae_Lachnospiraceae_UCG-001_NA	-0.0629651	0.256219	1211	0.0410926	0
seq_927Bacteria_Firmicutes_Clostridia_Clostridiales_Lachnospiraceae_NA_NA	-0.0629651	0.256219	1212	0.0411266	0
seq_928Bacteria_Firmicutes_Clostridia_Clostridiales_Lachnospiraceae_NA_NA	-0.0629651	0.256219	1213	0.0411605	0
seq_1091Bacteria_Firmicutes_Clostridia_Clostridiales_Lachnospiraceae_NA_NA	-0.0629651	0.256219	1214	0.0411944	0
seq_1221Bacteria_Firmicutes_Clostridia_Clostridiales_Lachnospiraceae_Lachnospiraceae_UCG-001_NA	-0.0629651	0.256219	1215	0.0412284	0
seq_1372Bacteria_Tenericutes_Mollicutes_Mollicutes_RF9_NA_NA_NA	-0.0629651	0.256219	1216	0.0412623	0
seq_1488Bacteria_Firmicutes_Clostridia_Clostridiales_Lachnospiraceae_NA_NA	-0.0629651	0.256219	1217	0.0412962	0
seq_1489Bacteria_NA_NA_NA_NA_NA_NA	-0.0629651	0.256219	1218	0.0413302	0
seq_1576Bacteria_Firmicutes_Clostridia_Clostridiales_Family_XIII_Family_XIII_UCG-001_NA	-0.0629651	0.256219	1219	0.0413641	0
seq_1808Bacteria_Bacteroidetes_Bacteroidia_Bacteroidales_Bacteroidaceae_Bacteroides_NA	-0.0629651	0.256219	1220	0.041398	0
seq_1809Bacteria_Bacteroidetes_Bacteroidia_Bacteroidales_Bacteroidales_S24-7_group_NA_NA	-0.0629651	0.256219	1221	0.041432	0
seq_1810Bacteria_Firmicutes_Bacilli_NA_NA_NA_NA	-0.0629651	0.256219	1222	0.0414659	0
seq_2909Bacteria_Firmicutes_Bacilli_Lactobacillales_NA_NA_NA	-0.0629651	0.256219	1223	0.0414998	0
seq_2910Bacteria_Bacteroidetes_Bacteroidia_Bacteroidales_NA_NA_NA	-0.0629651	0.256219	1224	0.0415338	0
seq_2911Bacteria_Firmicutes_Clostridia_Clostridiales_Lachnospiraceae_NA_NA	-0.0629651	0.256219	1225	0.0415677	0
seq_2912Bacteria_Actinobacteria_Actinobacteria_Bifidobacteriales_Bifidobacteriaceae_NA_NA	-0.0629651	0.256219	1226	0.0416016	0
seq_1244Bacteria_Firmicutes_Erysipelotrichia_Erysipelotrichales_Erysipelotrichaceae_Allobaculum_NA	-0.0627798	0.257624	1227	0.0416356	0
seq_2211Bacteria_Firmicutes_NA_NA_NA_NA_NA	-0.0627798	0.257624	1228	0.0416695	0
seq_521Bacteria_Firmicutes_Clostridia_Clostridiales_Family_XIII_[Eubacterium]_brachy_group_NA	0.0626276	0.258782	1229	0.0417034	0
seq_271Bacteria_Bacteroidetes_Bacteroidia_Bacteroidales_Bacteroidaceae_Bacteroides_NA	0.0626224	0.258821	1230	0.0417374	0
seq_211Bacteria_Bacteroidetes_Bacteroidia_Bacteroidales_Bacteroidales_S24-7_group_NA_NA	0.0623305	0.261052	1231	0.0417713	0
seq_89Bacteria_Firmicutes_Clostridia_Clostridiales_Lachnospiraceae_Lachnospiraceae_UCG-006_NA	-0.0618749	0.264561	1232	0.0418052	0
seq_764Bacteria_Firmicutes_Clostridia_Clostridiales_Ruminococcaceae_Ruminiclostridium_9_NA	0.0617223	0.265742	1233	0.0418392	0
seq_798Bacteria_Bacteroidetes_Bacteroidia_Bacteroidales_Rikenellaceae_Alistipes_NA	0.0617223	0.265742	1234	0.0418731	0
seq_863Bacteria_Firmicutes_NA_NA_NA_NA_NA	0.0617223	0.265742	1235	0.041907	0
seq_864Bacteria_Firmicutes_Clostridia_Clostridiales_Clostridiales_vadinBB60_group_NA_NA	0.0617223	0.265742	1236	0.041941	0
seq_1093Bacteria_Firmicutes_Clostridia_Clostridiales_Ruminococcaceae_Anaerotruncus_NA	0.0617223	0.265742	1237	0.0419749	0
seq_1094Bacteria_Firmicutes_Clostridia_Clostridiales_Lachnospiraceae_Lachnospiraceae_UCG-001_NA	0.0617223	0.265742	1238	0.0420088	0
seq_1133Bacteria_Firmicutes_Clostridia_Clostridiales_NA_NA_NA	0.0617223	0.265742	1239	0.0420428	0
seq_1143Bacteria_Firmicutes_Clostridia_Clostridiales_Lachnospiraceae_NA_NA	-0.0617223	0.265742	1240	0.0420767	0
seq_1444Bacteria_Firmicutes_Clostridia_Clostridiales_Lachnospiraceae_NA_NA	0.0617223	0.265742	1241	0.0421106	0
seq_1584Bacteria_Bacteroidetes_Bacteroidia_Bacteroidales_Bacteroidales_S24-7_group_NA_NA	0.0617223	0.265742	1242	0.0421446	0
seq_1585Bacteria_Firmicutes_Clostridia_Clostridiales_Family_XIII_Family_XIII_UCG-001_NA	0.0617223	0.265742	1243	0.0421785	0
seq_1907Bacteria_Firmicutes_NA_NA_NA_NA_NA	0.0617223	0.265742	1244	0.0422124	0
seq_1908Bacteria_Firmicutes_Clostridia_Clostridiales_NA_NA_NA	0.0617223	0.265742	1245	0.0422464	0
seq_1909Bacteria_Firmicutes_Clostridia_Clostridiales_Lachnospiraceae_NA_NA	0.0617223	0.265742	1246	0.0422803	0
seq_1940Bacteria_Bacteroidetes_Bacteroidia_Bacteroidales_NA_NA_NA	-0.0617223	0.265742	1247	0.0423142	0
seq_1941Bacteria_Firmicutes_Clostridia_Clostridiales_Ruminococcaceae_NA_NA	-0.0617223	0.265742	1248	0.0423482	0
seq_1942Bacteria_Firmicutes_Clostridia_Clostridiales_Ruminococcaceae_Anaerotruncus_NA	-0.0617223	0.265742	1249	0.0423821	0
seq_2262Bacteria_Firmicutes_Clostridia_Clostridiales_Lachnospiraceae_NA_NA	0.0617223	0.265742	1250	0.042416	0
seq_2304Bacteria_Firmicutes_Clostridia_Clostridiales_Lachnospiraceae_NA_NA	-0.0617223	0.265742	1251	0.0424499	0
seq_2545Bacteria_Firmicutes_Clostridia_Clostridiales_Ruminococcaceae_Ruminiclostridium_5_NA	0.0617223	0.265742	1252	0.0424839	0
seq_2546Bacteria_Firmicutes_Erysipelotrichia_Erysipelotrichales_Erysipelotrichaceae_NA_NA	0.0617223	0.265742	1253	0.0425178	0
seq_2668Bacteria_Firmicutes_Clostridia_Clostridiales_Lachnospiraceae_NA_NA	0.0617223	0.265742	1254	0.0425517	0
seq_2669Bacteria_NA_NA_NA_NA_NA_NA	0.0617223	0.265742	1255	0.0425857	0
seq_9Bacteria_Firmicutes_Clostridia_Clostridiales_Lachnospiraceae_Lachnospiraceae_NK4A136_group_bacterium	-0.0616591	0.266233	1256	0.0426196	0
seq_266Bacteria_Firmicutes_Clostridia_Clostridiales_Clostridiales_vadinBB60_group_NA_NA	-0.061445	0.2679	1257	0.0426535	0
seq_154Bacteria_Firmicutes_Clostridia_Clostridiales_Peptococcaceae_NA_NA	-0.0613642	0.268531	1258	0.0426875	0
seq_539Bacteria_Actinobacteria_Coriobacteriia_Coriobacteriales_Coriobacteriaceae_Enterorhabdus_NA	0.0613081	0.26897	1259	0.0427214	0
seq_693Bacteria_Firmicutes_Clostridia_Clostridiales_Lachnospiraceae_NA_NA	0.0613081	0.26897	1260	0.0427553	0
seq_795Bacteria_Firmicutes_Clostridia_Clostridiales_Lachnospiraceae_Incertae_Sedis_NA	0.0613081	0.26897	1261	0.0427893	0
seq_926Bacteria_Bacteroidetes_Bacteroidia_Bacteroidales_NA_NA_NA	0.0613081	0.26897	1262	0.0428232	0
seq_1575Bacteria_Firmicutes_Clostridia_Clostridiales_Lachnospiraceae_NA_NA	0.0613081	0.26897	1263	0.0428571	0
seq_2147Bacteria_NA_NA_NA_NA_NA_NA	0.0613081	0.26897	1264	0.0428911	0
seq_2531Bacteria_Firmicutes_Clostridia_Clostridiales_Lachnospiraceae_NA_NA	0.0613081	0.26897	1265	0.042925	0
seq_2532Bacteria_Firmicutes_Clostridia_Clostridiales_Lachnospiraceae_Lachnospiraceae_UCG-003_NA	0.0613081	0.26897	1266	0.0429589	0
seq_478Bacteria_Bacteroidetes_Bacteroidia_Bacteroidales_Bacteroidaceae_Bacteroides_NA	-0.0608938	0.272224	1267	0.0429929	0
seq_586Bacteria_Tenericutes_Mollicutes_Mollicutes_RF9_NA_NA_NA	0.0608938	0.272224	1268	0.0430268	0
seq_1118Bacteria_Verrucomicrobia_Verrucomicrobiae_Verrucomicrobiales_Verrucomicrobiaceae_Akkermansia_NA	-0.0608938	0.272224	1269	0.0430607	0
seq_1319Bacteria_NA_NA_NA_NA_NA_NA	0.0608938	0.272224	1270	0.0430947	0
seq_1320Bacteria_Firmicutes_Clostridia_Clostridiales_Lachnospiraceae_NA_NA	0.0608938	0.272224	1271	0.0431286	0
seq_1321Bacteria_Firmicutes_Clostridia_Clostridiales_Clostridiaceae_1_Candidatus_Arthromitus_NA	0.0608938	0.272224	1272	0.0431625	0
seq_1512Bacteria_Firmicutes_Clostridia_Clostridiales_Lachnospiraceae_NA_NA	0.0608938	0.272224	1273	0.0431965	0
seq_1630Bacteria_Firmicutes_Clostridia_Clostridiales_Lachnospiraceae_NA_NA	-0.0608938	0.272224	1274	0.0432304	0
seq_2057Bacteria_Firmicutes_Clostridia_Clostridiales_Clostridiales_vadinBB60_group_NA_NA	0.0608938	0.272224	1275	0.0432643	0
seq_2058Bacteria_Firmicutes_Clostridia_Clostridiales_Family_XIII_Family_XIII_UCG-002_NA	0.0608938	0.272224	1276	0.0432983	0
seq_2220Bacteria_Firmicutes_NA_NA_NA_NA_NA	-0.0608938	0.272224	1277	0.0433322	0
seq_2221Bacteria_Firmicutes_Clostridia_Clostridiales_Lachnospiraceae_NA_NA	-0.0608938	0.272224	1278	0.0433661	0
seq_2432Bacteria_Bacteroidetes_NA_NA_NA_NA_NA	0.0608938	0.272224	1279	0.0434001	0
seq_2433Bacteria_Bacteroidetes_NA_NA_NA_NA_NA	0.0608938	0.272224	1280	0.043434	0
seq_2630Bacteria_Actinobacteria_Actinobacteria_Micrococcales_Microbacteriaceae_Curtobacterium_NA	-0.0608938	0.272224	1281	0.0434679	0
seq_2631Bacteria_Firmicutes_Clostridia_Clostridiales_Ruminococcaceae_Ruminococcaceae_UCG-014_NA	-0.0608938	0.272224	1282	0.0435019	0
seq_2632Bacteria_Bacteroidetes_Bacteroidia_Bacteroidales_NA_NA_NA	-0.0608938	0.272224	1283	0.0435358	0
seq_2812Bacteria_Firmicutes_Clostridia_Clostridiales_Lachnospiraceae_NA_NA	0.0608938	0.272224	1284	0.0435697	0
seq_2813Bacteria_Firmicutes_Erysipelotrichia_Erysipelotrichales_Erysipelotrichaceae_NA_NA	0.0608938	0.272224	1285	0.0436037	0
seq_2983Bacteria_Firmicutes_NA_NA_NA_NA_NA	-0.0608938	0.272224	1286	0.0436376	0
seq_205Bacteria_Firmicutes_Clostridia_Clostridiales_Lachnospiraceae_NA_NA	-0.0608553	0.272529	1287	0.0436715	0
seq_411Bacteria_Firmicutes_Clostridia_Clostridiales_Ruminococcaceae_NA_NA	-0.0606361	0.274263	1288	0.0437055	0
seq_804Bacteria_Firmicutes_Clostridia_Clostridiales_NA_NA_NA	0.0604329	0.275877	1289	0.0437394	0
seq_874Bacteria_Firmicutes_Erysipelotrichia_Erysipelotrichales_Erysipelotrichaceae_Turicibacter_NA	0.0604329	0.275877	1290	0.0437733	0
seq_1237Bacteria_Firmicutes_Clostridia_Clostridiales_Ruminococcaceae_Ruminococcaceae_UCG-014_NA	0.0604329	0.275877	1291	0.0438073	0
seq_1610Bacteria_Firmicutes_Clostridia_Clostridiales_Peptococcaceae_NA_NA	0.0604329	0.275877	1292	0.0438412	0
seq_1611Bacteria_Firmicutes_Bacilli_NA_NA_NA_NA	0.0604329	0.275877	1293	0.0438751	0
seq_2595Bacteria_Tenericutes_Mollicutes_Mollicutes_RF9_NA_NA_NA	0.0604329	0.275877	1294	0.0439091	0
seq_2596Bacteria_Firmicutes_Clostridia_Clostridiales_Ruminococcaceae_Ruminococcaceae_UCG-014_NA	0.0604329	0.275877	1295	0.043943	0
seq_2958Bacteria_Firmicutes_Clostridia_Clostridiales_Ruminococcaceae_Ruminiclostridium_5_NA	0.0604329	0.275877	1296	0.0439769	0
seq_253Bacteria_Firmicutes_Clostridia_Clostridiales_Lachnospiraceae_NA_NA	-0.0599087	0.280071	1297	0.0440109	0
seq_469Bacteria_Firmicutes_Clostridia_Clostridiales_Lachnospiraceae_NA_NA	-0.0598824	0.280283	1298	0.0440448	0
seq_282Bacteria_Firmicutes_Clostridia_Clostridiales_Ruminococcaceae_NA_NA	-0.0595761	0.282754	1299	0.0440787	0
seq_272Bacteria_Bacteroidetes_Bacteroidia_Bacteroidales_Bacteroidales_S24-7_group_NA_NA	0.059269	0.285248	1300	0.0441127	0
seq_483Bacteria_Firmicutes_Clostridia_Clostridiales_NA_NA_NA	-0.0592369	0.285509	1301	0.0441466	0
seq_560Bacteria_Firmicutes_Clostridia_Clostridiales_Lachnospiraceae_Coprococcus_1_NA	-0.0592369	0.285509	1302	0.0441805	0
seq_723Bacteria_Actinobacteria_Coriobacteriia_Coriobacteriales_Coriobacteriaceae_Enterorhabdus_NA	-0.0592369	0.285509	1303	0.0442145	0
seq_828Bacteria_Firmicutes_Clostridia_Clostridiales_Christensenellaceae_NA_NA	-0.0592369	0.285509	1304	0.0442484	0
seq_898Bacteria_Bacteroidetes_Bacteroidia_Bacteroidales_NA_NA_NA	-0.0592369	0.285509	1305	0.0442823	0
seq_1036Bacteria_Firmicutes_Clostridia_Clostridiales_Lachnospiraceae_NA_NA	-0.0592369	0.285509	1306	0.0443163	0
seq_1459Bacteria_Firmicutes_Clostridia_Clostridiales_Lachnospiraceae_NA_NA	-0.0592369	0.285509	1307	0.0443502	0
seq_1716Bacteria_Firmicutes_Clostridia_Clostridiales_Ruminococcaceae_NA_NA	-0.0592369	0.285509	1308	0.0443841	0
seq_2302Bacteria_Firmicutes_Clostridia_Clostridiales_Lachnospiraceae_NA_NA	-0.0592369	0.285509	1309	0.0444181	0
seq_2376Bacteria_Firmicutes_Clostridia_Clostridiales_Lachnospiraceae_NA_NA	-0.0592369	0.285509	1310	0.044452	0
seq_2702Bacteria_Firmicutes_Clostridia_Clostridiales_Lachnospiraceae_NA_NA	-0.0592369	0.285509	1311	0.0444859	0
seq_2770Bacteria_Firmicutes_Clostridia_Clostridiales_Lachnospiraceae_NA_NA	-0.0592369	0.285509	1312	0.0445199	0
seq_13Bacteria_Firmicutes_Clostridia_Clostridiales_Lachnospiraceae_Lachnospiraceae_NK4A136_group_NA	-0.0592153	0.285685	1313	0.0445538	0
seq_147Bacteria_Firmicutes_Clostridia_Clostridiales_Ruminococcaceae_NA_NA	-0.0591495	0.286222	1314	0.0445877	0
seq_143Bacteria_Firmicutes_Clostridia_Clostridiales_Ruminococcaceae_Anaerotruncus_NA	-0.058975	0.287648	1315	0.0446216	0
seq_250Bacteria_Firmicutes_Clostridia_Clostridiales_Clostridiales_vadinBB60_group_NA_NA	-0.0588331	0.288812	1316	0.0446556	0
seq_64Bacteria_Firmicutes_Clostridia_Clostridiales_Ruminococcaceae_Ruminiclostridium_5_NA	-0.0586291	0.29049	1317	0.0446895	0
seq_34Bacteria_Firmicutes_Clostridia_Clostridiales_Lachnospiraceae_NA_NA	-0.0584948	0.291598	1318	0.0447234	0
seq_208Bacteria_Firmicutes_Clostridia_Clostridiales_Lachnospiraceae_NA_NA	-0.0583131	0.293102	1319	0.0447574	0
seq_396Bacteria_Tenericutes_Mollicutes_Mollicutes_RF9_NA_NA_NA	0.058004	0.295673	1320	0.0447913	0
seq_449Bacteria_Bacteroidetes_Bacteroidia_Bacteroidales_Bacteroidales_S24-7_group_NA_NA	0.0579941	0.295755	1321	0.0448252	0
seq_1051Bacteria_Firmicutes_Clostridia_Clostridiales_Lachnospiraceae_NA_NA	0.0579941	0.295755	1322	0.0448592	0
seq_2001Bacteria_Firmicutes_Clostridia_Clostridiales_Lachnospiraceae_NA_NA	0.0579941	0.295755	1323	0.0448931	0
seq_2002Bacteria_Firmicutes_Clostridia_Clostridiales_Lachnospiraceae_NA_NA	0.0579941	0.295755	1324	0.044927	0
seq_244Bacteria_Firmicutes_Clostridia_Clostridiales_Clostridiales_vadinBB60_group_NA_NA	0.0579505	0.296119	1325	0.044961	0
seq_536Bacteria_Firmicutes_Clostridia_Clostridiales_Lachnospiraceae_NA_NA	-0.0575799	0.299224	1326	0.0449949	0
seq_606Bacteria_Bacteroidetes_Bacteroidia_Bacteroidales_NA_NA_NA	-0.0575799	0.299224	1327	0.0450288	0
seq_607Bacteria_Firmicutes_Clostridia_Clostridiales_Ruminococcaceae_Anaerotruncus_NA	-0.0575799	0.299224	1328	0.0450628	0
seq_608Bacteria_Bacteroidetes_Bacteroidia_Bacteroidales_Bacteroidales_S24-7_group_NA_NA	-0.0575799	0.299224	1329	0.0450967	0
seq_646Bacteria_Firmicutes_Clostridia_Clostridiales_Lachnospiraceae_NA_NA	-0.0575799	0.299224	1330	0.0451306	0
seq_780Bacteria_Firmicutes_Clostridia_Clostridiales_Ruminococcaceae_Ruminiclostridium_9_NA	-0.0575799	0.299224	1331	0.0451646	0
seq_781Bacteria_Firmicutes_Clostridia_Clostridiales_Family_XIII_[Eubacterium]_nodatum_group_NA	-0.0575799	0.299224	1332	0.0451985	0
seq_842Bacteria_NA_NA_NA_NA_NA_NA	-0.0575799	0.299224	1333	0.0452324	0
seq_981Bacteria_Verrucomicrobia_Verrucomicrobiae_Verrucomicrobiales_Verrucomicrobiaceae_Akkermansia_NA	-0.0575799	0.299224	1334	0.0452664	0
seq_982Bacteria_Bacteroidetes_NA_NA_NA_NA_NA	-0.0575799	0.299224	1335	0.0453003	0
seq_1066Bacteria_Firmicutes_Clostridia_Clostridiales_NA_NA_NA	-0.0575799	0.299224	1336	0.0453342	0
seq_1185Bacteria_Bacteroidetes_Bacteroidia_Bacteroidales_NA_NA_NA	-0.0575799	0.299224	1337	0.0453682	0
seq_1324Bacteria_Firmicutes_Clostridia_Clostridiales_Lachnospiraceae_NA_NA	-0.0575799	0.299224	1338	0.0454021	0
seq_1516Bacteria_Firmicutes_Clostridia_Clostridiales_Lachnospiraceae_Lachnospiraceae_UCG-006_NA	-0.0575799	0.299224	1339	0.045436	0
seq_1750Bacteria_NA_NA_NA_NA_NA_NA	-0.0575799	0.299224	1340	0.04547	0
seq_1751Bacteria_Firmicutes_Clostridia_Clostridiales_NA_NA_NA	-0.0575799	0.299224	1341	0.0455039	0
seq_2065Bacteria_Firmicutes_Clostridia_Clostridiales_Lachnospiraceae_NA_NA	-0.0575799	0.299224	1342	0.0455378	0
seq_2440Bacteria_Firmicutes_Clostridia_Clostridiales_Lachnospiraceae_NA_NA	-0.0575799	0.299224	1343	0.0455718	0
seq_2441Bacteria_Firmicutes_Clostridia_Clostridiales_NA_NA_NA	-0.0575799	0.299224	1344	0.0456057	0
seq_2817Bacteria_Bacteroidetes_Bacteroidia_Bacteroidales_NA_NA_NA	-0.0575799	0.299224	1345	0.0456396	0
seq_2818Bacteria_Firmicutes_Clostridia_Clostridiales_Lachnospiraceae_NA_NA	-0.0575799	0.299224	1346	0.0456736	0
seq_2819Bacteria_Firmicutes_Clostridia_Clostridiales_Lachnospiraceae_NA_NA	-0.0575799	0.299224	1347	0.0457075	0
seq_2820Bacteria_Firmicutes_Clostridia_Clostridiales_Ruminococcaceae_Ruminococcaceae_UCG-013_NA	-0.0575799	0.299224	1348	0.0457414	0
seq_15Bacteria_Bacteroidetes_Bacteroidia_Bacteroidales_Bacteroidaceae_Bacteroides_NA	0.0574136	0.300624	1349	0.0457754	0
seq_470Bacteria_Bacteroidetes_Bacteroidia_Bacteroidales_Bacteroidales_S24-7_group_NA_NA	0.0571656	0.30272	1350	0.0458093	0
seq_511Bacteria_Firmicutes_Clostridia_Clostridiales_Lachnospiraceae_NA_NA	0.0571656	0.30272	1351	0.0458432	0
seq_751Bacteria_Firmicutes_Clostridia_Clostridiales_Lachnospiraceae_Lachnospiraceae_FCS020_group_NA	0.0571656	0.30272	1352	0.0458772	0
seq_1837Bacteria_Firmicutes_Clostridia_Clostridiales_Ruminococcaceae_Ruminococcaceae_UCG-014_NA	0.0571656	0.30272	1353	0.0459111	0
seq_2938Bacteria_Firmicutes_NA_NA_NA_NA_NA	0.0571656	0.30272	1354	0.045945	0
seq_515Bacteria_Firmicutes_Clostridia_Clostridiales_Lachnospiraceae_NA_NA	-0.0567514	0.306242	1355	0.045979	0
seq_709Bacteria_Firmicutes_Clostridia_Clostridiales_Lachnospiraceae_NA_NA	-0.0567514	0.306242	1356	0.0460129	0
seq_710Bacteria_Firmicutes_Clostridia_Clostridiales_Lachnospiraceae_NA_NA	-0.0567514	0.306242	1357	0.0460468	0
seq_1446Bacteria_Firmicutes_Clostridia_Clostridiales_Lachnospiraceae_Lachnospiraceae_UCG-001_NA	-0.0567514	0.306242	1358	0.0460808	0
seq_1660Bacteria_Firmicutes_Clostridia_Clostridiales_Lachnospiraceae_NA_NA	-0.0567514	0.306242	1359	0.0461147	0
seq_1914Bacteria_Firmicutes_NA_NA_NA_NA_NA	-0.0567514	0.306242	1360	0.0461486	0
seq_1915Bacteria_Firmicutes_Clostridia_Clostridiales_Lachnospiraceae_Tyzzerella_3_NA	-0.0567514	0.306242	1361	0.0461826	0
seq_2267Bacteria_Firmicutes_Bacilli_NA_NA_NA_NA	-0.0567514	0.306242	1362	0.0462165	0
seq_2268Bacteria_Firmicutes_Clostridia_Clostridiales_Ruminococcaceae_Anaerotruncus_NA	-0.0567514	0.306242	1363	0.0462504	0
seq_2672Bacteria_Firmicutes_Clostridia_Clostridiales_Ruminococcaceae_Ruminococcaceae_UCG-014_NA	-0.0567514	0.306242	1364	0.0462844	0
seq_215Bacteria_Firmicutes_Clostridia_Clostridiales_Lachnospiraceae_Lachnospiraceae_FCS020_group_NA	-0.0561566	0.311348	1365	0.0463183	0
seq_1493Bacteria_Bacteroidetes_NA_NA_NA_NA_NA	-0.0559229	0.313369	1366	0.0463522	0
seq_1726Bacteria_Firmicutes_Clostridia_Clostridiales_NA_NA_NA	-0.0559229	0.313369	1367	0.0463862	0
seq_2022Bacteria_Tenericutes_Mollicutes_Anaeroplasmatales_Anaeroplasmataceae_Anaeroplasma_NA	-0.0559229	0.313369	1368	0.0464201	0
seq_2023Bacteria_Cyanobacteria_Melainabacteria_Gastranaerophilales_NA_NA_NA	-0.0559229	0.313369	1369	0.046454	0
seq_2024Bacteria_Firmicutes_NA_NA_NA_NA_NA	-0.0559229	0.313369	1370	0.046488	0
seq_2394Bacteria_Firmicutes_Clostridia_Clostridiales_Lachnospiraceae_NA_NA	-0.0559229	0.313369	1371	0.0465219	0
seq_93Bacteria_Firmicutes_Erysipelotrichia_Erysipelotrichales_Erysipelotrichaceae_NA_NA	0.0555443	0.316662	1372	0.0465558	0
seq_563Bacteria_Bacteroidetes_Bacteroidia_Bacteroidales_Bacteroidales_S24-7_group_NA_NA	0.0555087	0.316972	1373	0.0465898	0
seq_685Bacteria_Firmicutes_Clostridia_Clostridiales_Lachnospiraceae_NA_NA	0.0555087	0.316972	1374	0.0466237	0
seq_980Bacteria_Firmicutes_Clostridia_Clostridiales_Lachnospiraceae_Tyzzerella_3_NA	0.0555087	0.316972	1375	0.0466576	0
seq_1749Bacteria_Firmicutes_Clostridia_Clostridiales_Lachnospiraceae_NA_NA	0.0555087	0.316972	1376	0.0466916	0
seq_2063Bacteria_Firmicutes_Clostridia_Clostridiales_Lachnospiraceae_NA_NA	0.0555087	0.316972	1377	0.0467255	0
seq_2064Bacteria_Bacteroidetes_Bacteroidia_Bacteroidales_NA_NA_NA	0.0555087	0.316972	1378	0.0467594	0
seq_2437Bacteria_Actinobacteria_Coriobacteriia_Coriobacteriales_Coriobacteriaceae_NA_NA	0.0555087	0.316972	1379	0.0467933	0
seq_2438Bacteria_Bacteroidetes_Bacteroidia_Bacteroidales_NA_NA_NA	0.0555087	0.316972	1380	0.0468273	0
seq_2439Bacteria_Bacteroidetes_Bacteroidia_Bacteroidales_Bacteroidales_S24-7_group_NA_NA	0.0555087	0.316972	1381	0.0468612	0
seq_2816Bacteria_Bacteroidetes_Bacteroidia_Bacteroidales_NA_NA_NA	0.0555087	0.316972	1382	0.0468951	0
seq_335Bacteria_Bacteroidetes_Bacteroidia_Bacteroidales_Bacteroidaceae_Bacteroides_NA	0.0546802	0.32426	1383	0.0469291	0
seq_941Bacteria_Firmicutes_Clostridia_Clostridiales_Ruminococcaceae_Ruminiclostridium_5_NA	0.0546802	0.32426	1384	0.046963	0
seq_1021Bacteria_Firmicutes_Clostridia_Clostridiales_Ruminococcaceae_Ruminiclostridium_5_NA	0.0546802	0.32426	1385	0.0469969	0
seq_1418Bacteria_Firmicutes_Clostridia_Clostridiales_Lachnospiraceae_NA_NA	0.0546802	0.32426	1386	0.0470309	0
seq_1419Bacteria_Tenericutes_Mollicutes_Mollicutes_RF9_NA_NA_NA	0.0546802	0.32426	1387	0.0470648	0
seq_2222Bacteria_Firmicutes_Clostridia_Clostridiales_Clostridiales_vadinBB60_group_NA_NA	0.0546802	0.32426	1388	0.0470987	0
seq_2634Bacteria_Actinobacteria_Coriobacteriia_Coriobacteriales_Coriobacteriaceae_Enterorhabdus_NA	0.0546802	0.32426	1389	0.0471327	0
seq_136Bacteria_Bacteroidetes_Bacteroidia_Bacteroidales_Bacteroidales_S24-7_group_NA_NA	-0.0546727	0.324326	1390	0.0471666	0
seq_216Bacteria_Tenericutes_Mollicutes_Mollicutes_RF9_NA_NA_NA	0.0545974	0.324994	1391	0.0472005	0
seq_201Bacteria_Tenericutes_Mollicutes_Mollicutes_RF9_NA_NA_NA	-0.0545645	0.325287	1392	0.0472345	0
seq_62Bacteria_Firmicutes_Clostridia_Clostridiales_Lachnospiraceae_NA_NA	-0.0544341	0.326446	1393	0.0472684	0
seq_43Bacteria_Proteobacteria_Gammaproteobacteria_Pseudomonadales_Pseudomonadaceae_Pseudomonas_NA	-0.0544024	0.326728	1394	0.0473023	0
seq_21Bacteria_Firmicutes_Clostridia_Clostridiales_Lachnospiraceae_NA_NA	-0.0543638	0.327072	1395	0.0473363	0
seq_20Bacteria_Firmicutes_Clostridia_Clostridiales_Lachnospiraceae_Blautia_NA	0.054305	0.327597	1396	0.0473702	0
seq_150Bacteria_Firmicutes_Clostridia_Clostridiales_Lachnospiraceae_NA_NA	0.0538946	0.331271	1397	0.0474041	0
seq_621Bacteria_Firmicutes_Clostridia_Clostridiales_Family_XIII_[Eubacterium]_nodatum_group_NA	-0.0538517	0.331656	1398	0.0474381	0
seq_858Bacteria_Firmicutes_Clostridia_Clostridiales_Lachnospiraceae_NA_NA	-0.0538517	0.331656	1399	0.047472	0
seq_1393Bacteria_Firmicutes_Clostridia_Clostridiales_Ruminococcaceae_NA_NA	-0.0538517	0.331656	1400	0.0475059	0
seq_1574Bacteria_Firmicutes_Clostridia_Clostridiales_Ruminococcaceae_Ruminiclostridium_5_NA	-0.0538517	0.331656	1401	0.0475399	0
seq_1721Bacteria_Firmicutes_Clostridia_Clostridiales_Lachnospiraceae_NA_NA	-0.0538517	0.331656	1402	0.0475738	0
seq_1804Bacteria_Firmicutes_Clostridia_Clostridiales_Clostridiales_vadinBB60_group_NA_NA	-0.0538517	0.331656	1403	0.0476077	0
seq_1847Bacteria_Firmicutes_Bacilli_NA_NA_NA_NA	-0.0538517	0.331656	1404	0.0476417	0
seq_2011Bacteria_Bacteroidetes_Bacteroidia_Bacteroidales_NA_NA_NA	-0.0538517	0.331656	1405	0.0476756	0
seq_2145Bacteria_Tenericutes_Mollicutes_Mollicutes_RF9_NA_NA_NA	-0.0538517	0.331656	1406	0.0477095	0
seq_2146Bacteria_Bacteroidetes_Bacteroidia_Bacteroidales_Rikenellaceae_Alistipes_NA	-0.0538517	0.331656	1407	0.0477435	0
seq_2530Bacteria_Firmicutes_Clostridia_Clostridiales_Lachnospiraceae_NA_NA	-0.0538517	0.331656	1408	0.0477774	0
seq_2587Bacteria_Firmicutes_Clostridia_Clostridiales_Lachnospiraceae_NA_NA	-0.0538517	0.331656	1409	0.0478113	0
seq_2588Bacteria_NA_NA_NA_NA_NA_NA	-0.0538517	0.331656	1410	0.0478453	0
seq_2775Bacteria_Firmicutes_Clostridia_Clostridiales_Lachnospiraceae_NA_NA	-0.0538517	0.331656	1411	0.0478792	0
seq_2903Bacteria_Firmicutes_Clostridia_Clostridiales_Ruminococcaceae_NA_NA	-0.0538517	0.331656	1412	0.0479131	0
seq_2904Bacteria_Bacteroidetes_NA_NA_NA_NA_NA	-0.0538517	0.331656	1413	0.0479471	0
seq_2905Bacteria_Firmicutes_Clostridia_Clostridiales_Lachnospiraceae_NA_NA	-0.0538517	0.331656	1414	0.047981	0
seq_158Bacteria_Firmicutes_Bacilli_Lactobacillales_Lactobacillaceae_Lactobacillus_NA	0.0536742	0.333255	1415	0.0480149	0
seq_25Bacteria_Proteobacteria_Betaproteobacteria_Burkholderiales_Alcaligenaceae_Parasutterella_excrementihominis	0.0536161	0.333779	1416	0.0480489	0
seq_179Bacteria_Firmicutes_Clostridia_Clostridiales_Lachnospiraceae_Lachnospiraceae_NK4A136_group_NA	-0.0535287	0.334568	1417	0.0480828	0
seq_544Bacteria_Bacteroidetes_Bacteroidia_Bacteroidales_Rikenellaceae_Alistipes_NA	-0.0530232	0.33916	1418	0.0481167	0
seq_1025Bacteria_NA_NA_NA_NA_NA_NA	-0.0530232	0.33916	1419	0.0481507	0
seq_1634Bacteria_Firmicutes_Clostridia_Clostridiales_Ruminococcaceae_Ruminococcaceae_UCG-014_NA	-0.0530232	0.33916	1420	0.0481846	0
seq_2228Bacteria_Bacteroidetes_Bacteroidia_Bacteroidales_NA_NA_NA	-0.0530232	0.33916	1421	0.0482185	0
seq_2996Bacteria_Firmicutes_Erysipelotrichia_Erysipelotrichales_Erysipelotrichaceae_NA_NA	-0.0530232	0.33916	1422	0.0482525	0
seq_118Bacteria_Bacteroidetes_Bacteroidia_Bacteroidales_Bacteroidales_S24-7_group_NA_NA	0.0529075	0.340216	1423	0.0482864	0
seq_228Bacteria_Firmicutes_Clostridia_Clostridiales_Lachnospiraceae_NA_NA	0.0527281	0.341858	1424	0.0483203	0
seq_191Bacteria_Firmicutes_Clostridia_Clostridiales_Ruminococcaceae_Ruminiclostridium_5_NA	-0.0526307	0.342752	1425	0.0483543	0
seq_457Bacteria_Firmicutes_Clostridia_Clostridiales_Ruminococcaceae_Ruminiclostridium_5_NA	0.052609	0.342952	1426	0.0483882	0
seq_1024Bacteria_Bacteroidetes_Bacteroidia_Bacteroidales_NA_NA_NA	0.052609	0.342952	1427	0.0484221	0
seq_1121Bacteria_Bacteroidetes_NA_NA_NA_NA_NA	-0.052609	0.342952	1428	0.0484561	0
seq_1147Bacteria_Firmicutes_Clostridia_Clostridiales_Ruminococcaceae_NA_NA	0.052609	0.342952	1429	0.04849	0
seq_1251Bacteria_Firmicutes_Bacilli_NA_NA_NA_NA	-0.052609	0.342952	1430	0.0485239	0
seq_1679Bacteria_Firmicutes_Erysipelotrichia_Erysipelotrichales_Erysipelotrichaceae_Allobaculum_NA	0.052609	0.342952	1431	0.0485579	0
seq_1680Bacteria_Firmicutes_Clostridia_Clostridiales_Lachnospiraceae_NA_NA	0.052609	0.342952	1432	0.0485918	0
seq_1884Bacteria_Firmicutes_Clostridia_Clostridiales_Clostridiales_vadinBB60_group_NA_NA	0.052609	0.342952	1433	0.0486257	0
seq_1885Bacteria_Bacteroidetes_NA_NA_NA_NA_NA	0.052609	0.342952	1434	0.0486597	0
seq_1886Bacteria_Firmicutes_Clostridia_Clostridiales_Ruminococcaceae_Pseudoflavonifractor_NA	0.052609	0.342952	1435	0.0486936	0
seq_1945Bacteria_Firmicutes_Clostridia_Clostridiales_Lachnospiraceae_NA_NA	0.052609	0.342952	1436	0.0487275	0
seq_2225Bacteria_Firmicutes_Clostridia_Clostridiales_Ruminococcaceae_[Eubacterium]_coprostanoligenes_group_NA	0.052609	0.342952	1437	0.0487615	0
seq_2226Bacteria_Firmicutes_Erysipelotrichia_Erysipelotrichales_Erysipelotrichaceae_NA_NA	-0.052609	0.342952	1438	0.0487954	0
seq_2227Bacteria_Firmicutes_Clostridia_Clostridiales_Ruminococcaceae_NA_NA	-0.052609	0.342952	1439	0.0488293	0
seq_2309Bacteria_Firmicutes_Clostridia_Clostridiales_Lachnospiraceae_Tyzzerella_3_NA	0.052609	0.342952	1440	0.0488633	0
seq_2638Bacteria_Firmicutes_Clostridia_Clostridiales_Lachnospiraceae_NA_NA	0.052609	0.342952	1441	0.0488972	0
seq_2639Bacteria_Firmicutes_Clostridia_Clostridiales_NA_NA_NA	-0.052609	0.342952	1442	0.0489311	0
seq_2994Bacteria_Firmicutes_Clostridia_Clostridiales_Lachnospiraceae_NA_NA	0.052609	0.342952	1443	0.048965	0
seq_2995Bacteria_Firmicutes_Clostridia_Clostridiales_NA_NA_NA	-0.052609	0.342952	1444	0.048999	0
seq_424Bacteria_Firmicutes_Clostridia_Clostridiales_Ruminococcaceae_Ruminiclostridium_5_NA	-0.0521947	0.346771	1445	0.0490329	0
seq_482Bacteria_Firmicutes_Clostridia_Clostridiales_Lachnospiraceae_NA_NA	-0.0521947	0.346771	1446	0.0490668	0
seq_579Bacteria_Actinobacteria_Coriobacteriia_Coriobacteriales_Coriobacteriaceae_Parvibacter_NA	-0.0521947	0.346771	1447	0.0491008	0
seq_893Bacteria_NA_NA_NA_NA_NA_NA	-0.0521947	0.346771	1448	0.0491347	0
seq_919Bacteria_Firmicutes_Clostridia_Clostridiales_Lachnospiraceae_NA_NA	-0.0521947	0.346771	1449	0.0491686	0
seq_1088Bacteria_Firmicutes_Clostridia_Clostridiales_Family_XIII_[Eubacterium]_nodatum_group_NA	-0.0521947	0.346771	1450	0.0492026	0
seq_1218Bacteria_Firmicutes_Clostridia_Clostridiales_Lachnospiraceae_Lachnospiraceae_FCS020_group_NA	-0.0521947	0.346771	1451	0.0492365	0
seq_1287Bacteria_Firmicutes_Clostridia_Clostridiales_Lachnospiraceae_NA_NA	0.0521947	0.346771	1452	0.0492704	0
seq_1288Bacteria_Firmicutes_Clostridia_Clostridiales_Ruminococcaceae_NA_NA	-0.0521947	0.346771	1453	0.0493044	0
seq_1475Bacteria_Firmicutes_Clostridia_Clostridiales_Lachnospiraceae_NA_NA	-0.0521947	0.346771	1454	0.0493383	0
seq_1476Bacteria_Firmicutes_Clostridia_Clostridiales_Lachnospiraceae_NA_NA	-0.0521947	0.346771	1455	0.0493722	0
seq_1559Bacteria_Firmicutes_Clostridia_Clostridiales_Lachnospiraceae_NA_NA	-0.0521947	0.346771	1456	0.0494062	0
seq_1562Bacteria_Firmicutes_Clostridia_Clostridiales_Lachnospiraceae_NA_NA	-0.0521947	0.346771	1457	0.0494401	0
seq_1696Bacteria_NA_NA_NA_NA_NA_NA	-0.0521947	0.346771	1458	0.049474	0
seq_1697Bacteria_Firmicutes_Clostridia_Clostridiales_Ruminococcaceae_Ruminiclostridium_5_NA	-0.0521947	0.346771	1459	0.049508	0
seq_1801Bacteria_Firmicutes_Clostridia_Clostridiales_NA_NA_NA	-0.0521947	0.346771	1460	0.0495419	0
seq_1927Bacteria_Bacteroidetes_Bacteroidia_Bacteroidales_Bacteroidales_S24-7_group_NA_NA	-0.0521947	0.346771	1461	0.0495758	0
seq_1979Bacteria_Firmicutes_Clostridia_Clostridiales_NA_NA_NA	0.0521947	0.346771	1462	0.0496098	0
seq_1980Bacteria_Firmicutes_NA_NA_NA_NA_NA	-0.0521947	0.346771	1463	0.0496437	0
seq_1981Bacteria_Bacteroidetes_Bacteroidia_Bacteroidales_Bacteroidaceae_Bacteroides_NA	-0.0521947	0.346771	1464	0.0496776	0
seq_1982Bacteria_Firmicutes_Clostridia_Clostridiales_Clostridiales_vadinBB60_group_NA_NA	-0.0521947	0.346771	1465	0.0497116	0
seq_2126Bacteria_Bacteroidetes_Bacteroidia_Bacteroidales_NA_NA_NA	-0.0521947	0.346771	1466	0.0497455	0
seq_2127Bacteria_Bacteroidetes_Bacteroidia_Bacteroidales_NA_NA_NA	-0.0521947	0.346771	1467	0.0497794	0
seq_2128Bacteria_Cyanobacteria_Melainabacteria_Gastranaerophilales_NA_NA_NA	-0.0521947	0.346771	1468	0.0498134	0
seq_2129Bacteria_Firmicutes_Clostridia_Clostridiales_Lachnospiraceae_Lachnospiraceae_FE2018_group_NA	-0.0521947	0.346771	1469	0.0498473	0
seq_2130Bacteria_Firmicutes_Clostridia_Clostridiales_NA_NA_NA	-0.0521947	0.346771	1470	0.0498812	0
seq_2131Bacteria_Firmicutes_Bacilli_NA_NA_NA_NA	-0.0521947	0.346771	1471	0.0499152	0
seq_2136Bacteria_Firmicutes_Clostridia_Clostridiales_Lachnospiraceae_NA_NA	-0.0521947	0.346771	1472	0.0499491	0
seq_2288Bacteria_Firmicutes_Clostridia_Clostridiales_Ruminococcaceae_NA_NA	-0.0521947	0.346771	1473	0.049983	0
seq_2357Bacteria_Firmicutes_Clostridia_Clostridiales_Clostridiales_vadinBB60_group_NA_NA	0.0521947	0.346771	1474	0.050017	0
seq_2358Bacteria_Firmicutes_Clostridia_Clostridiales_Lachnospiraceae_NA_NA	-0.0521947	0.346771	1475	0.0500509	0
seq_2513Bacteria_Proteobacteria_Betaproteobacteria_Burkholderiales_Alcaligenaceae_Parasutterella_NA	-0.0521947	0.346771	1476	0.0500848	0
seq_2691Bacteria_Proteobacteria_Alphaproteobacteria_Rhodobacterales_Rhodobacteraceae_Gemmobacter_NA	-0.0521947	0.346771	1477	0.0501188	0
seq_2738Bacteria_Bacteroidetes_NA_NA_NA_NA_NA	-0.0521947	0.346771	1478	0.0501527	0
seq_2739Bacteria_Bacteroidetes_Bacteroidia_Bacteroidales_Rikenellaceae_NA_NA	-0.0521947	0.346771	1479	0.0501866	0
seq_2740Bacteria_Bacteroidetes_Bacteroidia_Bacteroidales_NA_NA_NA	-0.0521947	0.346771	1480	0.0502206	0
seq_2884Bacteria_Firmicutes_Erysipelotrichia_Erysipelotrichales_Erysipelotrichaceae_Erysipelatoclostridium_NA	-0.0521947	0.346771	1481	0.0502545	0
seq_2890Bacteria_Firmicutes_Clostridia_Clostridiales_Lachnospiraceae_NA_NA	-0.0521947	0.346771	1482	0.0502884	0
seq_2891Bacteria_Firmicutes_Bacilli_NA_NA_NA_NA	-0.0521947	0.346771	1483	0.0503224	0
seq_2892Bacteria_Firmicutes_NA_NA_NA_NA_NA	-0.0521947	0.346771	1484	0.0503563	0
seq_85Bacteria_Firmicutes_Clostridia_Clostridiales_Lachnospiraceae_Coprococcus_1_NA	-0.0519959	0.348613	1485	0.0503902	0
seq_338Bacteria_Firmicutes_Clostridia_Clostridiales_Family_XIII_Family_XIII_AD3011_group_NA	-0.0519884	0.348683	1486	0.0504242	0
seq_397Bacteria_Firmicutes_Clostridia_Clostridiales_Ruminococcaceae_Ruminococcaceae_UCG-014_NA	0.0519063	0.349445	1487	0.0504581	0
seq_99Bacteria_Firmicutes_Clostridia_Clostridiales_Lachnospiraceae_NA_NA	-0.0518162	0.350283	1488	0.050492	0
seq_342Bacteria_Firmicutes_Clostridia_Clostridiales_Ruminococcaceae_NA_NA	-0.0517805	0.350616	1489	0.050526	0
seq_1558Bacteria_Firmicutes_Clostridia_Clostridiales_Lachnospiraceae_NA_NA	-0.0517805	0.350616	1490	0.0505599	0
seq_1796Bacteria_Firmicutes_Clostridia_Clostridiales_Lachnospiraceae_NA_NA	-0.0517805	0.350616	1491	0.0505938	0
seq_2123Bacteria_Firmicutes_Clostridia_Clostridiales_Lachnospiraceae_Lachnospiraceae_UCG-006_NA	-0.0517805	0.350616	1492	0.0506278	0
seq_2511Bacteria_Firmicutes_Clostridia_Clostridiales_Lachnospiraceae_NA_NA	-0.0517805	0.350616	1493	0.0506617	0
seq_2881Bacteria_Firmicutes_Clostridia_Clostridiales_Lachnospiraceae_NA_NA	-0.0517805	0.350616	1494	0.0506956	0
seq_2882Bacteria_Firmicutes_Clostridia_Clostridiales_Lachnospiraceae_NA_NA	-0.0517805	0.350616	1495	0.0507296	0
seq_314Bacteria_Bacteroidetes_Bacteroidia_Bacteroidales_Bacteroidales_S24-7_group_NA_NA	-0.051692	0.351441	1496	0.0507635	0
seq_111Bacteria_Firmicutes_Clostridia_Clostridiales_Lachnospiraceae_Incertae_Sedis_NA	-0.0513804	0.354356	1497	0.0507974	0
seq_385Bacteria_Bacteroidetes_Bacteroidia_Bacteroidales_Bacteroidales_S24-7_group_NA_NA	0.0513662	0.354489	1498	0.0508314	0
seq_445Bacteria_Firmicutes_Clostridia_Clostridiales_Ruminococcaceae_Ruminococcaceae_UCG-014_NA	0.0513662	0.354489	1499	0.0508653	0
seq_566Bacteria_Firmicutes_Clostridia_Clostridiales_Ruminococcaceae_NA_NA	0.0513662	0.354489	1500	0.0508992	0
seq_652Bacteria_Firmicutes_Clostridia_Clostridiales_Lachnospiraceae_NA_NA	0.0513662	0.354489	1501	0.0509332	0
seq_686Bacteria_Tenericutes_Mollicutes_Mollicutes_RF9_NA_NA_NA	0.0513662	0.354489	1502	0.0509671	0
seq_694Bacteria_Bacteroidetes_Bacteroidia_Bacteroidales_NA_NA_NA	0.0513662	0.354489	1503	0.051001	0
seq_789Bacteria_Bacteroidetes_NA_NA_NA_NA_NA	0.0513662	0.354489	1504	0.051035	0
seq_844Bacteria_Firmicutes_Clostridia_Clostridiales_Clostridiales_vadinBB60_group_NA_NA	0.0513662	0.354489	1505	0.0510689	0
seq_1220Bacteria_Firmicutes_Clostridia_Clostridiales_Ruminococcaceae_Anaerotruncus_NA	0.0513662	0.354489	1506	0.0511028	0
seq_1370Bacteria_Tenericutes_Mollicutes_Mollicutes_RF9_NA_NA_NA	0.0513662	0.354489	1507	0.0511367	0
seq_1517Bacteria_Firmicutes_Clostridia_Clostridiales_Ruminococcaceae_Ruminococcaceae_UCG-009_NA	0.0513662	0.354489	1508	0.0511707	0
seq_1754Bacteria_Firmicutes_Clostridia_Clostridiales_Lachnospiraceae_NA_NA	0.0513662	0.354489	1509	0.0512046	0
seq_1755Bacteria_Firmicutes_Clostridia_Clostridiales_Lachnospiraceae_NA_NA	0.0513662	0.354489	1510	0.0512385	0
seq_1805Bacteria_Firmicutes_Clostridia_Clostridiales_Lachnospiraceae_NA_NA	0.0513662	0.354489	1511	0.0512725	0
seq_2070Bacteria_Verrucomicrobia_Verrucomicrobiae_Verrucomicrobiales_Verrucomicrobiaceae_Akkermansia_NA	0.0513662	0.354489	1512	0.0513064	0
seq_2071Bacteria_Firmicutes_NA_NA_NA_NA_NA	0.0513662	0.354489	1513	0.0513403	0
seq_2072Bacteria_Bacteroidetes_Bacteroidia_Bacteroidales_NA_NA_NA	0.0513662	0.354489	1514	0.0513743	0
seq_2100Bacteria_Firmicutes_Bacilli_Bacillales_Staphylococcaceae_Jeotgalicoccus_NA	0.0513662	0.354489	1515	0.0514082	0
seq_2101Bacteria_Firmicutes_Clostridia_Clostridiales_Lachnospiraceae_NA_NA	0.0513662	0.354489	1516	0.0514421	0
seq_2102Bacteria_Firmicutes_Clostridia_Clostridiales_Lachnospiraceae_NA_NA	0.0513662	0.354489	1517	0.0514761	0
seq_2107Bacteria_Firmicutes_Clostridia_Clostridiales_Lachnospiraceae_[Eubacterium]_oxidoreducens_group_NA	0.0513662	0.354489	1518	0.05151	0
seq_2444Bacteria_Firmicutes_Clostridia_Clostridiales_Eubacteriaceae_Anaerofustis_NA	0.0513662	0.354489	1519	0.0515439	0
seq_2445Bacteria_NA_NA_NA_NA_NA_NA	0.0513662	0.354489	1520	0.0515779	0
seq_2446Bacteria_Firmicutes_Clostridia_Clostridiales_Ruminococcaceae_NA_NA	0.0513662	0.354489	1521	0.0516118	0
seq_2447Bacteria_Firmicutes_Clostridia_Clostridiales_Ruminococcaceae_Ruminococcaceae_UCG-014_NA	0.0513662	0.354489	1522	0.0516457	0
seq_2491Bacteria_Bacteroidetes_Bacteroidia_Bacteroidales_NA_NA_NA	0.0513662	0.354489	1523	0.0516797	0
seq_2493Bacteria_Firmicutes_Clostridia_Clostridiales_NA_NA_NA	0.0513662	0.354489	1524	0.0517136	0
seq_2906Bacteria_Firmicutes_Clostridia_Clostridiales_NA_NA_NA	0.0513662	0.354489	1525	0.0517475	0
seq_2907Bacteria_Bacteroidetes_Bacteroidia_Bacteroidales_NA_NA_NA	0.0513662	0.354489	1526	0.0517815	0
seq_561Bacteria_Firmicutes_Clostridia_Clostridiales_Lachnospiraceae_Lachnospiraceae_UCG-006_NA	-0.050952	0.358388	1527	0.0518154	0
seq_152Bacteria_Firmicutes_Clostridia_Clostridiales_Lachnospiraceae_NA_NA	0.0505746	0.361964	1528	0.0518493	0
seq_894Bacteria_Firmicutes_Clostridia_Clostridiales_Lachnospiraceae_NA_NA	0.0501235	0.366267	1529	0.0518833	0
seq_1045Bacteria_Firmicutes_Clostridia_Clostridiales_Lachnospiraceae_NA_NA	0.0501235	0.366267	1530	0.0519172	0
seq_1046Bacteria_Firmicutes_Clostridia_Clostridiales_Ruminococcaceae_Ruminococcaceae_UCG-013_NA	0.0501235	0.366267	1531	0.0519511	0
seq_1047Bacteria_Firmicutes_Clostridia_Clostridiales_Lachnospiraceae_[Eubacterium]_oxidoreducens_group_NA	0.0501235	0.366267	1532	0.0519851	0
seq_1294Bacteria_Firmicutes_Clostridia_Clostridiales_Lachnospiraceae_NA_NA	0.0501235	0.366267	1533	0.052019	0
seq_1481Bacteria_Firmicutes_Clostridia_Clostridiales_Lachnospiraceae_NA_NA	0.0501235	0.366267	1534	0.0520529	0
seq_1988Bacteria_Firmicutes_Erysipelotrichia_Erysipelotrichales_Erysipelotrichaceae_NA_NA	0.0501235	0.366267	1535	0.0520869	0
seq_2366Bacteria_Bacteroidetes_NA_NA_NA_NA_NA	0.0501235	0.366267	1536	0.0521208	0
seq_2367Bacteria_Firmicutes_Clostridia_Clostridiales_NA_NA_NA	0.0501235	0.366267	1537	0.0521547	0
seq_2747Bacteria_NA_NA_NA_NA_NA_NA	0.0501235	0.366267	1538	0.0521887	0
seq_2748Bacteria_Tenericutes_Mollicutes_NA_NA_NA_NA	0.0501235	0.366267	1539	0.0522226	0
seq_162Bacteria_Firmicutes_Clostridia_Clostridiales_Lachnospiraceae_NA_NA	0.0500892	0.366596	1540	0.0522565	0
seq_329Bacteria_Firmicutes_Clostridia_Clostridiales_Clostridiales_vadinBB60_group_NA_NA	0.0497175	0.370167	1541	0.0522905	0
seq_197Bacteria_Firmicutes_Clostridia_Clostridiales_Ruminococcaceae_NA_NA	-0.0494327	0.372919	1542	0.0523244	0
seq_913Bacteria_Firmicutes_NA_NA_NA_NA_NA	0.049295	0.374253	1543	0.0523583	0
seq_1083Bacteria_Firmicutes_Clostridia_Clostridiales_NA_NA_NA	0.049295	0.374253	1544	0.0523923	0
seq_1207Bacteria_Firmicutes_Clostridia_Clostridiales_Lachnospiraceae_NA_NA	0.049295	0.374253	1545	0.0524262	0
seq_1208Bacteria_Firmicutes_Clostridia_Clostridiales_Lachnospiraceae_Lachnospiraceae_UCG-005_NA	0.049295	0.374253	1546	0.0524601	0
seq_1347Bacteria_Bacteroidetes_NA_NA_NA_NA_NA	0.049295	0.374253	1547	0.0524941	0
seq_1548Bacteria_Tenericutes_Mollicutes_Mollicutes_RF9_NA_NA_NA	0.049295	0.374253	1548	0.052528	0
seq_2099Bacteria_Firmicutes_Clostridia_Clostridiales_Ruminococcaceae_Ruminococcaceae_UCG-014_NA	0.049295	0.374253	1549	0.0525619	0
seq_2490Bacteria_Firmicutes_Erysipelotrichia_Erysipelotrichales_Erysipelotrichaceae_NA_NA	0.049295	0.374253	1550	0.0525959	0
seq_915Bacteria_Bacteroidetes_NA_NA_NA_NA_NA	-0.0492851	0.374349	1551	0.0526298	0
seq_1349Bacteria_Verrucomicrobia_Verrucomicrobiae_Verrucomicrobiales_Verrucomicrobiaceae_Akkermansia_NA	-0.0492851	0.374349	1552	0.0526637	0
seq_1350Bacteria_Firmicutes_Clostridia_Clostridiales_Ruminococcaceae_Anaerotruncus_NA	-0.0492851	0.374349	1553	0.0526977	0
seq_1553Bacteria_Firmicutes_Clostridia_Clostridiales_Lachnospiraceae_Lachnospiraceae_UCG-001_NA	-0.0492851	0.374349	1554	0.0527316	0
seq_2110Bacteria_Firmicutes_Clostridia_Clostridiales_Ruminococcaceae_NA_NA	-0.0492851	0.374349	1555	0.0527655	0
seq_2111Bacteria_Firmicutes_Clostridia_Clostridiales_Ruminococcaceae_NA_NA	-0.0492851	0.374349	1556	0.0527995	0
seq_2112Bacteria_Firmicutes_Clostridia_Clostridiales_Lachnospiraceae_NA_NA	-0.0492851	0.374349	1557	0.0528334	0
seq_2497Bacteria_Bacteroidetes_Bacteroidia_Bacteroidales_NA_NA_NA	-0.0492851	0.374349	1558	0.0528673	0
seq_2498Bacteria_Bacteroidetes_Bacteroidia_Bacteroidales_Bacteroidales_S24-7_group_NA_NA	-0.0492851	0.374349	1559	0.0529013	0
seq_367Bacteria_Firmicutes_Erysipelotrichia_Erysipelotrichales_Erysipelotrichaceae_NA_NA	-0.0492778	0.37442	1560	0.0529352	0
seq_382Bacteria_Firmicutes_Clostridia_Clostridiales_Lachnospiraceae_Coprococcus_1_NA	0.0492058	0.375119	1561	0.0529691	0
seq_155Bacteria_Firmicutes_Clostridia_Clostridiales_Lachnospiraceae_Lachnoclostridium_NA	0.0488854	0.37824	1562	0.0530031	0
seq_252Bacteria_Firmicutes_Clostridia_Clostridiales_Ruminococcaceae_Ruminococcaceae_UCG-014_NA	0.0484028	0.382971	1563	0.053037	0
seq_514Bacteria_Bacteroidetes_Bacteroidia_Bacteroidales_Bacteroidaceae_Bacteroides_NA	-0.047638	0.390542	1564	0.0530709	0
seq_883Bacteria_Firmicutes_Clostridia_Clostridiales_Ruminococcaceae_Ruminococcaceae_UCG-014_NA	-0.047638	0.390542	1565	0.0531049	0
seq_933Bacteria_Bacteroidetes_Bacteroidia_Bacteroidales_Rikenellaceae_Alistipes_NA	-0.047638	0.390542	1566	0.0531388	0
seq_1129Bacteria_Firmicutes_Clostridia_Clostridiales_Lachnospiraceae_Lachnospiraceae_NK4A136_group_NA	-0.047638	0.390542	1567	0.0531727	0
seq_1385Bacteria_Firmicutes_Clostridia_Clostridiales_Lachnospiraceae_NA_NA	-0.047638	0.390542	1568	0.0532067	0
seq_1440Bacteria_Actinobacteria_Coriobacteriia_Coriobacteriales_Coriobacteriaceae_NA_NA	-0.047638	0.390542	1569	0.0532406	0
seq_1652Bacteria_Firmicutes_Clostridia_Clostridiales_Lachnospiraceae_NA_NA	-0.047638	0.390542	1570	0.0532745	0
seq_1835Bacteria_Firmicutes_Bacilli_Lactobacillales_NA_NA_NA	-0.047638	0.390542	1571	0.0533084	0
seq_1902Bacteria_Firmicutes_Clostridia_Clostridiales_Lachnospiraceae_[Eubacterium]_oxidoreducens_group_NA	-0.047638	0.390542	1572	0.0533424	0
seq_2177Bacteria_Saccharibacteria_Unknown_Class_Unknown_Order_Unknown_Family_Candidatus_Saccharimonas_NA	-0.047638	0.390542	1573	0.0533763	0
seq_2254Bacteria_Bacteroidetes_Bacteroidia_Bacteroidales_NA_NA_NA	-0.047638	0.390542	1574	0.0534102	0
seq_2567Bacteria_Firmicutes_Clostridia_Clostridiales_Ruminococcaceae_Ruminococcaceae_UCG-014_NA	-0.047638	0.390542	1575	0.0534442	0
seq_2568Bacteria_Firmicutes_Clostridia_Clostridiales_NA_NA_NA	-0.047638	0.390542	1576	0.0534781	0
seq_2569Bacteria_Proteobacteria_Alphaproteobacteria_Rhodobacterales_Rhodobacteraceae_Gemmobacter_NA	-0.047638	0.390542	1577	0.053512	0
seq_2570Bacteria_Firmicutes_Clostridia_Clostridiales_Lachnospiraceae_NA_NA	-0.047638	0.390542	1578	0.053546	0
seq_2571Bacteria_Bacteroidetes_NA_NA_NA_NA_NA	-0.047638	0.390542	1579	0.0535799	0
seq_2934Bacteria_Firmicutes_Clostridia_Clostridiales_Ruminococcaceae_NA_NA	-0.047638	0.390542	1580	0.0536138	0
seq_2935Bacteria_Bacteroidetes_Bacteroidia_Bacteroidales_NA_NA_NA	-0.047638	0.390542	1581	0.0536478	0
seq_213Bacteria_Firmicutes_Clostridia_Clostridiales_Ruminococcaceae_Anaerotruncus_NA	0.0475054	0.391864	1582	0.0536817	0
seq_517Bacteria_Firmicutes_Clostridia_Clostridiales_Lachnospiraceae_Acetatifactor_NA	-0.0472238	0.394681	1583	0.0537156	0
seq_637Bacteria_Firmicutes_Clostridia_Clostridiales_Lachnospiraceae_NA_NA	-0.0472238	0.394681	1584	0.0537496	0
seq_881Bacteria_Firmicutes_NA_NA_NA_NA_NA	-0.0472238	0.394681	1585	0.0537835	0
seq_945Bacteria_Firmicutes_Clostridia_Clostridiales_Lachnospiraceae_Lactonifactor_NA	-0.0472238	0.394681	1586	0.0538174	0
seq_1052Bacteria_NA_NA_NA_NA_NA_NA	-0.0472238	0.394681	1587	0.0538514	0
seq_1299Bacteria_Bacteroidetes_Bacteroidia_Bacteroidales_Bacteroidales_S24-7_group_NA_NA	-0.0472238	0.394681	1588	0.0538853	0
seq_1300Bacteria_Firmicutes_Clostridia_Clostridiales_Ruminococcaceae_NA_NA	-0.0472238	0.394681	1589	0.0539192	0
seq_1301Bacteria_Firmicutes_Clostridia_Clostridiales_Lachnospiraceae_NA_NA	-0.0472238	0.394681	1590	0.0539532	0
seq_1486Bacteria_Firmicutes_Clostridia_Clostridiales_NA_NA_NA	-0.0472238	0.394681	1591	0.0539871	0
seq_1642Bacteria_Bacteroidetes_Bacteroidia_Bacteroidales_Bacteroidales_S24-7_group_NA_NA	-0.0472238	0.394681	1592	0.054021	0
seq_2371Bacteria_Bacteroidetes_Bacteroidia_Bacteroidales_Bacteroidales_S24-7_group_NA_NA	-0.0472238	0.394681	1593	0.054055	0
seq_2651Bacteria_Firmicutes_Clostridia_NA_NA_NA_NA	-0.0472238	0.394681	1594	0.0540889	0
seq_114Bacteria_Firmicutes_Clostridia_Clostridiales_Christensenellaceae_NA_NA	0.0472204	0.394715	1595	0.0541228	0
seq_436Bacteria_Bacteroidetes_Bacteroidia_Bacteroidales_Bacteroidales_S24-7_group_NA_NA	0.0459054	0.408027	1596	0.0541568	0
seq_259Bacteria_Firmicutes_Clostridia_Clostridiales_Lachnospiraceae_Lachnospiraceae_UCG-010_NA	0.0456597	0.410544	1597	0.0541907	0
seq_142Bacteria_Bacteroidetes_Bacteroidia_Bacteroidales_Bacteroidales_S24-7_group_NA_NA	0.0454811	0.412378	1598	0.0542246	0
seq_180Bacteria_Firmicutes_Clostridia_Clostridiales_Ruminococcaceae_Ruminococcaceae_UCG-014_NA	-0.0454518	0.41268	1599	0.0542586	0
seq_206Bacteria_Firmicutes_Clostridia_Clostridiales_Ruminococcaceae_Ruminiclostridium_9_NA	0.0453684	0.413539	1600	0.0542925	0
seq_135Bacteria_Firmicutes_Clostridia_Clostridiales_Ruminococcaceae_Ruminiclostridium_5_NA	-0.0449407	0.417959	1601	0.0543264	0
seq_178Bacteria_Firmicutes_Clostridia_Clostridiales_Lachnospiraceae_Lachnoclostridium_NA	-0.0449307	0.418064	1602	0.0543604	0
seq_399Bacteria_Bacteroidetes_Bacteroidia_Bacteroidales_Bacteroidales_S24-7_group_NA_NA	-0.0447718	0.419713	1603	0.0543943	0
seq_726Bacteria_Firmicutes_Clostridia_Clostridiales_Ruminococcaceae_Ruminococcaceae_UCG-003_NA	-0.0447383	0.420061	1604	0.0544282	0
seq_972Bacteria_Firmicutes_Clostridia_Clostridiales_Family_XIII_[Eubacterium]_nodatum_group_NA	-0.0447383	0.420061	1605	0.0544622	0
seq_1306Bacteria_NA_NA_NA_NA_NA_NA	-0.0447383	0.420061	1606	0.0544961	0
seq_1723Bacteria_Bacteroidetes_NA_NA_NA_NA_NA	-0.0447383	0.420061	1607	0.05453	0
seq_2013Bacteria_Firmicutes_Clostridia_Clostridiales_Ruminococcaceae_NA_NA	-0.0447383	0.420061	1608	0.054564	0
seq_2383Bacteria_Firmicutes_Clostridia_Clostridiales_Lachnospiraceae_[Eubacterium]_oxidoreducens_group_NA	-0.0447383	0.420061	1609	0.0545979	0
seq_2384Bacteria_Firmicutes_Clostridia_Clostridiales_Lachnospiraceae_NA_NA	-0.0447383	0.420061	1610	0.0546318	0
seq_2385Bacteria_Firmicutes_Clostridia_Clostridiales_Ruminococcaceae_NA_NA	-0.0447383	0.420061	1611	0.0546658	0
seq_708Bacteria_Firmicutes_Clostridia_Clostridiales_Lachnospiraceae_NA_NA	0.0443241	0.424382	1612	0.0546997	0
seq_1648Bacteria_Firmicutes_Clostridia_Clostridiales_Lachnospiraceae_NA_NA	0.0443241	0.424382	1613	0.0547336	0
seq_2246Bacteria_Firmicutes_Clostridia_Clostridiales_Lachnospiraceae_NA_NA	0.0443241	0.424382	1614	0.0547676	0
seq_2247Bacteria_Firmicutes_Clostridia_Clostridiales_Lachnospiraceae_NA_NA	0.0443241	0.424382	1615	0.0548015	0
seq_380Bacteria_Verrucomicrobia_Verrucomicrobiae_Verrucomicrobiales_Verrucomicrobiaceae_Akkermansia_NA	0.0439098	0.428729	1616	0.0548354	0
seq_737Bacteria_Firmicutes_Bacilli_Lactobacillales_NA_NA_NA	0.0439098	0.428729	1617	0.0548694	0
seq_738Bacteria_Firmicutes_Clostridia_Clostridiales_Lachnospiraceae_NA_NA	0.0439098	0.428729	1618	0.0549033	0
seq_906Bacteria_Firmicutes_Clostridia_Clostridiales_Clostridiales_vadinBB60_group_NA_NA	0.0439098	0.428729	1619	0.0549372	0
seq_983Bacteria_Firmicutes_Clostridia_Clostridiales_Ruminococcaceae_Oscillibacter_NA	0.0439098	0.428729	1620	0.0549712	0
seq_984Bacteria_Firmicutes_Clostridia_Clostridiales_Ruminococcaceae_Ruminococcaceae_UCG-014_NA	0.0439098	0.428729	1621	0.0550051	0
seq_1068Bacteria_Firmicutes_Clostridia_Clostridiales_Lachnospiraceae_NA_NA	0.0439098	0.428729	1622	0.055039	0
seq_1187Bacteria_Tenericutes_Mollicutes_Mollicutes_RF9_NA_NA_NA	0.0439098	0.428729	1623	0.055073	0
seq_2068Bacteria_Firmicutes_Clostridia_Clostridiales_Ruminococcaceae_NA_NA	0.0439098	0.428729	1624	0.0551069	0
seq_2069Bacteria_Firmicutes_Clostridia_Clostridiales_Lachnospiraceae_NA_NA	0.0439098	0.428729	1625	0.0551408	0
seq_2443Bacteria_Firmicutes_Clostridia_Clostridiales_Lachnospiraceae_NA_NA	0.0439098	0.428729	1626	0.0551748	0
seq_2822Bacteria_Firmicutes_Clostridia_Clostridiales_Lachnospiraceae_NA_NA	0.0439098	0.428729	1627	0.0552087	0
seq_1344Bacteria_NA_NA_NA_NA_NA_NA	-0.0434956	0.433101	1628	0.0552426	0
seq_1780Bacteria_Firmicutes_Clostridia_Clostridiales_Ruminococcaceae_Ruminiclostridium_5_NA	-0.0434956	0.433101	1629	0.0552766	0
seq_1781Bacteria_Bacteroidetes_Bacteroidia_Bacteroidales_NA_NA_NA	-0.0434956	0.433101	1630	0.0553105	0
seq_2481Bacteria_Bacteroidetes_Bacteroidia_Bacteroidales_NA_NA_NA	-0.0434956	0.433101	1631	0.0553444	0
seq_2482Bacteria_NA_NA_NA_NA_NA_NA	-0.0434956	0.433101	1632	0.0553784	0
seq_2483Bacteria_NA_NA_NA_NA_NA_NA	-0.0434956	0.433101	1633	0.0554123	0
seq_935Bacteria_Firmicutes_Clostridia_Clostridiales_Lachnospiraceae_NA_NA	0.0434178	0.433925	1634	0.0554462	0
seq_936Bacteria_Firmicutes_Clostridia_Clostridiales_Lachnospiraceae_NA_NA	0.0434178	0.433925	1635	0.0554801	0
seq_1012Bacteria_Firmicutes_Clostridia_Clostridiales_Lachnospiraceae_NA_NA	0.0434178	0.433925	1636	0.0555141	0
seq_1110Bacteria_Firmicutes_Clostridia_Clostridiales_Lachnospiraceae_Tyzzerella_3_NA	0.0434178	0.433925	1637	0.055548	0
seq_1612Bacteria_Firmicutes_Clostridia_Clostridiales_Family_XIII_Family_XIII_UCG-001_NA	0.0434178	0.433925	1638	0.0555819	0
seq_82Bacteria_Firmicutes_Clostridia_Clostridiales_Ruminococcaceae_Ruminococcaceae_UCG-014_NA	0.0432581	0.435619	1639	0.0556159	0
seq_630Bacteria_Firmicutes_Clostridia_Clostridiales_Ruminococcaceae_Ruminococcaceae_UCG-005_NA	0.0430814	0.437499	1640	0.0556498	0
seq_1268Bacteria_Firmicutes_Clostridia_Clostridiales_Lachnospiraceae_Tyzzerella_3_NA	0.0430814	0.437499	1641	0.0556837	0
seq_1269Bacteria_Firmicutes_Clostridia_Clostridiales_Ruminococcaceae_Ruminococcaceae_UCG-014_NA	0.0430814	0.437499	1642	0.0557177	0
seq_1457Bacteria_Firmicutes_Clostridia_Clostridiales_Lachnospiraceae_NA_NA	0.0430814	0.437499	1643	0.0557516	0
seq_1458Bacteria_Firmicutes_Clostridia_Clostridiales_Ruminococcaceae_Anaerofilum_NA	0.0430814	0.437499	1644	0.0557855	0
seq_2003Bacteria_Tenericutes_Mollicutes_Mollicutes_RF9_NA_NA_NA	0.0430814	0.437499	1645	0.0558195	0
seq_2296Bacteria_Firmicutes_Clostridia_Clostridiales_Lachnospiraceae_NA_NA	0.0430814	0.437499	1646	0.0558534	0
seq_2373Bacteria_Firmicutes_Clostridia_Clostridiales_Lachnospiraceae_NA_NA	0.0430814	0.437499	1647	0.0558873	0
seq_2374Bacteria_Firmicutes_Clostridia_Clostridiales_Lachnospiraceae_NA_NA	0.0430814	0.437499	1648	0.0559213	0
seq_2697Bacteria_Firmicutes_Clostridia_Clostridiales_Family_XIII_Family_XIII_UCG-001_NA	0.0430814	0.437499	1649	0.0559552	0
seq_2698Bacteria_Firmicutes_Clostridia_Clostridiales_Ruminococcaceae_Oscillibacter_NA	0.0430814	0.437499	1650	0.0559891	0
seq_2768Bacteria_Bacteroidetes_Bacteroidia_Bacteroidales_NA_NA_NA	0.0430814	0.437499	1651	0.0560231	0
seq_72Bacteria_Firmicutes_Clostridia_Clostridiales_Lachnospiraceae_NA_NA	-0.043046	0.437875	1652	0.056057	0
seq_687Bacteria_Firmicutes_Clostridia_Clostridiales_Lachnospiraceae_Lachnospiraceae_FCS020_group_NA	0.0426671	0.441922	1653	0.0560909	0
seq_784Bacteria_Bacteroidetes_Bacteroidia_Bacteroidales_NA_NA_NA	0.0426671	0.441922	1654	0.0561249	0
seq_1535Bacteria_Firmicutes_Clostridia_Clostridiales_Ruminococcaceae_Pseudoflavonifractor_NA	0.0426671	0.441922	1655	0.0561588	0
seq_1536Bacteria_Firmicutes_NA_NA_NA_NA_NA	0.0426671	0.441922	1656	0.0561927	0
seq_1767Bacteria_Firmicutes_Clostridia_Clostridiales_Ruminococcaceae_Ruminiclostridium_5_NA	0.0426671	0.441922	1657	0.0562267	0
seq_2460Bacteria_Firmicutes_Clostridia_Clostridiales_Lachnospiraceae_NA_NA	0.0426671	0.441922	1658	0.0562606	0
seq_2461Bacteria_Firmicutes_Clostridia_Clostridiales_Ruminococcaceae_NA_NA	0.0426671	0.441922	1659	0.0562945	0
seq_2462Bacteria_Tenericutes_Mollicutes_Mollicutes_RF9_NA_NA_NA	0.0426671	0.441922	1660	0.0563285	0
seq_2838Bacteria_Firmicutes_Clostridia_Clostridiales_NA_NA_NA	0.0426671	0.441922	1661	0.0563624	0
seq_2839Bacteria_Firmicutes_Clostridia_Clostridiales_Ruminococcaceae_NA_NA	0.0426671	0.441922	1662	0.0563963	0
seq_267Bacteria_Firmicutes_Erysipelotrichia_Erysipelotrichales_Erysipelotrichaceae_Turicibacter_NA	-0.0424481	0.444271	1663	0.0564303	0
seq_115Bacteria_Firmicutes_Clostridia_Clostridiales_Lachnospiraceae_NA_NA	0.0423561	0.44526	1664	0.0564642	0
seq_703Bacteria_Bacteroidetes_Bacteroidia_Bacteroidales_Bacteroidales_S24-7_group_NA_NA	-0.0422529	0.446371	1665	0.0564981	0
seq_805Bacteria_Bacteroidetes_Bacteroidia_Bacteroidales_Bacteroidaceae_Bacteroides_NA	-0.0422529	0.446371	1666	0.0565321	0
seq_1013Bacteria_Firmicutes_Erysipelotrichia_Erysipelotrichales_Erysipelotrichaceae_Candidatus_Stoquefichus_NA	-0.0422529	0.446371	1667	0.056566	0
seq_1111Bacteria_Firmicutes_Clostridia_Clostridiales_Lachnospiraceae_Lactonifactor_NA	-0.0422529	0.446371	1668	0.0565999	0
seq_1856Bacteria_Firmicutes_Clostridia_Clostridiales_Lachnospiraceae_NA_NA	-0.0422529	0.446371	1669	0.0566339	0
seq_2597Bacteria_Bacteroidetes_Bacteroidia_Bacteroidales_Bacteroidales_S24-7_group_NA_NA	-0.0422529	0.446371	1670	0.0566678	0
seq_184Bacteria_Firmicutes_Clostridia_Clostridiales_Lachnospiraceae_NA_NA	0.0421055	0.44796	1671	0.0567017	0
seq_425Bacteria_Firmicutes_Clostridia_Clostridiales_Ruminococcaceae_Ruminiclostridium_5_NA	-0.0418386	0.450845	1672	0.0567357	0
seq_494Bacteria_Firmicutes_Clostridia_Clostridiales_Lachnospiraceae_NA_NA	-0.0418386	0.450845	1673	0.0567696	0
seq_727Bacteria_Firmicutes_Clostridia_Clostridiales_Ruminococcaceae_Ruminiclostridium_5_NA	-0.0418386	0.450845	1674	0.0568035	0
seq_901Bacteria_Firmicutes_Clostridia_Clostridiales_Lachnospiraceae_NA_NA	-0.0418386	0.450845	1675	0.0568375	0
seq_902Bacteria_Firmicutes_Clostridia_Clostridiales_Ruminococcaceae_Ruminiclostridium_5_NA	-0.0418386	0.450845	1676	0.0568714	0
seq_973Bacteria_Bacteroidetes_Bacteroidia_Bacteroidales_Bacteroidaceae_Bacteroides_NA	-0.0418386	0.450845	1677	0.0569053	0
seq_1054Bacteria_Bacteroidetes_Bacteroidia_Bacteroidales_NA_NA_NA	-0.0418386	0.450845	1678	0.0569393	0
seq_1171Bacteria_Firmicutes_Clostridia_Clostridiales_Lachnospiraceae_NA_NA	-0.0418386	0.450845	1679	0.0569732	0
seq_1492Bacteria_Firmicutes_Clostridia_Clostridiales_Lachnospiraceae_NA_NA	-0.0418386	0.450845	1680	0.0570071	0
seq_1725Bacteria_Firmicutes_Clostridia_Clostridiales_Ruminococcaceae_Ruminococcaceae_UCG-010_NA	-0.0418386	0.450845	1681	0.0570411	0
seq_2014Bacteria_Firmicutes_Clostridia_Clostridiales_Lachnospiraceae_[Eubacterium]_oxidoreducens_group_NA	-0.0418386	0.450845	1682	0.057075	0
seq_2015Bacteria_Firmicutes_Clostridia_Clostridiales_Lachnospiraceae_NA_NA	-0.0418386	0.450845	1683	0.0571089	0
seq_2016Bacteria_NA_NA_NA_NA_NA_NA	-0.0418386	0.450845	1684	0.0571429	0
seq_2389Bacteria_Firmicutes_Clostridia_Clostridiales_Lachnospiraceae_NA_NA	-0.0418386	0.450845	1685	0.0571768	0
seq_2782Bacteria_Proteobacteria_Betaproteobacteria_NA_NA_NA_NA	-0.0418386	0.450845	1686	0.0572107	0
seq_2783Bacteria_NA_NA_NA_NA_NA_NA	-0.0418386	0.450845	1687	0.0572447	0
seq_510Bacteria_Firmicutes_Clostridia_Clostridiales_Lachnospiraceae_NA_NA	-0.0418352	0.450882	1688	0.0572786	0
seq_1192Bacteria_Firmicutes_Clostridia_Clostridiales_Lachnospiraceae_NA_NA	-0.0414244	0.455344	1689	0.0573125	0
seq_1525Bacteria_Firmicutes_NA_NA_NA_NA_NA	-0.0414244	0.455344	1690	0.0573465	0
seq_1760Bacteria_Actinobacteria_Coriobacteriia_Coriobacteriales_Coriobacteriaceae_NA_NA	-0.0414244	0.455344	1691	0.0573804	0
seq_1761Bacteria_NA_NA_NA_NA_NA_NA	-0.0414244	0.455344	1692	0.0574143	0
seq_2450Bacteria_Firmicutes_Clostridia_Clostridiales_NA_NA_NA	-0.0414244	0.455344	1693	0.0574483	0
seq_2829Bacteria_Bacteroidetes_Bacteroidia_NA_NA_NA_NA	-0.0414244	0.455344	1694	0.0574822	0
seq_728Bacteria_Bacteroidetes_Bacteroidia_Bacteroidales_NA_NA_NA	-0.0412458	0.457292	1695	0.0575161	0
seq_711Bacteria_Firmicutes_Clostridia_Clostridiales_Lachnospiraceae_Coprococcus_1_NA	0.0410101	0.459869	1696	0.0575501	0
seq_818Bacteria_Firmicutes_Clostridia_Clostridiales_Ruminococcaceae_NA_NA	-0.0410101	0.459869	1697	0.057584	0
seq_819Bacteria_Firmicutes_Clostridia_Clostridiales_Ruminococcaceae_NA_NA	-0.0410101	0.459869	1698	0.0576179	0
seq_882Bacteria_Verrucomicrobia_Verrucomicrobiae_Verrucomicrobiales_Verrucomicrobiaceae_Akkermansia_NA	-0.0410101	0.459869	1699	0.0576518	0
seq_1439Bacteria_Firmicutes_Erysipelotrichia_Erysipelotrichales_Erysipelotrichaceae_Turicibacter_NA	-0.0410101	0.459869	1700	0.0576858	0
seq_1651Bacteria_Firmicutes_Clostridia_Clostridiales_Peptococcaceae_NA_NA	-0.0410101	0.459869	1701	0.0577197	0
seq_1923Bacteria_Firmicutes_Clostridia_Clostridiales_Lachnospiraceae_Coprococcus_1_NA	0.0410101	0.459869	1702	0.0577536	0
seq_2278Bacteria_Firmicutes_Clostridia_Clostridiales_Ruminococcaceae_Ruminococcaceae_UCG-013_NA	0.0410101	0.459869	1703	0.0577876	0
seq_2279Bacteria_Verrucomicrobia_Verrucomicrobiae_Verrucomicrobiales_NA_NA_NA	0.0410101	0.459869	1704	0.0578215	0
seq_2280Bacteria_Firmicutes_Clostridia_Clostridiales_NA_NA_NA	0.0410101	0.459869	1705	0.0578554	0
seq_2665Bacteria_Firmicutes_Clostridia_Clostridiales_Lachnospiraceae_NA_NA	-0.0410101	0.459869	1706	0.0578894	0
seq_2666Bacteria_Firmicutes_Clostridia_Clostridiales_Lachnospiraceae_NA_NA	-0.0410101	0.459869	1707	0.0579233	0
seq_2687Bacteria_Firmicutes_Clostridia_Clostridiales_Lachnospiraceae_NA_NA	0.0410101	0.459869	1708	0.0579572	0
seq_654Bacteria_Firmicutes_Clostridia_Clostridiales_Ruminococcaceae_NA_NA	-0.0405959	0.464418	1709	0.0579912	0
seq_1355Bacteria_Firmicutes_Clostridia_Clostridiales_Lachnospiraceae_NA_NA	-0.0405959	0.464418	1710	0.0580251	0
seq_2114Bacteria_Firmicutes_Clostridia_Clostridiales_Lachnospiraceae_NA_NA	-0.0405959	0.464418	1711	0.058059	0
seq_2875Bacteria_Firmicutes_Clostridia_Clostridiales_NA_NA_NA	-0.0405959	0.464418	1712	0.058093	0
seq_103Bacteria_Bacteroidetes_Bacteroidia_Bacteroidales_Rikenellaceae_Alistipes_NA	-0.0403201	0.46746	1713	0.0581269	0
seq_220Bacteria_Bacteroidetes_Bacteroidia_Bacteroidales_Bacteroidales_S24-7_group_NA_NA	0.0401378	0.469478	1714	0.0581608	0
seq_611Bacteria_Bacteroidetes_Bacteroidia_Bacteroidales_Bacteroidales_S24-7_group_NA_NA	0.0397674	0.47359	1715	0.0581948	0
seq_1077Bacteria_Firmicutes_Clostridia_Clostridiales_Lachnospiraceae_NA_NA	0.0397674	0.47359	1716	0.0582287	0
seq_1332Bacteria_Firmicutes_Clostridia_Clostridiales_Ruminococcaceae_Ruminococcaceae_UCG-014_NA	0.0397674	0.47359	1717	0.0582626	0
seq_1333Bacteria_Firmicutes_Clostridia_Clostridiales_Ruminococcaceae_Oscillibacter_NA	0.0397674	0.47359	1718	0.0582966	0
seq_1766Bacteria_Bacteroidetes_NA_NA_NA_NA_NA	0.0397674	0.47359	1719	0.0583305	0
seq_2084Bacteria_Firmicutes_Erysipelotrichia_Erysipelotrichales_Erysipelotrichaceae_NA_NA	0.0397674	0.47359	1720	0.0583644	0
seq_392Bacteria_Firmicutes_Clostridia_Clostridiales_Lachnospiraceae_NA_NA	-0.0393532	0.478214	1721	0.0583984	0
seq_522Bacteria_Firmicutes_Clostridia_Clostridiales_Lachnospiraceae_NA_NA	-0.0393532	0.478214	1722	0.0584323	0
seq_1106Bacteria_Firmicutes_Clostridia_Clostridiales_Ruminococcaceae_Ruminiclostridium_NA	-0.0393532	0.478214	1723	0.0584662	0
seq_1107Bacteria_NA_NA_NA_NA_NA_NA	-0.0393532	0.478214	1724	0.0585002	0
seq_1235Bacteria_Bacteroidetes_Bacteroidia_Bacteroidales_NA_NA_NA	-0.0393532	0.478214	1725	0.0585341	0
seq_1391Bacteria_Firmicutes_Clostridia_Clostridiales_Christensenellaceae_NA_NA	-0.0393532	0.478214	1726	0.058568	0
seq_1392Bacteria_Firmicutes_Clostridia_Clostridiales_Lachnospiraceae_NA_NA	-0.0393532	0.478214	1727	0.058602	0
seq_1690Bacteria_Firmicutes_Bacilli_NA_NA_NA_NA	0.0393532	0.478214	1728	0.0586359	0
seq_2185Bacteria_Firmicutes_Clostridia_Clostridiales_Lachnospiraceae_NA_NA	-0.0393532	0.478214	1729	0.0586698	0
[truncated: 1,271 more rows]
