# Supplementary material for: Spontaneous episodic inflammation in the intestines of mice lacking HNF4A is driven by microbiota and associated with early life microbiota alterations
Source: mBio. 2023 Aug 1;14(4):e01504-23. doi: 10.1128/mbio.01504-23 (PMC10470520; doi:10.1128/mbio.01504-23)
Supplement: Table S5 — Akkermansia strain list, heatmap values for Figure S5, and summary of significantly enriched COGs, pfams, KEGG pathways in AmV or non-AmV Akkermansia strains. [file mbio.01504-23-s0006.xlsx]

## Sheet: Strain list
Table S5: Comparative genomics of Akkermansia strains
These strains were used in the comparative genomics and functional enrichment analysis described in Figure 7 and Supplemental Figure S4
Strain name	Phylogroup (based on clustering with reference)	Publication/ATCC number	Host Species	Bio Sample	Bio Project	Accession	Source
Mouse2	AmV	PMID: 34715771	Mouse	SAMEA104102608	PRJEB21068	GCA_900184965.1	Mouse from Animal facility of the Institute of Microbiology, ETH Zürich, Switzerland
MmAkk3	AmV	This study	Mouse	SAMN32279889	PRJNA913185	CP114598	Hnf4aΔIEC mouse from Duke MSRBII 160A SPF facility
MmAkk2	AmV	This study	Mouse	SAMN32279601	PRJNA913185	CP114596	Muc2-/- mouse from Duke
Akk2650	AmIb (Reference strain)	PMID: 34006653	Human	SAMN18353368	PRJNA715455	GCA_018779675.1	Healthy weight human
Akk0880	AmIb (Reference strain)	PMID: 34006653	Human	SAMN18350241	PRJNA715455	GCA_018847535.1	Healthy weight human
GP13	AmIa	PMID: 29047329	Mouse	SAMN08162522	PRJNA331216	GCA_002885455.1	Mouse
GP26	AmIa	PMID: 29047329	Mouse	SAMN08162528	PRJNA331216	GCA_002885335.1	Mouse
139	AmIa	PMID: 31334133	Mouse	SAMN10963682	PRJNA523108	GCF_004319565.1	Mouse
Akk2670	AmIa (Reference strain)	PMID: 34006653	Human	SAMN18350266	PRJNA715455	GCA_018847055.1	Healthy weight human
MmAkkUCB1	AmIa	PMID: 31221858	Mouse	SAMN32279753	PRJNA913185	CP114597	Healthy C57BL/6J mice from SPF facility at UC Berkeley
ABMPRH1	AmIa	na	Mouse	SAMN14274075	PRJNA603829	GCA_022799015.1	Mouse gut metagenome
MmAkk1	AmIa	Unpublished	Mouse	SAMN32279515	PRJNA913185	CP114595	Healthy C57BL/6J mouse ordered from Jackson and housed in Duke GSRBII facility
ABMPRH2	AmIa	na	Mouse	SAMN14274076	PRJNA603829	GCA_022798535.1	Mouse gut metagenome
YL44	AmIa	PMID: 26392213	Mouse	SAMN04621615	PRJNA317592	GCF_001688765.2	C57BL/6J mouse from a lab in Zurich, Switzerland
GP19	AmIa	PMID: 29047329	Mouse	SAMN08162525	PRJNA331216	GCA_002885395.1	Mouse
BSM09	AmIa	PMID: 29047329	Mouse	SAMN08162519	PRJNA331216	GCA_002885475.1	Mouse
D1015	AmIa	na	Mouse	SAMN10240011	PRJNA486904	GCF_009663785.1	ob/ob mouse
MucT	AmIa (Reference strain)	ATCC BAA-835	Human	SAMN00138213	PRJNA20089	GCA_000020225.1	Human
Akk2750	AmIV (Reference strain)	PMID: 34006653	Human	SAMN18350268	PRJNA715455	GCA_018847015.1	Healthy weight human
Akk0490	AmIV (Reference strain)	PMID: 34006653	Human	SAMN18350235	PRJNA715455	GCA_018847755.1	Human with obesity
GP22	AmIII (Reference strain)	PMID: 29047329	Human	SAMN08162556	PRJNA331216	GCA_002884975.1	Human
GP24	AmIII (Reference strain)	PMID: 29047329	Human	SAMN08162557	PRJNA331216	GCA_002884915.1	Human
GP08	AmII	PMID: 29047329	Mouse	SAMN08162548	PRJNA331216	GCA_002885075.1	Mouse
Akk2680	AmII (Reference strain)	PMID: 34006653	Human	SAMN18350267	PRJNA715455	GCA_018847035.1	Healthy weight human
GP10	AmII	PMID: 29047329	Mouse	SAMN08162549	PRJNA331216	GCA_002885555.1	Mouse
AkkB40	AmII (Reference strain)	PMID: 34006653	Human	SAMN18350269	PRJNA715455	GCA_018846995.1	Healthy weight human

## Sheet: Heatmap values
Table S5: Matrix data for Supplemental Figure S5
This table contains matrix data values which indicate the estimated pathway completion indicated on the Supplemental Figure S4 heatmap.
module_name	Mouse2	MmAkk3	MmAkk2	REF AmIb-1	REF AmIb-2	GP13	GP26	Akk139	REF Am1a	MmAkkUCB1	ABMPRH1	MmAkk1	ABMPRH2	YL44	GP19	BSM09	D1015	MucT, AmIa	REF AmIV-1	REF AmIV-2	REF-AmIII-1	REF-AmIII-2	GP08	REF AmII-1	GP10	REF AmII-2
Glycolysis (Embden-Meyerhof pathway), glucose => pyruvate	1	1	1	1	1	1	1	1	1	1	1	1	1	1	1	1	1	1	1	1	1	1	1	1	1	1
Glycolysis, core module involving three-carbon compounds	1	1	1	1	1	1	1	1	1	1	1	1	1	1	1	1	1	1	1	1	1	1	1	1	1	1
Gluconeogenesis, oxaloacetate => fructose-6P	0.875	0.875	0.875	0.875	0.875	0.875	0.875	0.875	0.875	0.875	0.875	0.875	0.875	0.875	0.875	0.875	0.875	0.875	0.875	0.875	0.875	0.875	0.875	0.875	0.875	0.875
PRPP biosynthesis, ribose 5P => PRPP	1	1	1	1	1	1	1	1	1	1	1	1	1	1	1	1	1	1	1	1	1	1	1	1	1	1
Pentose phosphate pathway, non-oxidative phase, fructose 6P => ribose 5P	0.75	0.75	0.75	0.75	0.75	0.75	0.75	0.75	0.75	0.75	0.75	0.75	0.75	0.75	0.75	0.75	0.75	0.75	0.75	0.75	0.75	0.75	0.75	0.75	0.75	0.75
Citrate cycle (TCA cycle, Krebs cycle)	0.958333	0.958333	0.958333	0.958333	0.958333	0.958333	0.958333	0.958333	0.958333	0.958333	0.958333	0.958333	0.958333	0.958333	0.958333	0.958333	0.958333	0.958333	0.958333	0.958333	0.958333	0.958333	0.958333	0.958333	0.958333	0.958333
Citrate cycle, first carbon oxidation, oxaloacetate => 2-oxoglutarate	1	1	1	1	1	1	1	1	1	1	1	1	1	1	1	1	1	1	1	1	1	1	1	1	1	1
Citrate cycle, second carbon oxidation, 2-oxoglutarate => oxaloacetate	0.933333	0.933333	0.933333	0.933333	0.933333	0.933333	0.933333	0.933333	0.933333	0.933333	0.933333	0.933333	0.933333	0.933333	0.933333	0.933333	0.933333	0.933333	0.933333	0.933333	0.933333	0.933333	0.933333	0.933333	0.933333	0.933333
Proline biosynthesis, glutamate => proline	1	1	1	1	1	1	1	1	1	1	1	1	1	1	1	1	1	1	1	1	1	1	1	1	1	1
Lysine biosynthesis, succinyl-DAP pathway, aspartate => lysine	0.777778	0.777778	0.777778	0.777778	0.777778	0.777778	0.777778	0.777778	0.777778	0.777778	0.777778	0.777778	0.777778	0.777778	0.777778	0.555556	0.777778	0.777778	0.777778	0.777778	0.777778	0.777778	0.777778	0.777778	0.777778	0.777778
Methionine biosynthesis, aspartate => homoserine => methionine	0.857143	0.857143	0.857143	0.857143	0.857143	0.857143	0.857143	0.857143	0.857143	0.857143	0.857143	0.857143	0.857143	0.857143	0.857143	0.857143	0.857143	0.857143	0.857143	0.857143	0.857143	0.857143	0.857143	0.857143	0.857143	0.857143
Valine/isoleucine biosynthesis, pyruvate => valine / 2-oxobutanoate => isoleucine	1	1	1	1	1	1	1	1	1	1	1	1	1	1	1	1	1	1	1	1	1	1	1	1	1	1
Cysteine biosynthesis, serine => cysteine	1	1	1	1	1	1	1	1	1	1	1	1	1	1	1	1	1	1	1	1	1	1	1	1	1	1
Shikimate pathway, phosphoenolpyruvate + erythrose-4P => chorismate	1	1	1	1	1	1	1	1	1	1	1	1	1	1	1	1	1	1	1	1	1	1	1	1	1	1
Tryptophan biosynthesis, chorismate => tryptophan	1	1	1	0.8	1	1	1	1	1	1	1	1	1	1	1	1	1	1	1	1	0.8	1	1	1	1	1
Histidine biosynthesis, PRPP => histidine	0.888889	0.888889	0.888889	0.888889	0.888889	0.888889	0.888889	0.888889	0.888889	0.888889	0.888889	0.888889	0.888889	0.888889	0.888889	0.888889	0.888889	0.888889	0.888889	0.888889	0.888889	0.888889	0.888889	0.888889	0.888889	0.888889
Ornithine biosynthesis, glutamate => ornithine	1	1	1	1	1	1	1	1	1	1	1	1	1	1	1	1	1	1	1	1	1	1	1	1	1	1
Methionine degradation	0.75	0.75	0.75	0.5	0.5	0.5	0.5	0.5	0.5	0.75	0.75	0.75	0.75	0.75	0.5	0.5	0.5	0.5	0.75	0.75	0.5	0.75	0.5	0.5	0.5	0.75
Inosine monophosphate biosynthesis, PRPP + glutamine => IMP	1	1	1	1	1	1	1	1	1	1	1	1	1	1	1	1	1	1	1	1	1	1	1	1	1	1
Adenine ribonucleotide biosynthesis, IMP => ADP,ATP	1	1	1	1	1	1	1	1	1	1	1	1	1	1	1	1	1	1	1	1	1	1	1	1	1	1
Guanine ribonucleotide biosynthesis, IMP => GDP,GTP	1	1	1	1	1	1	1	1	1	1	1	1	1	1	1	1	1	1	1	1	1	1	1	1	1	1
Uridine monophosphate biosynthesis, glutamine (+ PRPP) => UMP	0.916667	0.916667	0.916667	0.916667	0.916667	0.916667	0.916667	0.916667	0.916667	0.916667	0.916667	0.916667	0.916667	0.916667	0.916667	0.916667	0.916667	0.916667	0.916667	0.916667	0.916667	0.916667	0.916667	0.916667	0.916667	0.916667
Pyrimidine ribonucleotide biosynthesis, UMP => UDP/UTP,CDP/CTP	1	1	1	1	1	1	1	1	1	1	1	1	1	1	1	1	1	1	1	1	1	1	1	1	1	1
Pyrimidine deoxyribonucleotide biosynthesis, CDP => dCTP	0.75	0.75	0.75	0.75	0.75	0.75	0.75	0.75	0.75	0.75	0.75	0.75	0.75	0.75	0.75	0.75	0.75	0.75	0.75	0.75	0.75	0.75	0.75	0.75	0.75	0.75
KDO2-lipid A biosynthesis, Raetz pathway, LpxL-LpxM type	0.888889	0.888889	0.888889	0.888889	0.888889	0.888889	0.888889	0.888889	0.888889	0.888889	0.888889	0.888889	0.888889	0.888889	0.888889	0.888889	0.888889	0.888889	0.888889	0.888889	0.888889	0.888889	0.888889	0.888889	0.888889	0.888889
D-Glucuronate degradation, D-glucuronate => pyruvate + D-glyceraldehyde 3P	0	0	0	0	0	0	0	0	0	0	0	0	0	0	0	0	0	0	0.8	0.8	0.8	0.8	0.8	0.8	0	0.8
CMP-KDO biosynthesis	0.75	0.75	0.75	0.75	0.75	0.75	0.75	0.75	0.75	0.75	0.75	0.75	0.75	0.75	0.75	0.75	0.75	0.75	0.75	0.75	0.75	0.75	0.75	0.75	0.75	0.75
ADP-L-glycero-D-manno-heptose biosynthesis	1	1	1	1	1	1	1	1	1	1	1	1	1	1	1	1	1	1	0.6	1	1	1	1	1	1	1
Fatty acid biosynthesis, elongation	1	1	1	1	1	1	1	1	1	1	1	1	1	1	1	1	1	1	1	1	1	1	1	1	1	1
Phosphatidylethanolamine (PE) biosynthesis, PA => PS => PE	1	1	1	1	1	1	1	1	1	1	1	1	1	1	1	1	1	1	1	1	1	1	1	1	1	1
C5 isoprenoid biosynthesis, non-mevalonate pathway	1	1	1	1	1	1	1	1	1	1	1	1	1	1	1	0.875	1	1	0.875	0.875	1	1	1	1	1	1
NAD biosynthesis, aspartate => quinolinate => NAD	1	1	1	1	1	1	1	1	1	1	1	1	1	1	1	1	1	1	0.8	1	1	1	1	1	1	1
Pantothenate biosynthesis, valine/L-aspartate => pantothenate	1	1	1	1	1	1	1	1	1	1	1	1	1	1	1	0.8	1	1	1	1	1	1	1	1	1	1
Coenzyme A biosynthesis, pantothenate => CoA	0.75	0.75	0.75	0.75	0.75	0.75	0.75	0.75	0.75	0.75	0.75	0.75	0.75	0.75	0.75	0.75	0.75	0.75	0.75	0.75	0.75	0.75	0.75	0.75	0.75	0.75
Heme biosynthesis, plants and bacteria, glutamate => heme	0.7	0.7	0.7	0.7	0.7	0.7	0.7	0.7	0.7	0.7	0.7	0.7	0.7	0.7	0.7	0.7	0.7	0.7	0.7	0.7	0.7	0.7	0.7	0.7	0.7	0.7
Cobalamin biosynthesis, cobyrinate a,c-diamide => cobalamin	0.857143	0.857143	0.857143	0.857143	0.857143	0.857143	0.857143	0.857143	0.857143	0.857143	0.857143	0.857143	0.857143	0.857143	0.857143	0.857143	0.857143	0.857143	0.857143	0.857143	0.857143	0.857143	0.857143	0.857143	0.857143	0.857143
Biotin biosynthesis, pimeloyl-ACP/CoA => biotin	1	1	1	1	1	1	1	1	1	1	1	1	1	1	1	1	1	1	1	1	1	1	1	1	1	1
Riboflavin biosynthesis, plants and bacteria, GTP => riboflavin/FMN/FAD	1	0.857143	0.857143	1	1	1	1	1	1	1	1	1	1	1	1	1	1	1	0.857143	0.857143	1	1	1	1	1	1
Tetrahydrofolate biosynthesis, GTP => THF	0.857143	0.857143	0.857143	0.857143	0.857143	0.857143	0.857143	0.857143	0.857143	0.857143	0.857143	0.857143	0.857143	0.857143	0.857143	0.833333	0.857143	0.857143	0.857143	0.857143	0.857143	0.857143	0.857143	0.857143	0.857143	0.857143
Thiamine biosynthesis, prokaryotes, AIR (+ DXP/tyrosine) => TMP/TPP	0.8125	0.8125	0.8125	0.8125	0.8125	0.8125	0.8125	0.8125	0.8125	0.8125	0.8125	0.8125	0.8125	0.8125	0.8125	0.8125	0.8125	0.8125	0.8125	0.8125	0.8125	0.8125	0.8125	0.8125	0.8125	0.8125
C1-unit interconversion, prokaryotes	1	1	1	1	1	1	1	1	1	1	1	1	1	1	1	1	1	1	1	1	1	1	1	1	1	1
NADH:quinone oxidoreductase, prokaryotes	0.857143	0.857143	0.857143	0.857143	0.857143	0.857143	0.857143	0.857143	0.857143	0.857143	0.857143	0.857143	0.857143	0.857143	0.857143	0.857143	0.857143	0.857143	0.857143	0.857143	0.857143	0.857143	0.857143	0.857143	0.857143	0.857143
Succinate dehydrogenase, prokaryotes	0.75	0.75	0.75	0.75	0.75	0.75	0.75	0.75	0.75	0.75	0.75	0.75	0.75	0.75	0.75	0.75	0.75	0.75	0.75	0.75	0.75	0.75	0.75	0.75	0.75	0.75
F-type ATPase, prokaryotes and chloroplasts	1	1	1	1	1	1	1	1	1	1	1	1	1	1	1	1	1	1	1	1	1	1	1	1	1	1
Reductive pentose phosphate cycle, glyceraldehyde-3P => ribulose-5P	0.714286	0.714286	0.714286	0.714286	0.714286	0.714286	0.714286	0.714286	0.714286	0.714286	0.714286	0.714286	0.714286	0.714286	0.714286	0.714286	0.714286	0.714286	0.714286	0.714286	0.714286	0.714286	0.714286	0.714286	0.714286	0.714286
Reductive citrate cycle (Arnon-Buchanan cycle)	0.75	0.75	0.75	0.75	0.75	0.75	0.75	0.75	0.75	0.75	0.75	0.75	0.75	0.75	0.75	0.75	0.75	0.75	0.75	0.75	0.75	0.75	0.75	0.75	0.75	0.75
Assimilatory sulfate reduction, sulfate => H2S	0.888889	0.888889	0.888889	0.888889	0.888889	0.166667	0.166667	0.166667	0.166667	0.166667	0.166667	0.888889	0.888889	0.166667	0.166667	0.166667	0.888889	0.888889	0.333333	0.333333	0.166667	0.166667	0.166667	0.166667	0.166667	0.166667
Pyruvate oxidation, pyruvate => acetyl-CoA	1	1	1	1	1	1	1	1	1	1	1	1	1	1	1	1	1	1	1	1	1	1	1	1	1	1
Semi-phosphorylative Entner-Doudoroff pathway, gluconate => glycerate-3P	0.4	0.4	0.4	0.4	0.4	0.4	0.4	0.4	0.4	0.4	0.4	0.4	0.4	0.4	0.4	0.4	0.4	0.4	0.8	0.8	0.8	0.8	0.8	0.8	0.4	0.8
Leucine biosynthesis, 2-oxoisovalerate => 2-oxoisocaproate	1	1	1	1	1	1	1	1	1	1	1	1	1	1	1	1	1	1	1	1	1	1	1	1	1	1
Lysine biosynthesis, DAP dehydrogenase pathway, aspartate => lysine	1	1	1	1	1	1	1	1	1	1	1	1	1	1	1	0.666667	1	1	1	1	1	1	1	1	1	1
Lysine biosynthesis, DAP aminotransferase pathway, aspartate => lysine	1	1	1	1	1	1	1	1	1	1	1	1	1	1	1	0.714286	1	1	1	1	1	1	1	1	1	1
Nucleotide sugar biosynthesis, glucose => UDP-glucose	1	1	1	0.666667	0.666667	0.666667	0.666667	0.666667	0.666667	0.666667	0.666667	0.666667	0.666667	0.666667	0.666667	0.666667	0.666667	0.666667	0.666667	0.666667	1	1	1	1	1	1
Isoleucine biosynthesis, threonine => 2-oxobutanoate => isoleucine	1	1	1	1	1	1	1	1	1	1	1	1	1	1	1	1	1	1	1	1	1	1	1	1	1	1
Biotin biosynthesis, BioW pathway, pimelate => pimeloyl-CoA => biotin	0.8	0.8	0.8	0.8	0.8	0.8	0.8	0.8	0.8	0.8	0.8	0.8	0.8	0.8	0.8	0.8	0.8	0.8	0.8	0.8	0.8	0.8	0.8	0.8	0.8	0.8
Galactose degradation, Leloir pathway, galactose => alpha-D-glucose-1P	0.75	0.75	0.75	0.75	0.75	0.75	0.75	0.75	0.75	0.75	0.75	0.75	0.75	0.75	0.75	0.75	0.75	0.75	0.75	0.75	0.75	0.75	0.75	0.75	0.75	0.75
dTDP-L-rhamnose biosynthesis	0.75	0.75	0.75	0.75	0.75	0.75	0.75	0.75	0.75	0.75	0.75	0.75	0.75	0.75	0.75	0.75	0.75	0.75	0.75	0.75	0.75	0.75	0.75	0.75	0.75	0.75
Arginine biosynthesis, ornithine => arginine	1	1	1	1	1	1	1	1	1	1	1	1	1	1	1	1	1	1	1	1	1	1	1	1	1	1
Siroheme biosynthesis, glutamyl-tRNA => siroheme	0.916667	0.916667	0.916667	0.916667	0.916667	0.916667	0.916667	0.916667	0.916667	0.916667	0.916667	0.916667	0.916667	0.916667	0.916667	0.916667	0.916667	0.916667	0.916667	0.916667	0.916667	0.916667	0.916667	0.916667	0.916667	0.916667
Heme biosynthesis, archaea, siroheme => heme	0.666667	0.666667	0.666667	0.666667	0.666667	0.666667	0.666667	0.666667	0.666667	0.666667	0.666667	0.666667	0.666667	0.666667	0.666667	0.666667	0.666667	0.666667	1	1	0.666667	0.666667	0.666667	0.666667	0.666667	0.666667
Glycogen biosynthesis, glucose-1P => glycogen/starch	1	1	1	1	1	1	1	1	1	1	1	1	1	1	1	1	1	1	1	1	1	1	1	1	1	1
Glycogen degradation, glycogen => glucose-6P	0.75	0.75	0.75	0.5	0.5	0.5	0.5	0.5	0.5	0.5	0.5	0.5	0.5	0.5	0.5	0.5	0.5	0.5	0.5	0.5	0.75	0.75	0.75	0.75	0.75	0.75
KDO2-lipid A biosynthesis, Raetz pathway, non-LpxL-LpxM type	0.888889	0.888889	0.888889	0.888889	0.888889	0.888889	0.888889	0.888889	0.888889	0.888889	0.888889	0.888889	0.888889	0.888889	0.888889	0.888889	0.888889	0.888889	0.888889	0.888889	0.888889	0.888889	0.888889	0.888889	0.888889	0.888889
Fatty acid biosynthesis in mitochondria, fungi	0.583333	0.583333	0.583333	0.583333	0.583333	0.583333	0.583333	0.583333	0.583333	0.583333	0.583333	0.583333	0.583333	0.583333	0.583333	0.583333	0.583333	0.583333	0.583333	0.583333	0.583333	0.583333	0.583333	0.583333	0.583333	0.583333
Lipoic acid biosynthesis, plants and bacteria, octanoyl-ACP => dihydrolipoyl-E2/H	1	1	1	1	1	1	1	1	1	1	1	1	1	1	1	1	1	1	1	1	1	1	1	1	1	1
Thiamine biosynthesis, archaea, AIR (+ NAD+) => TMP/TPP	0.8	0.8	0.8	0.8	0.8	0.8	0.8	0.8	0.8	0.8	0.8	0.8	0.8	0.8	0.8	0.8	0.8	0.8	0.8	0.8	0.8	0.8	0.8	0.8	0.8	0.8
Thiamine salvage pathway, HMP/HET => TMP	1	1	1	1	1	1	1	1	1	1	1	1	1	1	1	1	1	1	1	1	1	1	1	1	1	1
Cobalamin biosynthesis, anaerobic, uroporphyrinogen III => sirohydrochlorin => cobyrinate a,c-diamide	0.0833333	0.0833333	0.0833333	0.0833333	0.0833333	0.0833333	0.0833333	0.0833333	0.0833333	0.0833333	0.0833333	0.0833333	0.0833333	0.0833333	0.0833333	0.0833333	0.0833333	0.0833333	0.0833333	0.0833333	0.833333	0.833333	0.833333	0.833333	0.833333	0.833333
Pyrimidine deoxyribonucleotide biosynthesis, UDP => dTTP	0.7	0.7	0.7	0.7	0.7	0.7	0.7	0.7	0.7	0.7	0.7	0.7	0.7	0.7	0.7	0.7	0.7	0.7	0.7	0.7	0.7	0.7	0.7	0.7	0.7	0.7
Biotin biosynthesis, BioU pathway, pimeloyl-ACP/CoA => biotin	0.75	0.75	0.75	0.75	0.75	0.75	0.75	0.75	0.75	0.75	0.75	0.75	0.75	0.75	0.75	0.75	0.75	0.75	0.75	0.75	0.75	0.75	0.75	0.75	0.75	0.75

## Sheet: Pathways
Table S5: Summary of significantly enriched COGS, pfams, KEGG pathways
To better understand how AmV (Am5) members differ from other phylogroups, we performed Anvi’o functional enrichment analysis to uncover potential functions (COG categories and functions, Pfam families, and KEGG KOfams and modules) for gene clusters which are present in AmV and absent in most or all other mouse stains, or absent in AmV and present in most or all other mouse strains. Using an adjus…
note -> p = proportion of genomes, N = total numnber of genomes in the group
1. COG Category
COG categories significantly enriched in all non-AM5 strains (missing in Am5)
COG20_CATEGORY	enrichment_score	unadjusted_p_value	adjusted_q_value	associated_groups	gene_clusters_ids	p_Am1a	p_Am3	p_Am2	p_Am4	p_Am1b	p_Am5	N_Am1a	N_Am3	N_Am2	N_Am4	N_Am1b	N_Am5
Amino acid transport and metabolism!!!Amino acid transport and metabolism!!!Signal transduction mechanisms	26.0037	8.91e-05	0.0011844	Am1a, Am3, Am2, Am4, Am1b	GC_00001773	1	1	1	1	1	0	13	2	4	2	2	3
Translation, ribosomal structure and biogenesis!!!Transcription	26.0037	8.91e-05	0.0011844	Am1a, Am3, Am2, Am4, Am1b	GC_00001782	1	1	1	1	1	0	13	2	4	2	2	3
COG categories significantly enriched in AM5, missing in Am1 (most mouse strains)
COG20_CATEGORY	enrichment_score	unadjusted_p_value	adjusted_q_value	associated_groups	gene_clusters_ids	p_Am1a	p_Am3	p_Am2	p_Am4	p_Am1b	p_Am5	N_Am1a	N_Am3	N_Am2	N_Am4	N_Am1b	N_Am5
Intracellular trafficking, secretion, and vesicular transport!!!Cell wall/membrane/envelope biogenesis!!!Intracellular trafficking, secretion, and vesicular transport	26.0002	8.92e-05	0.0011844	Am3, Am2, Am5	GC_00002656, GC_00003300	0	1	1	0	0	1	13	2	4	2	2	3
Defense mechanisms!!!General function prediction only	12.9995	0.0233831	0.200819	Am5	GC_00002537	0.2308	0	0	0	0	1	13	2	4	2	2	3
2. COG function
COG functions significantly enriched in all non-AM5 strains (missing in all Am5)
COG20_FUNCTION	enrichment_score	unadjusted_p_value	adjusted_q_value	associated_groups	accession	gene_clusters_ids	p_Am1a	p_Am5	p_Am2	p_Am4	p_Am1b	p_Am3	N_Am1a	N_Am5	N_Am2	N_Am4	N_Am1b	N_Am3
ABC-type phosphate transport system, periplasmic component (PstS) (PDB:2Q9T)	26.0037	8.91e-05	0.000946	Am1a, Am2, Am4, Am1b, Am3	COG0226	GC_00001766	1	0	1	1	1	1	13	3	4	2	2	2
ABC-type phosphate transport system, ATPase component (PstB)	26.0037	8.91e-05	0.000946	Am1a, Am2, Am4, Am1b, Am3	COG1117	GC_00001760, GC_00001761	1	0	1	1	1	1	13	3	4	2	2	2
ABC-type uncharacterized transport system, permease component	26.0037	8.91e-05	0.000946	Am1a, Am2, Am4, Am1b, Am3	COG4590	GC_00001772	1	0	1	1	1	1	13	3	4	2	2	2
ABC-type amino acid transport system, permease component (HisM) (PDB:4YMS)!!!ABC-type amino acid transport/signal transduction system, periplasmic component/domain (HisJ) (PDB:1GGG)	26.0037	8.91e-05	0.000946	Am1a, Am2, Am4, Am1b, Am3	COG0765!!!COG0834	GC_00001773	1	0	1	1	1	1	13	3	4	2	2	2
ABC-type polar amino acid transport system, ATPase component (GlnQ) (PDB:4YMS)	26.0037	8.91e-05	0.000946	Am1a, Am2, Am4, Am1b, Am3	COG1126	GC_00001751	1	0	1	1	1	1	13	3	4	2	2	2
K+-transporting ATPase, KdpA subunit (KdpA) (PDB:5MRW)	26.0037	8.91e-05	0.000946	Am1a, Am2, Am4, Am1b, Am3	COG2060	GC_00001767, GC_00001956	1	0	1	1	1	1	13	3	4	2	2	2
K+ transport ATPase, ATPase subunit KdpB (KdpB) (PDB:5MRW)	26.0037	8.91e-05	0.000946	Am1a, Am2, Am4, Am1b, Am3	COG2216	GC_00000023	1	0	1	1	1	1	13	3	4	2	2	2
K+-transporting ATPase, KdpC subunit (KdpC) (PDB:5MRW)	26.0037	8.91e-05	0.000946	Am1a, Am2, Am4, Am1b, Am3	COG2156	GC_00001762, GC_00001962	1	0	1	1	1	1	13	3	4	2	2	2
K+-sensing histidine kinase KdpD (KdpD) (PDB:2KSF)	26.0037	8.91e-05	0.000946	Am1a, Am2, Am4, Am1b, Am3	COG2205	GC_00001783, GC_00001934	1	0	1	1	1	1	13	3	4	2	2	2
UDP-2,3-diacylglucosamine pyrophosphatase LpxH (LpxH) (PDB:5WLY)	26.0037	8.91e-05	0.000946	Am1a, Am2, Am4, Am1b, Am3	COG2908	GC_00001764	1	0	1	1	1	1	13	3	4	2	2	2
Rhamnogalacturonyl hydrolase YesR (YesR) (PDB:1NC5)	26.0037	8.91e-05	0.000946	Am1a, Am2, Am4, Am1b, Am3	COG4225	GC_00001678, GC_00002377	1	0	1	1	1	1	13	3	4	2	2	2
Threonine/homoserine/homoserine lactone efflux protein (RhtB)	26.0037	8.91e-05	0.000946	Am1a, Am2, Am4, Am1b, Am3	COG1280	GC_00001485	1	0	1	1	1	1	13	3	4	2	2	2
Preprotein translocase subunit SecD (SecD) (PDB:3AQP) (PUBMED:26100040)	26.0037	8.91e-05	0.000946	Am1a, Am2, Am4, Am1b, Am3	COG0342	GC_00001819, GC_00003943	1	0	1	1	1	1	13	3	4	2	2	2
L-amino acid N-acyltransferase MnaT (MnaT) (PDB:3DR6) (PUBMED:27941785)	26.0037	8.91e-05	0.000946	Am1a, Am2, Am4, Am1b, Am3	COG1247	GC_00001784, GC_00002610	1	0	1	1	1	1	13	3	4	2	2	2
Protein-S-isoprenylcysteine O-methyltransferase Ste14 (STE14) (PDB:5V7P)	26.0037	8.91e-05	0.000946	Am1a, Am2, Am4, Am1b, Am3	COG2020	GC_00001763	1	0	1	1	1	1	13	3	4	2	2	2
Catechol 2,3-dioxygenase or related enzyme, vicinal oxygen chelate (VOC) family (GloA) (PDB:3R4Q) (PUBMED:11830595)	26.0037	8.91e-05	0.000946	Am1a, Am2, Am4, Am1b, Am3	COG0346	GC_00001770, GC_00004656	1	0	1	1	1	1	13	3	4	2	2	2
Ribosomal protein S18 acetylase RimI and related acetyltransferases (RimI) (PDB:1GHE)!!!DNA-binding transcriptional regulator, MarR family (MarR) (PDB:1JGS)	26.0037	8.91e-05	0.000946	Am1a, Am2, Am4, Am1b, Am3	COG0456!!!COG1846	GC_00001782	1	0	1	1	1	1	13	3	4	2	2	2
COG functions significantly enriched in AM1 (ie. most other mouse strains), missing in Am5
COG20_FUNCTION	enrichment_score	unadjusted_p_value	adjusted_q_value	associated_groups	accession	gene_clusters_ids	p_Am1a	p_Am5	p_Am2	p_Am4	p_Am1b	p_Am3	N_Am1a	N_Am5	N_Am2	N_Am4	N_Am1b	N_Am3
ABC-type enterochelin transport system, periplasmic component (CeuA) (PDB:3ZKW)	26.0007	8.92e-05	0.000946	Am1a, Am1b	COG4607	GC_00001961	1	0	0	0	1	0	13	3	4	2	2	2
ABC-type enterochelin transport system, permease component (CeuC)	26.0007	8.92e-05	0.000946	Am1a, Am1b	COG4605	GC_00001983	1	0	0	0	1	0	13	3	4	2	2	2
ABC-type enterochelin transport system, permease component (CeuB)	26.0007	8.92e-05	0.000946	Am1a, Am1b	COG4606	GC_00001976	1	0	0	0	1	0	13	3	4	2	2	2
ABC-type enterochelin transport system, ATPase component (CeuD)	26.0007	8.92e-05	0.000946	Am1a, Am1b	COG4604	GC_00001963	1	0	0	0	1	0	13	3	4	2	2	2
Imelysin-like iron-regulated protein IrpA, duplicated M75 peptidase-like domain (IrpA2) (PUBMED:21799754)	26.0007	8.92e-05	0.000946	Am1a, Am1b	COG3489	GC_00001986	1	0	0	0	1	0	13	3	4	2	2	2
Uncharacterized conserved protein YurZ, alkylhydroperoxidase/carboxymuconolactone decarboxylase family (YurZ) (PDB:3BEY)	26.0007	8.92e-05	0.000946	Am1a, Am1b	COG0599	GC_00001978	1	0	0	0	1	0	13	3	4	2	2	2
Predicted epimerase YddE/YHI9, PhzF superfamily (YHI9) (PDB:1SDJ) (PUBMED:24914732)	26.0007	8.92e-05	0.000946	Am1a, Am1b	COG0384	GC_00001982	1	0	0	0	1	0	13	3	4	2	2	2
Uncharacterized conserved protein with two CxxC motifs, DUF1111 family	26.0007	8.92e-05	0.000946	Am1a, Am1b	COG3488	GC_00001975	1	0	0	0	1	0	13	3	4	2	2	2
ABC-type transport system involved in cytochrome c biogenesis, permease component (CcmC)	26.0007	8.92e-05	0.000946	Am1a, Am1b	COG0755	GC_00001946	1	0	0	0	1	0	13	3	4	2	2	2
Cytochrome c biogenesis protein ResB (ResB)	26.0007	8.92e-05	0.000946	Am1a, Am1b	COG1333	GC_00001984	1	0	0	0	1	0	13	3	4	2	2	2
Putative NADPH-quinone reductase (modulator of drug activity B) (MdaB) (PDB:1D4A)	26.0002	8.92e-05	0.000946	Am1a, Am4, Am1b	COG2249	GC_00001973, GC_00003486	1	0	0	1	1	0	13	3	4	2	2	2
DNA repair photolyase (SplB)	26.0007	8.92e-05	0.000946	Am1a, Am1b	COG1533	GC_00001989	1	0	0	0	1	0	13	3	4	2	2	2
COG functions significantly enriched in Am5, missing in Am1 (most mouse strains)
COG20_FUNCTION	enrichment_score	unadjusted_p_value	adjusted_q_value	associated_groups	accession	gene_clusters_ids	p_Am1a	p_Am5	p_Am2	p_Am4	p_Am1b	p_Am3	N_Am1a	N_Am5	N_Am2	N_Am4	N_Am1b	N_Am3
Large exoprotein involved in heme utilization or adhesion (FhaB) (PDB:4RM6)!!!Autotransporter adhesin AidA (AidA)	26.0002	8.92e-05	0.000946	Am5, Am2, Am3	COG3210!!!COG3468	GC_00002656, GC_00003300	0	1	1	0	0	1	13	3	4	2	2	2
Protein tyrosine/serine phosphatase Oca4 (Oca4) (PDB:1XRI)	22.2867	0.000462	0.00467951	Am5, Am2, Am4, Am3	COG2365	GC_00002077	0.0769	1	1	1	0	1	13	3	4	2	2	2
DNA-binding transcriptional regulator GbsR, MarR family (GbsR) (PDB:1KU9)	19.4692	0.00157118	0.0145228	Am5, Am4	COG1510	GC_00003248	0	0.3333	0	1	0	0	13	3	4	2	2	2
5-methylcytosine-specific restriction endonuclease McrA (McrA)	17.4973	0.00364712	0.0332617	Am5, Am2	COG1403	GC_00002423	0.0769	1	0.75	0	0	0	13	3	4	2	2	2
Prophage antirepressor	16.612	0.00529755	0.0467551	Am5	COG3617	GC_00003483	0	0.6667	0	0	0	0	13	3	4	2	2	2
3. Pfam
Pfam families significantly enriched in all non-Am5 strains (missing in Am5)
Pfam	enrichment_score	unadjusted_p_value	adjusted_q_value	associated_groups	accession	gene_clusters_ids	p_Am2	p_Am4	p_Am1b	p_Am1a	p_Am5	p_Am3	N_Am2	N_Am4	N_Am1b	N_Am1a	N_Am5	N_Am3
PBP superfamily domain	26.0037	8.90902e-05	0.00110228	Am2, Am4, Am1b, Am1a, Am3	PF12849.10	GC_00001766	1	1	1	1	0	1	4	2	2	13	3	2
Potassium-transporting ATPase A subunit	26.0037	8.90902e-05	0.00110228	Am2, Am4, Am1b, Am1a, Am3	PF03814.18	GC_00001767, GC_00001956	1	1	1	1	0	1	4	2	2	13	3	2
Glycosyl Hydrolase Family 88	26.0037	8.90902e-05	0.00110228	Am2, Am4, Am1b, Am1a, Am3	PF07470.16	GC_00001678, GC_00002377	1	1	1	1	0	1	4	2	2	13	3	2
Bacterial extracellular solute-binding proteins, family 3	26.0037	8.90902e-05	0.00110228	Am2, Am4, Am1b, Am1a, Am3	PF00497.23	GC_00001773	1	1	1	1	0	1	4	2	2	13	3	2
Osmosensitive K+ channel His kinase sensor domain	26.0037	8.90902e-05	0.00110228	Am2, Am4, Am1b, Am1a, Am3	PF02702.20	GC_00001783, GC_00001934	1	1	1	1	0	1	4	2	2	13	3	2
Putative beta-lactamase-inhibitor-like, PepSY-like	26.0037	8.90902e-05	0.00110228	Am2, Am4, Am1b, Am1a, Am3	PF11396.11	GC_00001756	1	1	1	1	0	1	4	2	2	13	3	2
LysE type translocator	26.0037	8.90902e-05	0.00110228	Am2, Am4, Am1b, Am1a, Am3	PF01810.21	GC_00001485	1	1	1	1	0	1	4	2	2	13	3	2
Domain of unknown function (DUF4105)	26.0037	8.90902e-05	0.00110228	Am2, Am4, Am1b, Am1a, Am3	PF13387.9	GC_00001788	1	1	1	1	0	1	4	2	2	13	3	2
K+-transporting ATPase, c chain	26.0037	8.90902e-05	0.00110228	Am2, Am4, Am1b, Am1a, Am3	PF02669.18	GC_00001762, GC_00001962	1	1	1	1	0	1	4	2	2	13	3	2
MerR family regulatory protein	26.0037	8.90902e-05	0.00110228	Am2, Am4, Am1b, Am1a, Am3	PF00376.26	GC_00001749	1	1	1	1	0	1	4	2	2	13	3	2
Phospholipid methyltransferase	26.0037	8.90902e-05	0.00110228	Am2, Am4, Am1b, Am1a, Am3	PF04191.16	GC_00001763	1	1	1	1	0	1	4	2	2	13	3	2
Pfam families significantly enriched in AM1 (ie. most other mouse strains), missing in Am5
Pfam	enrichment_score	unadjusted_p_value	adjusted_q_value	associated_groups	accession	gene_clusters_ids	p_Am2	p_Am4	p_Am1b	p_Am1a	p_Am5	p_Am3	N_Am2	N_Am4	N_Am1b	N_Am1a	N_Am5	N_Am3
Imelysin	26.0007	8.92088e-05	0.00110228	Am1b, Am1a	PF09375.13	GC_00001986	0	0	1	1	0	0	4	2	2	13	3	2
Di-haem oxidoreductase, putative peroxidase	26.0007	8.92088e-05	0.00110228	Am1b, Am1a	PF06537.14	GC_00001975	0	0	1	1	0	0	4	2	2	13	3	2
FecCD transport family	26.0007	8.92088e-05	0.00110228	Am1b, Am1a	PF01032.21	GC_00001976, GC_00001983	0	0	1	1	0	0	4	2	2	13	3	2
Periplasmic binding protein	26.0007	8.92088e-05	0.00110228	Am1b, Am1a	PF01497.21	GC_00001961	0	0	1	1	0	0	4	2	2	13	3	2
ResB-like family	26.0007	8.92088e-05	0.00110228	Am1b, Am1a	PF05140.17	GC_00001984	0	0	1	1	0	0	4	2	2	13	3	2
Phenazine biosynthesis-like protein	26.0007	8.92088e-05	0.00110228	Am1b, Am1a	PF02567.19	GC_00001982	0	0	1	1	0	0	4	2	2	13	3	2
Metal-sensitive transcriptional repressor	26.0009	8.91995e-05	0.00110228	Am2, Am1b, Am1a	PF02583.20	GC_00001836	1	0	1	1	0	0	4	2	2	13	3	2
Pfam families significantly enriched in Am5, missing in Am1 (most mouse strains)
Pfam	enrichment_score	unadjusted_p_value	adjusted_q_value	associated_groups	accession	gene_clusters_ids	p_Am2	p_Am4	p_Am1b	p_Am1a	p_Am5	p_Am3	N_Am2	N_Am4	N_Am1b	N_Am1a	N_Am5	N_Am3
Immunoglobulin A1 protease	26.0007	8.92088e-05	0.00110228	Am2, Am4, Am5, Am3	PF02395.19	GC_00001993, GC_00003300	1	1	0	0	1	1	4	2	2	13	3	2
Protein of unknown function (DUF2752)	26.0007	8.92088e-05	0.00110228	Am2, Am4, Am5, Am3	PF10825.11	GC_00002224, GC_00002432	1	1	0	0	1	1	4	2	2	13	3	2
4. KEGG KOfam
KOfam significantly enriched in all non-Am5 strains (missing in Am5)
KOfam	enrichment_score	unadjusted_p_value	adjusted_q_value	associated_groups	accession	gene_clusters_ids	p_Am4	p_Am1b	p_Am1a	p_Am3	p_Am2	p_Am5	N_Am4	N_Am1b	N_Am1a	N_Am3	N_Am2	N_Am5
phosphate transport system ATP-binding protein [EC:7.3.2.1]	26.0037	8.90902e-05	0.00131042	Am4, Am1b, Am1a, Am3, Am2	K02036	GC_00001760, GC_00001761	1	1	1	1	1	0	2	2	13	2	4	3
phosphatidylinositol alpha 1,6-mannosyltransferase [EC:2.4.1.-]	26.0037	8.90902e-05	0.00131042	Am4, Am1b, Am1a, Am3, Am2	K12583	GC_00001764	1	1	1	1	1	0	2	2	13	2	4	3
polar amino acid transport system ATP-binding protein [EC:7.4.2.1]	26.0037	8.90902e-05	0.00131042	Am4, Am1b, Am1a, Am3, Am2	K02028	GC_00001751	1	1	1	1	1	0	2	2	13	2	4	3
potassium-transporting ATPase KdpC subunit	26.0037	8.90902e-05	0.00131042	Am4, Am1b, Am1a, Am3, Am2	K01548	GC_00001762, GC_00001962	1	1	1	1	1	0	2	2	13	2	4	3
multidrug efflux pump	26.0037	8.90902e-05	0.00131042	Am4, Am1b, Am1a, Am3, Am2	K18138	GC_00001771, GC_00003353	1	1	1	1	1	0	2	2	13	2	4	3
MerR family transcriptional regulator, activator of bmr gene	26.0037	8.90902e-05	0.00131042	Am4, Am1b, Am1a, Am3, Am2	K19575	GC_00001749	1	1	1	1	1	0	2	2	13	2	4	3
phosphate transport system substrate-binding protein	26.0037	8.90902e-05	0.00131042	Am4, Am1b, Am1a, Am3, Am2	K02040	GC_00001766	1	1	1	1	1	0	2	2	13	2	4	3
two-component system, OmpR family, sensor histidine kinase KdpD [EC:2.7.13.3]	26.0037	8.90902e-05	0.00131042	Am4, Am1b, Am1a, Am3, Am2	K07646	GC_00001783, GC_00001934	1	1	1	1	1	0	2	2	13	2	4	3
unsaturated rhamnogalacturonyl hydrolase [EC:3.2.1.172]	26.0037	8.90902e-05	0.00131042	Am4, Am1b, Am1a, Am3, Am2	K15532	GC_00001678, GC_00002377	1	1	1	1	1	0	2	2	13	2	4	3
two-component system, OmpR family, KDP operon response regulator KdpE	26.0037	8.90902e-05	0.00131042	Am4, Am1b, Am1a, Am3, Am2	K07667	GC_00001688	1	1	1	1	1	0	2	2	13	2	4	3
potassium-transporting ATPase ATP-binding subunit [EC:7.2.2.6]	26.0037	8.90902e-05	0.00131042	Am4, Am1b, Am1a, Am3, Am2	K01547	GC_00000023	1	1	1	1	1	0	2	2	13	2	4	3
polar amino acid transport system permease protein	26.0037	8.90902e-05	0.00131042	Am4, Am1b, Am1a, Am3, Am2	K02029	GC_00001773	1	1	1	1	1	0	2	2	13	2	4	3
potassium-transporting ATPase potassium-binding subunit	26.0037	8.90902e-05	0.00131042	Am4, Am1b, Am1a, Am3, Am2	K01546	GC_00001767, GC_00001956	1	1	1	1	1	0	2	2	13	2	4	3
KOfam significantly enriched in AM1 (ie. most other mouse strains), missing in Am5
KOfam	enrichment_score	unadjusted_p_value	adjusted_q_value	associated_groups	accession	gene_clusters_ids	p_Am4	p_Am1b	p_Am1a	p_Am3	p_Am2	p_Am5	N_Am4	N_Am1b	N_Am1a	N_Am3	N_Am2	N_Am5
toxoflavin biosynthesis protein ToxD	26.0007	8.92088e-05	0.00131042	Am1b, Am1a	K20333	GC_00001991	0	1	1	0	0	0	2	2	13	2	4	3
AraC family transcriptional regulator, transcriptional activator of pobA	26.0007	8.92088e-05	0.00131042	Am1b, Am1a	K18954	GC_00001913	0	1	1	0	0	0	2	2	13	2	4	3
iron complex transport system permease protein	26.0007	8.92088e-05	0.00131042	Am1b, Am1a	K02015	GC_00001976, GC_00001983	0	1	1	0	0	0	2	2	13	2	4	3
iron complex transport system substrate-binding protein	26.0007	8.92088e-05	0.00131042	Am1b, Am1a	K02016	GC_00001961	0	1	1	0	0	0	2	2	13	2	4	3
putative iron-regulated protein	26.0007	8.92088e-05	0.00131042	Am1b, Am1a	K07231	GC_00001986	0	1	1	0	0	0	2	2	13	2	4	3
N-acyl homoserine lactone hydrolase [EC:3.1.1.81]	26.0007	8.92088e-05	0.00131042	Am1b, Am1a	K13075	GC_00001981	0	1	1	0	0	0	2	2	13	2	4	3
trans-2,3-dihydro-3-hydroxyanthranilate isomerase [EC:5.3.3.17]	26.0007	8.92088e-05	0.00131042	Am1b, Am1a	K06998	GC_00001982	0	1	1	0	0	0	2	2	13	2	4	3
threonine aldolase [EC:4.1.2.48]	26	8.92359e-05	0.00131042	Am1b, Am1a, Am3, Am2	K01620	GC_00001813	0	1	1	1	1	0	2	2	13	2	4	3
mannosyltransferase [EC:2.4.1.-]	26.0002	8.92278e-05	0.00131042	Am4, Am1b, Am1a	K14340	GC_00001893	1	1	1	0	0	0	2	2	13	2	4	3
teichuronic acid biosynthesis glycosyltransferase TuaG [EC:2.4.-.-]	26	8.92359e-05	0.00131042	Am4, Am1b, Am1a, Am2	K16698	GC_00001817, GC_00002554	1	1	1	0	1	0	2	2	13	2	4	3
MarR family transcriptional regulator, repressor for mepA	22.2867	0.000461794	0.00622254	Am1b, Am1a	K18909	GC_00002004	0	1	0.9231	0	0	0	2	2	13	2	4	3
MioC protein	22.2447	0.000470385	0.00622254	Am1b, Am1a, Am2	K06205	GC_00001825	0	1	1	0	1	0.3333	2	2	13	2	4	3
KOfam significantly enriched in Am5, missing in Am1 (most mouse strains)
KOfam	enrichment_score	unadjusted_p_value	adjusted_q_value	associated_groups	accession	gene_clusters_ids	p_Am4	p_Am1b	p_Am1a	p_Am3	p_Am2	p_Am5	N_Am4	N_Am1b	N_Am1a	N_Am3	N_Am2	N_Am5
AraC family transcriptional regulator, melibiose operon regulatory protein	26.0037	8.90902e-05	0.00131042	Am5	K23237	GC_00003167	0	0	0	0	0	1	2	2	13	2	4	3
beta-glucosidase [EC:3.2.1.21]	16.612	0.00529755	0.0624063	Am5	K05349	GC_00003445, GC_00003505	0	0	0	0	0	0.6667	2	2	13	2	4	3
NAD(P)H dehydrogenase (quinone) [EC:1.6.5.2]	19.4692	0.00157118	0.0195849	Am4, Am5	K19267	GC_00003139, GC_00003408	1	0	0	0	0	0.3333	2	2	13	2	4	3
5. KEGG Module
KEGG Modules significantly enriched in all non-Am5 strains (missing in Am5)
KEGG_MODULE	enrichment_score	unadjusted_p_value	adjusted_q_value	associated_groups	accession	sample_ids	p_Am1a	N_Am1a	p_Am2	N_Am2	p_Am5	N_Am5	p_Am3	N_Am3	p_Am1b	N_Am1b	p_Am4	N_Am4
Multidrug resistance, efflux pump MexAB-OprM	26.0037	8.91e-05	0.00190964	Am1a,Am2,Am3,Am1b,Am4	M00718	Berkeley,Duke,YL44,GP08,GP10,GP13,GP19,BSM09,GP26,ABMPRH1,ABMPRH2,Akk139,D1015,Akk2650,Akk2670,MucT,Akk0880,BB4,Akk2680,GP22,GP24,Akk2750,Akk0490	1	13	1	4	0	3	1	2	1	2	1	2
Multidrug resistance, efflux pump MexXY-OprM	26.0037	8.91e-05	0.00190964	Am1a,Am2,Am3,Am1b,Am4	M00643	Berkeley,Duke,YL44,GP08,GP10,GP13,GP19,BSM09,GP26,ABMPRH1,ABMPRH2,Akk139,D1015,Akk2650,Akk2670,MucT,Akk0880,BB4,Akk2680,GP22,GP24,Akk2750,Akk0490	1	13	1	4	0	3	1	2	1	2	1	2
KEGG Modules significantly enriched in AM1 (ie. most other mouse strains), missing in Am5
Multidrug resistance, efflux pump MepA	22.2857	0.000462	0.00573308	Am1a,Am1b	M00705	Berkeley,Duke,YL44,GP13,BSM09,GP26,ABMPRH1,ABMPRH2,Akk139,D1015,Akk2650,Akk2670,MucT,Akk0880	0.923077	13	0	4	0	3	0	2	1	2	0	2
